# Supplementary material for: Repopulated microglia induce expression of Cxcl13 with differential changes in Tau phosphorylation but do not impact amyloid pathology
Source: J Neuroinflammation. 2022 Jul 4;19:173. doi: 10.1186/s12974-022-02532-9 (PMC9252071; doi:10.1186/s12974-022-02532-9)
Supplement: Supplementary file 11 — Additional file 11: Table S1. Transcriptomic markers of clusters identified in Fig. 5. [file 12974_2022_2532_MOESM11_ESM.xlsx]

## Sheet: Homeo
	p_val	avg_logFC	pct.1	pct.2	p_val_adj
P2ry12	0	0.568311	1	0.932	0
Ecscr	0	0.445773	0.84	0.555	0
Slc2a5	0	0.429742	0.939	0.674	0
Maf	0	0.398003	0.984	0.818	0
Zfhx3	0	0.387577	0.976	0.81	0
P2ry13	0	0.384051	0.984	0.813	0
Cmtm6	0	0.383897	0.96	0.786	0
Ptgs1	0	0.383643	0.981	0.797	0
Pnp	0	0.381678	0.974	0.82	0
Rhob	0	0.378775	0.995	0.866	0
Adgrg1	0	0.359309	0.895	0.649	0
Scamp2	0	0.329167	0.981	0.834	0
Siglech	0	0.328656	0.999	0.888	0
Cx3cr1	0	0.318536	1	0.955	0
Marcks	0	0.306707	1	0.918	0
Ifngr1	0	0.296685	0.999	0.919	0
Lpcat2	0	0.296048	0.994	0.856	0
Vsir	0	0.283756	0.999	0.914	0
Csf1r	0	0.277914	1	0.956	0
Lgmn	0	0.267464	1	0.958	0
Axl	0	-0.53185	0.089	0.36	0
Chst2	0	-0.585453	0.082	0.339	0
Cxcl14	0	-0.718543	0.04	0.255	0
Fxyd5	0	-0.879327	0.177	0.453	0
Cst7	0	-1.48999	0.236	0.552	0
Lpl	0	-1.55608	0.163	0.462	0
Cd74	0	-2.23907	0.253	0.509	0
Apoe	0	-2.37832	0.906	0.913	0
Fth1	8.802e-307	-0.553223	1	0.969	1.56931e-302
H2-K1	2.10862e-306	-0.658888	0.916	0.919	3.75945e-302
Upk1b	6.39808e-305	0.37984	0.811	0.527	1.14071e-300
Cxcl13	2.35875e-303	-2.6812	0.443	0.629	4.20542e-299
Lrba	1.36994e-302	0.353134	0.868	0.622	2.44247e-298
Lyz2	3.16034e-301	-1.35702	0.676	0.771	5.63456e-297
Srgap2	3.72012e-301	0.303046	0.975	0.828	6.63261e-297
Hpgd	8.09887e-298	0.388285	0.936	0.745	1.44395e-293
Wasf2	1.97945e-285	0.326579	0.945	0.789	3.52916e-281
Susd3	8.94865e-284	0.326089	0.896	0.681	1.59546e-279
H2-D1	4.80249e-282	-0.580768	0.95	0.93	8.56237e-278
Rgs2	4.51808e-270	0.336199	0.975	0.816	8.05529e-266
Adrb2	1.74816e-268	0.334393	0.789	0.533	3.11679e-264
Ckb	5.06213e-268	0.308577	0.981	0.86	9.02528e-264
Bin2	3.55342e-266	0.327218	0.908	0.736	6.33539e-262
Glul	2.70365e-265	0.339468	0.947	0.781	4.82034e-261
Sall1	7.88045e-265	0.328799	0.926	0.705	1.405e-260
Fam102b	1.98816e-260	0.347963	0.881	0.679	3.54469e-256
Nrip1	1.54122e-251	0.298308	0.96	0.809	2.74784e-247
Csmd3	4.8937e-251	0.263302	0.941	0.738	8.72498e-247
Ccr5	1.81074e-247	0.325974	0.963	0.801	3.22837e-243
Golm1	2.30137e-247	0.297377	0.976	0.834	4.10312e-243
Arsb	4.1988e-245	0.275613	0.992	0.877	7.48603e-241
Crybb1	8.35339e-245	0.409122	0.615	0.352	1.48933e-240
Cebpd	5.18145e-244	0.354122	0.734	0.494	9.238e-240
Numb	1.53724e-241	0.288057	0.869	0.663	2.74075e-237
Txnip	3.71374e-240	0.262889	0.965	0.815	6.62123e-236
Csnk1e	5.454e-240	0.305831	0.9	0.72	9.72393e-236
Ctsz	1.6076e-239	-0.43112	0.999	0.947	2.86619e-235
Kctd12	1.107e-237	0.293662	0.99	0.868	1.97367e-233
Tmem173	1.2266e-237	0.287851	0.939	0.747	2.1869e-233
Gpr34	1.02897e-236	0.277385	1	0.92	1.83455e-232
Cd63	4.82567e-234	-0.710246	0.862	0.842	8.60369e-230
Sox4	7.00476e-234	0.400363	0.751	0.509	1.24888e-229
Sparc	6.03929e-232	0.256572	1	0.931	1.07674e-227
Rnase4	2.54751e-228	0.254126	0.999	0.902	4.54195e-224
Cd52	2.82716e-224	-0.763264	0.827	0.834	5.04055e-220
Itgam	1.83874e-220	0.275848	0.951	0.786	3.27829e-216
Ccl3	1.57879e-218	-1.41072	0.109	0.296	2.81482e-214
Pmepa1	2.79108e-218	0.305942	0.99	0.88	4.97622e-214
Dock10	2.0624e-217	0.259485	0.918	0.752	3.67705e-213
B2m	1.49081e-214	-0.293851	0.999	0.955	2.65797e-210
Ldhb	6.46383e-214	0.282694	0.957	0.806	1.15244e-209
Cttnbp2nl	4.53892e-213	0.287754	0.893	0.71	8.09245e-209
Slco2b1	9.31254e-211	0.253351	0.974	0.836	1.66033e-206
Il6ra	3.40813e-210	0.270506	0.881	0.69	6.07635e-206
Cd72	1.74492e-209	-0.517553	0.133	0.332	3.11102e-205
Scoc	2.16451e-206	0.278648	0.9	0.72	3.8591e-202
Abca9	2.48565e-204	0.279233	0.813	0.608	4.43167e-200
Ltc4s	7.88642e-202	0.29007	0.944	0.762	1.40607e-197
Bin1	1.42908e-200	0.262498	0.976	0.83	2.54791e-196
Pde3b	1.04545e-198	0.264579	0.896	0.723	1.86394e-194
Gapdh	3.57727e-198	-0.445811	0.92	0.88	6.37791e-194
Rab3il1	1.90806e-188	0.255256	0.834	0.642	3.40187e-184
Nav3	2.1004e-186	0.276586	0.914	0.737	3.74481e-182
Snn	4.02696e-186	0.299287	0.591	0.376	7.17966e-182
Dusp6	3.11095e-179	0.266297	0.872	0.683	5.54651e-175
Ccl4	1.25668e-176	-1.7147	0.129	0.298	2.24054e-172
Tjp1	1.47824e-176	0.281595	0.586	0.371	2.63555e-172
Slc16a6	3.82936e-176	0.266283	0.759	0.573	6.82737e-172
Dip2b	5.14656e-174	0.263921	0.698	0.502	9.17581e-170
Gnas	1.59342e-173	-0.488053	0.938	0.896	2.84092e-169
Jun	5.26059e-172	0.331744	0.772	0.57	9.37911e-168
Cxcl16	7.92241e-172	-0.513308	0.338	0.53	1.41249e-167
Fam212a	2.19366e-171	0.271952	0.677	0.468	3.91108e-167
Myo1b	7.80866e-171	0.273606	0.635	0.424	1.39221e-166
Cd164	1.44512e-166	0.255946	0.827	0.657	2.57651e-162
Khdrbs3	1.1652e-163	0.285665	0.434	0.232	2.07744e-159
Mif	1.93712e-163	-0.590084	0.439	0.596	3.4537e-159
Akirin2	1.08384e-162	0.258089	0.725	0.545	1.93237e-158
Trem2	1.62118e-157	-0.290379	1	0.943	2.8904e-153
Ctsd	2.46275e-153	-0.311942	1	0.99	4.39084e-149
Lst1	1.74137e-146	0.296679	0.606	0.406	3.10468e-142
Anxa5	4.17759e-143	-0.439115	0.195	0.363	7.44822e-139
Ctsb	2.60133e-142	-0.455882	0.999	0.938	4.63792e-138
Crlf2	2.25266e-139	-0.450149	0.307	0.483	4.01626e-135
Cd9	1.6048e-134	-0.464242	0.998	0.927	2.86119e-130
Tyrobp	1.84829e-134	-0.306853	1	0.957	3.29531e-130
Hcar2	5.92958e-125	-0.36173	0.251	0.423	1.05718e-120
Ank	5.41849e-123	-0.506122	0.182	0.334	9.66062e-119
Myo1e	9.47995e-116	-0.344797	0.119	0.253	1.69018e-111
Npc2	1.30101e-113	-0.281391	0.986	0.916	2.31958e-109
Cd83	2.29478e-111	-0.498313	0.308	0.464	4.09136e-107
Nceh1	3.0895e-107	-0.296525	0.181	0.331	5.50828e-103
H2-Q7	1.39979e-106	-0.777643	0.166	0.306	2.49568e-102
Ctsl	3.04705e-106	-0.394316	0.979	0.886	5.43258e-102
Gpr65	3.91243e-106	-0.310004	0.211	0.365	6.97546e-102
Cadm1	3.5099e-105	-0.420392	0.468	0.59	6.2578e-101
mt-Atp6	2.08934e-104	-0.275807	0.996	0.975	3.72508e-100
Bcl2	9.18995e-100	-0.515818	0.148	0.28	1.63848e-95
Aplp2	2.8294e-97	-0.392712	0.45	0.577	5.04454e-93
Gusb	3.52911e-96	-0.342664	0.848	0.814	6.29206e-92
Aldoa	4.12328e-96	-0.428272	0.725	0.756	7.35139e-92
Cpd	2.91864e-93	-0.319078	0.227	0.369	5.20365e-89
Gpr84	1.38325e-92	-0.49366	0.472	0.586	2.46619e-88
mt-Co1	4.68225e-90	-0.263031	0.996	0.973	8.34798e-86
Lgals3bp	6.93575e-89	-0.431446	0.412	0.532	1.23658e-84
Hif1a	8.32139e-85	-0.373518	0.463	0.58	1.48362e-80
Apbb2	6.27289e-84	-0.31403	0.314	0.45	1.11839e-79
Pdgfa	6.85805e-84	-0.320599	0.256	0.397	1.22272e-79
Cd68	7.02434e-84	-0.305334	0.981	0.892	1.25237e-79
Pkm	7.2528e-82	-0.387658	0.61	0.683	1.2931e-77
Ramp1	1.19777e-81	-0.363173	0.339	0.472	2.13551e-77
Mt1	7.89485e-80	-0.436169	0.488	0.593	1.40757e-75
H2-Q4	1.41352e-77	-0.304836	0.227	0.359	2.52016e-73
Tpi1	6.2534e-77	-0.373854	0.407	0.523	1.11492e-72
Ftl1	4.91393e-74	-0.33656	1	0.955	8.76104e-70
Capg	4.45338e-72	-0.377022	0.241	0.358	7.93992e-68
AW112010	9.36465e-69	-0.73291	0.202	0.322	1.66962e-64
Lrpap1	1.84394e-66	-0.299032	0.637	0.687	3.28756e-62
AU020206	4.15877e-65	-0.296563	0.436	0.547	7.41468e-61
Tlr2	1.63606e-64	-0.426041	0.486	0.572	2.91692e-60
Selenow	1.68004e-62	-0.535454	0.321	0.435	2.99535e-58
Bri3	2.42093e-62	-0.254135	0.86	0.822	4.31628e-58
Hcst	8.26016e-61	-0.478095	0.222	0.335	1.4727e-56
Kcnj2	9.44553e-61	-0.298137	0.223	0.333	1.68404e-56
Eno1	1.35268e-58	-0.292127	0.592	0.662	2.41169e-54
Pebp1	9.46803e-57	-0.279689	0.692	0.727	1.68805e-52
Pld3	1.15199e-56	-0.318006	0.544	0.61	2.05388e-52
Tspo	4.82562e-52	-0.313215	0.562	0.633	8.6036e-48
P2rx4	1.26096e-51	-0.289803	0.53	0.616	2.24817e-47
Neat1	3.43819e-49	-0.314892	0.252	0.349	6.12995e-45
Srgn	4.3771e-49	-0.282141	0.862	0.83	7.80393e-45
Nrp1	1.04291e-46	-0.250965	0.531	0.612	1.85941e-42
Npm1	1.49647e-44	-0.308374	0.83	0.812	2.66805e-40
Emp3	3.45724e-44	-0.323703	0.23	0.325	6.16391e-40
Cstb	8.46695e-44	-0.333764	0.402	0.489	1.50957e-39
Cox6a1	7.9057e-43	-0.254323	0.571	0.636	1.40951e-38
Tagln2	5.08457e-42	-0.257413	0.202	0.293	9.06529e-38
Cacna1a	2.47059e-40	-0.269563	0.555	0.617	4.40482e-36
Ldha	2.73995e-37	-0.289456	0.54	0.594	4.88506e-33
Hsp90ab1	1.73119e-34	-0.292116	0.945	0.891	3.08655e-30
Id2	9.13959e-34	-0.487293	0.276	0.357	1.6295e-29
C3ar1	2.11361e-32	-0.289947	0.603	0.64	3.76836e-28
Anp32b	3.80786e-31	-0.2505	0.406	0.487	6.78903e-27
Clec2d	3.24237e-25	-0.267752	0.265	0.337	5.78082e-21
Csf2ra	1.56565e-23	-0.265479	0.535	0.576	2.7914e-19
Bcl2a1b	3.72686e-23	-0.284897	0.669	0.665	6.64462e-19
Myl6	7.00799e-23	-0.281536	0.803	0.779	1.24946e-18
Rack1	5.57529e-22	-0.295307	0.968	0.892	9.94018e-18
Bst2	1.85149e-21	-0.282115	0.461	0.521	3.30102e-17
Shisa5	1.26826e-13	-0.335783	0.645	0.658	2.26118e-09
Ccl12	4.28519e-08	-0.810728	0.356	0.381	0.000764006
Igkc	1.03916e-05	-2.27787	0.373	0.413	0.185273
Ccl6	3.56311e-05	-0.425816	0.638	0.616	0.635266
Tpt1	0.000918836	-0.285133	1	0.949	1
Tmsb10	0.00374837	-0.668625	0.711	0.652	1

## Sheet: ARMDAM
	p_val	avg_logFC	pct.1	pct.2	p_val_adj
Apoe	0	2.52402	0.983	0.895	0
Ccl4	0	1.99657	0.453	0.138	0
Lpl	0	1.95441	0.741	0.178	0
Cst7	0	1.85884	0.747	0.27	0
Ccl3	0	1.71731	0.498	0.114	0
Lyz2	0	1.21762	0.966	0.661	0
Cd63	0	1.1455	0.99	0.83	0
Cxcl14	0	1.0571	0.477	0.047	0
Cd9	0	0.925548	0.999	0.969	0
Ctsb	0	0.880232	1	0.974	0
Dcstamp	0	0.853499	0.34	0.024	0
Ctsz	0	0.813177	1	0.978	0
Cd83	0	0.809858	0.675	0.304	0
Fxyd5	0	0.798828	0.651	0.202	0
Fth1	0	0.798653	1	0.987	0
Ctsl	0	0.796485	0.996	0.938	0
Ank	0	0.793538	0.511	0.184	0
Fabp5	0	0.764468	0.258	0.036	0
Cadm1	0	0.761592	0.837	0.45	0
Chst2	0	0.742102	0.505	0.108	0
Cd52	0	0.738159	0.961	0.805	0
Cxcl16	0	0.735171	0.735	0.343	0
Gnas	0	0.730143	0.985	0.912	0
Axl	0	0.72241	0.576	0.11	0
Mif	0	0.706627	0.763	0.443	0
Cd72	0	0.690017	0.478	0.15	0
Ftl1	0	0.659891	0.997	0.982	0
Anxa5	0	0.646728	0.578	0.193	0
Tyrobp	0	0.641541	0.999	0.983	0
Mt1	0	0.634833	0.805	0.473	0
Gapdh	0	0.628678	0.983	0.892	0
Csf1	0	0.62218	0.345	0.056	0
Ctsd	0	0.616571	1	0.996	0
Cd68	0	0.610296	0.996	0.942	0
H2-D1	0	0.591776	0.995	0.934	0
Npc2	0	0.580002	0.996	0.956	0
Myo1e	0	0.572996	0.413	0.119	0
Atf3	0	0.572362	0.306	0.062	0
Timp2	0	0.571492	0.981	0.901	0
Cybb	0	0.520055	0.312	0.057	0
Nceh1	0	0.51344	0.532	0.178	0
Trem2	0	0.509456	0.999	0.977	0
Etl4	0	0.493174	0.307	0.014	0
B2m	0	0.430254	0.997	0.982	0
Plaur	0	0.424921	0.26	0.039	0
Itgax	0	0.405171	0.281	0.037	0
Lox	0	0.403332	0.27	0.023	0
Eef1a1	0	0.365007	0.998	0.989	0
Ptchd1	0	0.31454	0.269	0.03	0
Csf1r	0	-0.292559	0.998	0.982	0
Cx3cr1	0	-0.349761	0.997	0.982	0
Marcks	0	-0.389375	0.985	0.969	0
Ifngr1	0	-0.412927	0.971	0.971	0
Rhob	0	-0.484088	0.944	0.952	0
Selplg	0	-0.519614	0.993	0.987	0
Txnip	0	-0.591793	0.816	0.932	0
P2ry13	0	-0.619449	0.874	0.934	0
Tmem119	0	-0.630096	0.911	0.961	0
Maf	0	-0.695373	0.843	0.943	0
Slc2a5	0	-0.760119	0.651	0.884	0
Upk1b	0	-0.762731	0.437	0.765	0
P2ry12	0	-0.907559	0.978	0.976	0
Ecscr	4.39699e-307	-0.711385	0.499	0.787	7.8394e-303
Ctsa	1.24585e-298	0.445829	0.992	0.947	2.22122e-294
Atp1a3	2.56482e-294	0.310537	0.267	0.048	4.57283e-290
Cox6a2	1.84714e-292	0.470256	0.291	0.059	3.29326e-288
Cyba	4.93537e-284	0.373912	0.996	0.974	8.79928e-280
Capg	3.8341e-282	0.591968	0.556	0.231	6.83582e-278
Lrba	7.33279e-278	-0.608781	0.59	0.819	1.30736e-273
Srgap2	1.37122e-277	-0.501777	0.876	0.934	2.44474e-273
Bcl2a1b	1.83669e-277	0.60693	0.869	0.631	3.27464e-273
H2-K1	3.77579e-276	0.447164	0.985	0.904	6.73185e-272
Zfhx3	2.04903e-274	-0.514641	0.872	0.928	3.65322e-270
Hif1a	7.76507e-273	0.629922	0.756	0.456	1.38443e-268
Aldoa	1.81269e-269	0.589273	0.889	0.708	3.23185e-265
Fgr	5.40402e-267	0.334108	0.293	0.064	9.63483e-263
Cmtm6	6.94144e-267	-0.486446	0.844	0.91	1.23759e-262
Pld3	8.22776e-266	0.597261	0.79	0.525	1.46693e-261
Siglech	8.57339e-265	-0.399425	0.97	0.959	1.52855e-260
Adgrg1	1.79909e-259	-0.545362	0.639	0.842	3.2076e-255
C3ar1	3.30799e-259	0.613832	0.843	0.574	5.89782e-255
Aplp2	5.26911e-259	0.579326	0.748	0.446	9.3943e-255
Gusb	3.82413e-258	0.55096	0.94	0.817	6.81804e-254
Lamp1	6.56445e-256	0.336972	0.997	0.967	1.17038e-251
Pmepa1	2.84044e-255	-0.506649	0.946	0.954	5.06422e-251
Pnp	7.71793e-251	-0.48864	0.896	0.926	1.37603e-246
Ccr5	1.11611e-250	-0.558091	0.816	0.924	1.98991e-246
Fau	1.62411e-250	0.370596	0.999	0.984	2.89562e-246
Ptgs1	4.55792e-250	-0.467818	0.858	0.928	8.12632e-246
Sparc	4.74321e-245	-0.336269	0.993	0.973	8.45666e-241
Il4i1	3.05058e-243	0.510099	0.259	0.056	5.43888e-239
Myo5a	3.13418e-243	0.312504	0.297	0.071	5.58794e-239
Commd8	2.60879e-237	-0.512316	0.764	0.876	4.65122e-233
Tlr2	1.31742e-236	0.700949	0.745	0.473	2.34882e-232
Vsir	1.8546e-234	-0.337381	0.982	0.967	3.30656e-230
AU020206	8.11447e-232	0.474315	0.741	0.425	1.44673e-227
Tpi1	1.56261e-228	0.537623	0.693	0.402	2.78597e-224
Gpr65	5.22264e-226	0.46986	0.52	0.217	9.31144e-222
Apbb2	3.72445e-225	0.487322	0.619	0.314	6.64033e-221
Ssr4	2.91575e-224	0.428812	0.964	0.883	5.1985e-220
Kcnj2	8.55458e-223	0.515901	0.504	0.216	1.5252e-218
Ivns1abp	7.84482e-221	-0.437361	0.892	0.933	1.39865e-216
Mpeg1	5.32197e-219	0.419331	0.978	0.884	9.48854e-215
Lpcat2	5.07841e-215	-0.36911	0.931	0.949	9.0543e-211
Ltc4s	4.28151e-213	-0.528362	0.791	0.898	7.6335e-209
C1qb	1.9624e-211	0.250031	1	0.995	3.49876e-207
Sall1	2.03508e-211	-0.470224	0.744	0.87	3.62834e-207
Cpd	1.08059e-209	0.470038	0.515	0.231	1.92658e-205
Acaca	7.90061e-208	0.283702	0.266	0.066	1.4086e-203
Csmd3	7.21171e-206	-0.495717	0.767	0.89	1.28577e-201
Tmem173	2.41366e-204	-0.445558	0.766	0.893	4.30331e-200
Uba52	1.11359e-201	0.35023	0.97	0.882	1.98543e-197
Csf2ra	5.52475e-201	0.478487	0.768	0.508	9.85008e-197
Slamf9	7.34645e-200	0.454423	0.765	0.488	1.3098e-195
Pkm	1.05962e-199	0.49739	0.82	0.601	1.88919e-195
Creg1	1.7368e-198	0.39719	0.959	0.869	3.09653e-194
Adrb2	6.96235e-197	-0.481687	0.495	0.739	1.24132e-192
Cstb	1.60732e-196	0.563733	0.662	0.39	2.86569e-192
Cmtm7	2.57391e-193	-0.425134	0.776	0.887	4.58903e-189
Crybb1	5.41414e-193	-0.596208	0.278	0.57	9.65287e-189
Crlf2	6.54714e-193	0.556199	0.599	0.325	1.16729e-188
Ly9	2.64931e-191	0.434855	0.558	0.275	4.72345e-187
Lgals3bp	6.53898e-191	0.540419	0.678	0.412	1.16583e-186
Hexa	1.36147e-188	0.381604	0.992	0.95	2.42737e-184
Bcl2a1d	4.89792e-187	0.326923	0.348	0.119	8.7325e-183
Nrip1	6.42864e-187	-0.416934	0.85	0.918	1.14616e-182
Scamp2	3.26309e-185	-0.370776	0.91	0.934	5.81776e-181
Wasf2	7.08354e-185	-0.412678	0.844	0.9	1.26292e-180
Susd3	1.38505e-181	-0.427741	0.703	0.844	2.46941e-177
Arhgap5	7.36699e-180	-0.381381	0.937	0.949	1.31346e-175
Neat1	1.44922e-179	0.425295	0.516	0.243	2.58381e-175
Rap2b	4.96198e-179	0.345939	0.376	0.14	8.84671e-175
Pdcd1	8.04873e-179	0.337848	0.325	0.108	1.43501e-174
Gpr34	4.17243e-178	-0.32708	0.987	0.97	7.43902e-174
Serpine2	4.24349e-178	0.476717	0.951	0.856	7.56572e-174
Elmo1	5.96855e-178	-0.462237	0.743	0.848	1.06413e-173
Milr1	5.35952e-176	0.397435	0.454	0.198	9.55548e-172
Cd48	4.95378e-172	0.414329	0.869	0.666	8.8321e-168
Dpp7	3.78247e-167	0.362753	0.459	0.206	6.74376e-163
Dock10	2.04529e-166	-0.41552	0.762	0.879	3.64654e-162
Il7r	2.60261e-165	-0.569962	0.145	0.426	4.64019e-161
Cacna1a	3.00082e-165	0.434964	0.773	0.54	5.35016e-161
Dnajb14	5.46794e-165	0.441586	0.733	0.485	9.7488e-161
Slco2b1	7.06047e-165	-0.354287	0.913	0.93	1.25881e-160
Ccr6	3.03108e-164	-0.584382	0.387	0.638	5.40411e-160
Rack1	1.02763e-160	0.252213	0.983	0.934	1.83216e-156
Alox5ap	4.04743e-160	-0.389923	0.836	0.899	7.21616e-156
Adssl1	1.84015e-159	0.342732	0.329	0.121	3.2808e-155
Gpr84	4.48166e-158	0.621831	0.703	0.476	7.99035e-154
Npm1	1.66191e-156	0.329544	0.931	0.804	2.96301e-152
Fchsd2	4.72661e-155	-0.477255	0.48	0.695	8.42707e-151
Syngr1	3.51013e-154	0.450634	0.947	0.861	6.25821e-150
Kctd12	8.09916e-153	-0.336234	0.948	0.948	1.444e-148
Arhgap24	1.55635e-152	0.284466	0.343	0.13	2.77481e-148
Tpd52	1.30142e-149	0.37062	0.7	0.459	2.3203e-145
Numb	5.73694e-149	-0.398356	0.685	0.819	1.02284e-144
Dhrs3	1.0773e-148	0.377883	0.844	0.652	1.92072e-144
Frmd4a	3.12699e-148	-0.352851	0.865	0.916	5.57512e-144
Gm10076	7.45631e-147	0.358661	0.848	0.68	1.32939e-142
Golm1	1.16695e-146	-0.34074	0.92	0.928	2.08056e-142
Plek	5.77105e-146	0.399713	0.857	0.683	1.02892e-141
Eno1	1.17351e-142	0.347799	0.791	0.584	2.09225e-138
Pea15a	1.45085e-140	0.333463	0.647	0.391	2.58672e-136
Cox4i1	1.05955e-139	0.302361	0.963	0.895	1.88908e-135
Ckb	1.46599e-139	-0.320132	0.944	0.938	2.61371e-135
Pde3b	4.10181e-139	-0.383245	0.752	0.852	7.31311e-135
Olfml3	1.58348e-138	-0.310185	0.986	0.961	2.82319e-134
Cebpd	1.98146e-138	-0.435173	0.476	0.684	3.53275e-134
Got1	8.17661e-138	0.272843	0.378	0.161	1.45781e-133
Prdx1	1.43814e-137	0.357394	0.884	0.729	2.56406e-133
Soat1	1.20898e-136	0.379649	0.668	0.421	2.15549e-132
Lrpap1	1.99486e-136	0.398916	0.803	0.627	3.55664e-132
Cd164	4.17964e-136	-0.392847	0.656	0.789	7.45188e-132
Rtcb	1.06968e-135	0.353372	0.668	0.425	1.90713e-131
Cd34	5.40034e-135	0.36288	0.751	0.509	9.62827e-131
Ramp1	6.84257e-135	0.477729	0.579	0.349	1.21996e-130
Cox8a	2.38557e-133	0.299651	0.948	0.848	4.25323e-129
Atox1	3.86768e-133	0.39291	0.852	0.698	6.89569e-129
Arsb	2.02443e-131	-0.281248	0.961	0.951	3.60936e-127
Tspo	4.72191e-131	0.339527	0.773	0.552	8.41869e-127
Mef2a	1.0538e-130	-0.309674	0.943	0.947	1.87883e-126
Rsrp1	2.57745e-130	-0.261952	0.975	0.974	4.59533e-126
Calm2	3.07796e-130	-0.291491	0.952	0.949	5.48769e-126
Gng5	1.00153e-129	0.32493	0.951	0.865	1.78563e-125
Tm6sf1	3.10132e-127	-0.38918	0.604	0.771	5.52934e-123
Itgam	4.36982e-126	-0.344444	0.848	0.903	7.79095e-122
Snn	1.67987e-125	-0.405053	0.328	0.552	2.99504e-121
Glul	9.78079e-125	-0.346953	0.86	0.895	1.74382e-120
Clec4a2	1.76896e-123	-0.389356	0.442	0.652	3.15388e-119
Bin2	5.82803e-123	-0.345025	0.791	0.86	1.03908e-118
Glmp	2.84799e-119	0.309517	0.855	0.683	5.07768e-115
Gabarap	3.89413e-118	0.256951	0.957	0.882	6.94285e-114
Dock4	5.77454e-117	-0.349064	0.784	0.862	1.02954e-112
Ndufa1	1.77744e-116	0.359371	0.67	0.458	3.16899e-112
Rassf3	4.97244e-116	0.253846	0.342	0.148	8.86536e-112
Glipr1	2.57195e-115	0.294416	0.349	0.155	4.58552e-111
Tjp1	2.59011e-115	-0.397146	0.341	0.544	4.6179e-111
Rapgef5	3.1231e-115	-0.385793	0.612	0.767	5.56817e-111
Zfp36l2	7.89437e-115	-0.329679	0.84	0.91	1.40749e-110
Tsc22d4	1.07978e-114	-0.310529	0.859	0.907	1.92514e-110
Camk2n1	2.40245e-114	-0.459509	0.289	0.517	4.28333e-110
Il6ra	1.07891e-113	-0.341196	0.729	0.831	1.92359e-109
P2rx4	1.59669e-113	0.372997	0.732	0.528	2.84674e-109
Dusp3	2.54829e-113	0.320755	0.533	0.307	4.54335e-109
Arl5c	3.35938e-113	0.279895	0.352	0.159	5.98944e-109
Bola2	4.87462e-113	0.30808	0.589	0.356	8.69096e-109
Abca9	2.11178e-112	-0.359709	0.62	0.765	3.76509e-108
Slc11a1	6.92722e-112	0.337765	0.806	0.618	1.23505e-107
Sdf4	1.05029e-111	0.29922	0.874	0.741	1.87256e-107
Ms4a6b	3.35617e-111	-0.471995	0.275	0.491	5.98372e-107
Dgkz	4.07795e-111	0.296742	0.536	0.309	7.27057e-107
Atp6v0a2	1.39879e-110	-0.373621	0.438	0.629	2.49391e-106
Pgk1	3.33751e-110	0.29764	0.51	0.289	5.95046e-106
Mbnl1	4.16182e-110	-0.26736	0.962	0.967	7.4201e-106
Srgn	5.11345e-110	0.352796	0.926	0.837	9.11677e-106
Hpgd	5.53125e-110	-0.35335	0.823	0.879	9.86166e-106
Rgs2	1.67147e-109	-0.30692	0.911	0.922	2.98007e-105
Slc15a3	4.66814e-108	0.456365	0.804	0.658	8.32282e-104
Grn	5.65475e-108	0.258894	0.995	0.96	1.00819e-103
Bin1	1.20037e-107	-0.269473	0.912	0.928	2.14013e-103
Ophn1	2.23935e-107	-0.342632	0.748	0.843	3.99253e-103
Scoc	5.05924e-106	-0.336895	0.774	0.85	9.02012e-102
Rhoc	2.62573e-105	0.275596	0.382	0.187	4.68141e-101
Sox4	2.64965e-104	-0.432364	0.531	0.693	4.72406e-100
Pebp1	1.04153e-101	0.272208	0.829	0.681	1.85695e-97
Ccl6	1.19911e-101	0.77225	0.754	0.608	2.1379e-97
Dusp6	2.39853e-101	-0.33342	0.726	0.822	4.27635e-97
Nav2	3.68206e-101	-0.321604	0.775	0.868	6.56474e-97
Fam102b	5.33802e-101	-0.34218	0.737	0.825	9.51715e-97
Aldh2	6.02643e-101	0.266654	0.471	0.262	1.07445e-96
Entpd1	3.58963e-100	-0.29702	0.839	0.886	6.39995e-96
Uap1l1	7.7598e-100	0.257265	0.416	0.216	1.38349e-95
Fam105a	1.08355e-99	-0.26062	0.887	0.926	1.93186e-95
Nav3	1.62143e-99	-0.340662	0.796	0.864	2.89086e-95
Pdgfa	1.71469e-99	0.372269	0.479	0.272	3.05713e-95
Ctsc	2.95002e-99	0.257455	0.978	0.932	5.25958e-95
Fam46c	1.98145e-98	0.371078	0.697	0.517	3.53272e-94
Ldha	2.54299e-98	0.353908	0.708	0.531	4.53389e-94
Khdrbs3	3.47823e-98	-0.375654	0.195	0.396	6.20133e-94
Gpi1	5.13464e-98	0.261872	0.729	0.528	9.15456e-94
Nrp2	5.8009e-98	0.256581	0.401	0.204	1.03424e-93
Anxa3	1.06607e-97	0.295205	0.873	0.734	1.9007e-93
Hmox1	2.86398e-96	0.303245	0.366	0.181	5.10619e-92
Hcar2	7.06948e-95	0.311539	0.486	0.278	1.26042e-90
Gbp7	5.51228e-94	-0.358805	0.081	0.27	9.82785e-90
Slc16a3	1.43225e-93	0.297735	0.429	0.237	2.55355e-89
Chd9	1.56605e-93	-0.346704	0.66	0.769	2.7921e-89
Serpinf1	2.10426e-93	-0.445859	0.225	0.421	3.75168e-89
Tpst2	7.11711e-93	-0.316041	0.624	0.745	1.26891e-88
Pag1	7.25449e-93	-0.284304	0.86	0.899	1.2934e-88
St3gal6	7.25834e-93	-0.266802	0.844	0.889	1.29409e-88
H2-Ab1	8.50261e-93	-0.31343	0.298	0.134	1.51593e-88
Prkca	9.56417e-93	-0.341523	0.258	0.456	1.7052e-88
Dip2b	1.25999e-92	-0.350179	0.504	0.654	2.24644e-88
Pgam1	1.30519e-92	0.309432	0.701	0.518	2.32702e-88
Lpar6	1.36777e-92	-0.334076	0.648	0.768	2.43859e-88
Uqcrh	6.55768e-92	0.259464	0.861	0.723	1.16917e-87
Myo1b	7.8217e-91	-0.369762	0.413	0.59	1.39453e-86
Fgd2	1.48039e-90	-0.31509	0.672	0.79	2.63939e-86
Eef2k	2.19004e-90	-0.348081	0.325	0.51	3.90463e-86
Akr1a1	3.98022e-90	0.252219	0.902	0.783	7.09633e-86
Tanc2	7.56439e-90	-0.295176	0.829	0.868	1.34866e-85
Pten	1.71748e-89	-0.318591	0.63	0.74	3.06209e-85
Gpr155	2.63484e-88	-0.338969	0.488	0.641	4.69765e-84
Fam212a	3.96381e-88	-0.33367	0.467	0.63	7.06708e-84
Fscn1	1.13888e-87	-0.303218	0.801	0.847	2.03051e-83
Cttnbp2nl	4.64289e-85	-0.299922	0.794	0.836	8.2778e-81
Col27a1	8.59318e-85	-0.341068	0.479	0.641	1.53208e-80
Ldhb	2.39833e-83	-0.267738	0.907	0.905	4.27599e-79
Ssh2	3.43886e-83	-0.269175	0.877	0.925	6.13114e-79
Klf3	2.88376e-82	-0.318325	0.651	0.755	5.14146e-78
Bri3	2.9447e-82	0.261707	0.929	0.832	5.2501e-78
Cysltr1	1.61919e-81	-0.341649	0.447	0.606	2.88685e-77
Echs1	3.45743e-81	0.260233	0.629	0.432	6.16425e-77
Glb1	9.47791e-81	0.274365	0.559	0.373	1.68982e-76
Plpp1	1.77483e-80	0.272425	0.564	0.373	3.16434e-76
Dnase2a	2.1147e-80	0.259044	0.773	0.591	3.77029e-76
Ccng2	5.26e-80	-0.314589	0.61	0.715	9.37806e-76
Gcnt2	6.69705e-80	0.278333	0.456	0.272	1.19402e-75
Gna15	2.43104e-79	-0.288505	0.673	0.763	4.33431e-75
Rab3il1	8.06334e-79	-0.281187	0.695	0.782	1.43761e-74
Mtss1	1.66634e-78	-0.308641	0.177	0.354	2.97092e-74
Slc40a1	5.95468e-77	-0.32793	0.313	0.486	1.06166e-72
Il10ra	2.2585e-76	-0.288902	0.698	0.793	4.02669e-72
Klf7	3.97978e-76	-0.342042	0.253	0.435	7.09555e-72
Csnk1e	4.61808e-76	-0.279355	0.804	0.845	8.23358e-72
Slc16a6	5.57791e-76	-0.309765	0.611	0.711	9.94485e-72
Tmem176a	6.5234e-76	0.318072	0.934	0.858	1.16306e-71
Pik3r1	1.01177e-75	-0.287243	0.671	0.769	1.80389e-71
Pld1	2.85161e-75	-0.315467	0.396	0.552	5.08414e-71
Celf2	4.84561e-74	-0.259067	0.861	0.91	8.63923e-70
Sdf2l1	5.86188e-74	0.322113	0.764	0.63	1.04511e-69
Grap	8.95779e-74	-0.300602	0.276	0.447	1.59708e-69
Cd33	1.23731e-73	-0.263895	0.833	0.887	2.206e-69
Gtf2h2	2.80641e-73	-0.292581	0.611	0.708	5.00354e-69
Mertk	2.91541e-73	-0.270152	0.827	0.866	5.19788e-69
Gp9	5.1586e-73	-0.300357	0.183	0.355	9.19727e-69
Ankrd44	5.38649e-73	-0.282853	0.674	0.779	9.60358e-69
Mgat1	8.4073e-73	-0.307837	0.43	0.576	1.49894e-68
Cxcl13	2.55273e-72	1.26174	0.631	0.484	4.55127e-68
Prdx4	4.40359e-71	0.259456	0.623	0.449	7.85116e-67
Wdr44	1.13901e-70	-0.340037	0.344	0.503	2.03075e-66
Rhoh	1.64366e-70	-0.261765	0.752	0.827	2.93047e-66
Nrp1	3.57592e-70	0.265693	0.704	0.532	6.37552e-66
Plod1	6.26169e-69	-0.291817	0.541	0.666	1.1164e-64
Dapp1	1.14062e-68	-0.274562	0.54	0.66	2.03361e-64
Fez2	2.04145e-68	-0.284446	0.552	0.664	3.63969e-64
Tubgcp5	7.093e-68	-0.307752	0.648	0.741	1.26461e-63
Akirin2	4.45234e-67	-0.276435	0.575	0.679	7.93808e-63
Tnfrsf13b	4.47112e-67	-0.307651	0.455	0.595	7.97155e-63
Cd14	1.91028e-66	0.407654	0.945	0.893	3.40583e-62
Mtus1	2.94897e-66	-0.284585	0.612	0.713	5.25772e-62
Kcnk12	1.00327e-65	-0.276714	0.193	0.35	1.78872e-61
Pip4k2a	6.00714e-65	-0.289882	0.599	0.689	1.07101e-60
Lag3	2.28093e-64	0.322318	0.858	0.755	4.06668e-60
Tcf7l2	4.29677e-64	-0.295768	0.335	0.49	7.66071e-60
Casp8	4.58759e-64	-0.277123	0.56	0.665	8.17921e-60
Rtn4rl1	6.43119e-64	-0.282652	0.225	0.385	1.14662e-59
Stab1	2.04585e-63	-0.368007	0.317	0.468	3.64754e-59
Ikzf1	3.64718e-63	-0.253522	0.731	0.794	6.50256e-59
Sesn1	6.41183e-62	-0.277374	0.39	0.529	1.14316e-57
Plcl2	2.41833e-61	-0.284265	0.408	0.546	4.31165e-57
Siglece	5.72907e-61	-0.279112	0.226	0.381	1.02144e-56
Ctc1	1.55925e-60	-0.262738	0.545	0.667	2.77999e-56
Etv5	2.35755e-60	-0.282555	0.324	0.466	4.20328e-56
Pdlim4	2.9815e-60	-0.265633	0.275	0.433	5.31572e-56
Rcsd1	3.15993e-60	-0.272054	0.529	0.644	5.63384e-56
Tnrc6b	8.20447e-60	-0.279491	0.584	0.687	1.46277e-55
Sipa1	1.37733e-59	-0.2542	0.629	0.718	2.45564e-55
Zfp710	1.57078e-59	-0.268685	0.566	0.67	2.80054e-55
Slc1a3	2.68204e-59	-0.271145	0.625	0.733	4.78181e-55
Tle3	1.36997e-58	-0.26789	0.197	0.35	2.44252e-54
Arid1a	1.45514e-58	-0.272139	0.627	0.707	2.59436e-54
0610040J01Rik	6.19897e-58	-0.25094	0.407	0.539	1.10521e-53
Sla	8.65884e-58	-0.271481	0.473	0.592	1.54378e-53
Tlr3	1.00759e-57	-0.293332	0.329	0.47	1.79643e-53
Man1a	2.08334e-56	-0.272864	0.559	0.663	3.71439e-52
Mycbp2	1.74434e-55	-0.268848	0.752	0.804	3.10998e-51
Rhobtb1	3.56287e-55	-0.250405	0.212	0.36	6.35225e-51
Cxxc5	9.51387e-55	-0.252493	0.638	0.721	1.69623e-50
Hist1h2be	2.09321e-54	-0.282523	0.15	0.292	3.73198e-50
Ppp1r18	4.3517e-54	-0.252512	0.58	0.679	7.75865e-50
Olfml2b	2.92387e-53	-0.26237	0.217	0.354	5.21297e-49
Mgat4a	3.70115e-53	-0.2577	0.66	0.737	6.59878e-49
Il16	7.39723e-53	-0.25527	0.318	0.456	1.31885e-48
Cep68	1.10608e-52	-0.250825	0.223	0.367	1.97203e-48
Pik3cg	2.5597e-52	-0.257902	0.547	0.648	4.56369e-48
Asb2	9.47518e-52	-0.254503	0.203	0.344	1.68933e-47
Mgll	5.02384e-51	-0.269955	0.293	0.43	8.957e-47
Sft2d2	9.80797e-51	-0.260306	0.401	0.526	1.74866e-46
Arhgap4	2.49576e-50	-0.251311	0.34	0.473	4.44968e-46
Klhdc8b	3.69277e-50	-0.259964	0.278	0.413	6.58384e-46
Tmem100	5.09665e-50	-0.277559	0.358	0.49	9.08681e-46
Lrrc3	7.50887e-50	-0.257851	0.572	0.665	1.33876e-45
Tab2	1.51983e-48	-0.255844	0.565	0.656	2.7097e-44
Eif4a1	1.89867e-48	0.257601	0.918	0.87	3.38514e-44
St3gal5	2.14977e-48	-0.267302	0.527	0.624	3.83283e-44
Idh2	1.44327e-47	-0.251021	0.411	0.526	2.5732e-43
Eng	3.41845e-47	-0.252714	0.315	0.435	6.09475e-43
Etv1	6.75843e-47	-0.252453	0.239	0.377	1.20496e-42
Ogfrl1	1.36703e-46	-0.251045	0.643	0.715	2.43728e-42
Plxna4	1.14056e-44	-0.25102	0.183	0.31	2.03351e-40
Gimap1	1.68068e-44	-0.281884	0.156	0.277	2.99649e-40
Jun	6.54259e-44	-0.26003	0.622	0.717	1.16648e-39
Ttc28	3.66454e-43	-0.272717	0.466	0.57	6.53351e-39
Filip1l	8.40214e-42	-0.253589	0.245	0.371	1.49802e-37
Apobec1	1.07876e-41	0.368521	0.485	0.359	1.92332e-37
Hist1h1e	1.37929e-40	-0.257425	0.183	0.299	2.45914e-36
Fry	2.19546e-39	-0.261062	0.215	0.331	3.91429e-35
Lst1	1.29029e-38	-0.268153	0.446	0.554	2.30045e-34
3222401L13Rik	2.44898e-38	-0.251835	0.355	0.468	4.36629e-34
Hist1h4d	1.43425e-37	-0.290621	0.233	0.347	2.55712e-33
Ppp3ca	4.97374e-32	-0.252127	0.607	0.672	8.86767e-28
Ccr1	1.7594e-21	-0.336882	0.184	0.265	3.13683e-17
Ccl12	1.34363e-20	0.609532	0.438	0.351	2.39556e-16
Nfkbia	1.94007e-19	0.251968	0.609	0.516	3.45895e-15
AC160336.1	3.27119e-17	0.265714	0.874	0.835	5.8322e-13
Igkc	0.0590539	-1.48899	0.422	0.38	1

## Sheet: PLX-mg
	p_val	avg_logFC	pct.1	pct.2	p_val_adj
Selplg	0	0.508046	1	0.987	0
Tmem119	0	0.695635	1	0.949	0
Cxcl13	0	1.99375	0.921	0.469	0
Ccr6	5.24392e-260	0.674386	0.927	0.569	9.34939e-256
Olfml3	3.10873e-247	0.487368	1	0.962	5.54255e-243
Tpt1	8.25865e-239	-0.573556	0.999	0.981	1.47243e-234
Ywhah	5.86336e-224	0.460484	0.998	0.946	1.04538e-219
Fscn1	1.1976e-187	0.492762	0.977	0.827	2.13521e-183
Gp9	9.49913e-187	0.495873	0.657	0.298	1.6936e-182
Fau	1.62766e-168	-0.455321	0.999	0.985	2.90195e-164
Hcar2	7.78889e-166	0.508088	0.627	0.281	1.38868e-161
Eef1a1	3.29984e-160	-0.413476	1	0.989	5.88328e-156
Bri3	2.06151e-146	0.40254	0.979	0.835	3.67546e-142
St8sia6	1.71218e-143	0.430511	0.602	0.276	3.05264e-139
Pcp4	9.99283e-141	0.458456	0.489	0.199	1.78162e-136
Commd8	3.66478e-135	0.395649	0.979	0.847	6.53393e-131
Bmp2k	4.09871e-135	0.397581	0.978	0.869	7.3076e-131
Atraid	5.99569e-127	0.38256	0.946	0.769	1.06897e-122
Alox5ap	5.51061e-125	0.358755	0.981	0.881	9.82486e-121
Orai1	2.46533e-119	0.363283	0.97	0.826	4.39543e-115
Rac1	3.39274e-113	0.310465	0.991	0.915	6.04892e-109
Igfbp4	7.84622e-108	0.347243	0.579	0.291	1.3989e-103
Cmklr1	7.79705e-106	0.358096	0.7	0.398	1.39014e-101
Serpinf1	4.28201e-104	0.40955	0.653	0.366	7.6344e-100
Ncf1	2.24945e-95	0.327233	0.942	0.802	4.01054e-91
Tmem243	4.55375e-95	0.337149	0.871	0.652	8.11888e-91
Git2	2.29031e-94	0.315469	0.978	0.882	4.08339e-90
Actg1	9.57027e-93	-0.461546	0.872	0.91	1.70628e-88
Ccni	4.06765e-91	0.322119	0.92	0.761	7.25222e-87
Uba52	5.05755e-91	-0.463473	0.888	0.896	9.0171e-87
Pdgfa	3.39951e-88	0.296462	0.547	0.282	6.06099e-84
Ubl3	4.41399e-83	0.333878	0.878	0.689	7.86971e-79
Rack1	1.10453e-82	-0.414555	0.947	0.941	1.96927e-78
Snx17	1.46617e-82	0.312218	0.867	0.682	2.61404e-78
Chst2	9.24453e-82	0.359661	0.357	0.153	1.64821e-77
H2-Oa	9.66837e-82	0.314416	0.621	0.364	1.72377e-77
Malat1	6.74969e-77	-0.280134	1	0.998	1.2034e-72
Gnb2	7.732e-77	0.265695	0.963	0.855	1.37854e-72
Ttc28	9.96782e-77	0.328338	0.765	0.535	1.77716e-72
Pmepa1	1.3591e-76	0.279031	0.999	0.948	2.42314e-72
Ccr1	2.97026e-76	0.498381	0.457	0.233	5.29567e-72
Arhgap5	3.42458e-76	0.270013	0.998	0.942	6.10568e-72
Eef1b2	2.67036e-74	-0.398086	0.897	0.909	4.76099e-70
Lat2	3.29407e-74	0.311397	0.861	0.662	5.873e-70
Ubc	4.12814e-74	0.254063	0.971	0.884	7.36005e-70
Tmed2	5.83108e-74	0.260364	0.95	0.829	1.03962e-69
Iscu	8.72399e-74	0.308734	0.877	0.695	1.5554e-69
Cds1	1.33066e-73	0.27173	0.635	0.381	2.37244e-69
Arpc3	3.62041e-72	0.262951	0.956	0.855	6.45483e-68
Srsf9	8.81696e-72	0.265383	0.933	0.795	1.57198e-67
Gcn1l1	2.31237e-71	0.29651	0.813	0.616	4.12273e-67
Tmed5	5.55044e-71	0.280297	0.927	0.779	9.89587e-67
Tsc22d4	1.58783e-70	0.25491	0.978	0.892	2.83094e-66
Hsd17b11	4.96337e-70	0.287578	0.84	0.654	8.84919e-66
0610040J01Rik	2.16609e-69	0.27975	0.735	0.499	3.86192e-65
Daglb	1.3923e-68	0.261449	0.951	0.835	2.48233e-64
Mrfap1	1.92e-68	0.259864	0.903	0.761	3.42317e-64
Tmem33	2.78747e-67	0.273789	0.82	0.614	4.96978e-63
Fbrsl1	3.75662e-67	0.28809	0.851	0.659	6.69768e-63
Ftl1	6.85733e-67	-0.319705	0.998	0.983	1.22259e-62
Kdelr2	1.92673e-66	0.285192	0.765	0.552	3.43516e-62
Lsp1	5.17549e-66	-0.488251	0.164	0.387	9.22739e-62
Mpeg1	5.08356e-63	-0.357718	0.882	0.9	9.06348e-59
Cnot6l	5.16863e-63	0.300219	0.777	0.564	9.21515e-59
Abcb4	1.70466e-62	0.267328	0.555	0.322	3.03923e-58
Nrp1	2.45342e-62	0.271867	0.771	0.539	4.3742e-58
Tmem165	7.84066e-62	0.262638	0.735	0.508	1.39791e-57
Rilpl1	4.21442e-60	0.269715	0.706	0.487	7.51388e-56
Lamtor4	1.66315e-58	0.265725	0.891	0.745	2.96523e-54
Slc12a9	4.39319e-57	0.259515	0.783	0.577	7.83261e-53
Fry	5.84319e-57	0.265475	0.505	0.295	1.04178e-52
Ctsb	2.31241e-51	-0.335621	0.998	0.976	4.1228e-47
Med13l	9.87862e-47	0.250722	0.635	0.446	1.76126e-42
Neat1	1.1911e-39	-0.342082	0.137	0.299	2.12361e-35
Ptms	1.40816e-39	-0.260138	0.861	0.872	2.51061e-35
Eef2	4.93432e-37	-0.261477	0.939	0.91	8.7974e-33
Gm10076	1.41652e-35	-0.316207	0.648	0.712	2.52551e-31
Cd9	2.16574e-34	-0.310143	0.998	0.972	3.8613e-30
Tmsb10	7.95639e-34	-0.607626	0.613	0.698	1.41854e-29
Pabpc1	1.44741e-32	-0.260682	0.866	0.867	2.58059e-28
Anxa5	8.16389e-31	-0.320196	0.13	0.264	1.45554e-26
Gm11808	2.30928e-28	-0.282582	0.396	0.505	4.11722e-24
Sh3bgrl3	1.31004e-25	-0.257509	0.813	0.823	2.33566e-21
Snrpg	4.27268e-25	-0.280566	0.489	0.582	7.61776e-21
Bcl2a1b	1.28415e-23	-0.2811	0.612	0.673	2.2895e-19
Csf2ra	1.19251e-21	-0.280983	0.483	0.555	2.12612e-17
Pid1	6.77963e-21	-0.259557	0.433	0.521	1.20874e-16
Gatm	1.81431e-20	-0.260838	0.528	0.594	3.23473e-16
Capg	2.24007e-19	-0.279689	0.19	0.29	3.99381e-15
Igkc	4.805e-19	-1.32746	0.525	0.374	8.56683e-15
Tspo	9.7725e-19	-0.262586	0.534	0.591	1.74234e-14
Lst1	6.43855e-17	-0.250114	0.469	0.544	1.14793e-12
AC160336.1	9.59259e-17	-0.294383	0.856	0.84	1.71026e-12
Cd74	6.92038e-14	-0.587666	0.442	0.332	1.23383e-09
Apoe	7.34156e-14	-1.57345	0.913	0.908	1.30893e-09
Clec2d	1.15403e-13	-0.260878	0.22	0.296	2.05751e-09
C3ar1	3.47448e-12	-0.265764	0.603	0.617	6.19465e-08
Cd52	4.83682e-10	-0.352902	0.856	0.827	8.62356e-06
Fxyd5	2.96162e-08	-0.36669	0.226	0.276	0.000528028
Selenow	1.44649e-06	-0.269454	0.32	0.364	0.0257895
Lpl	0.677984	-0.667634	0.296	0.263	1
Lyz2	0.000571703	-0.612766	0.735	0.706	1
Ccl12	0.0589263	-0.347491	0.4	0.361	1
Cd63	0.0120235	-0.253007	0.913	0.85	1

## Sheet: Cyto-mg
	p_val	avg_logFC	pct.1	pct.2	p_val_adj
Uba52	1.45794e-218	-1.14051	0.127	0.926	2.59936e-214
Tuba1b	1.08777e-158	-0.651378	0.154	0.866	1.93938e-154
Eef1a1	1.56128e-141	-0.525666	0.776	0.999	2.78361e-137
Actb	1.52487e-136	-0.55326	0.906	0.998	2.71868e-132
Gm10076	8.95737e-135	-0.380635	0.089	0.73	1.59701e-130
Atp5e	1.44107e-134	-0.339866	0.157	0.842	2.56928e-130
Fau	4.89147e-132	-0.526381	0.692	0.998	8.72099e-128
Glul	5.29093e-132	-0.625787	0.248	0.915	9.4332e-128
Cox6b1	1.85834e-131	-0.395187	0.121	0.774	3.31324e-127
Cox7a2l	9.09535e-129	-0.391528	0.144	0.81	1.62161e-124
Uqcrh	4.08233e-128	-0.350542	0.122	0.769	7.27839e-124
Atp6v1g1	1.5796e-127	-0.295164	0.183	0.87	2.81627e-123
Gng5	4.00593e-127	-0.480255	0.226	0.904	7.14218e-123
Tmsb10	6.97007e-127	-0.294538	0.095	0.714	1.24269e-122
Pfdn5	7.47362e-126	-0.410137	0.208	0.894	1.33247e-121
Atox1	2.16792e-125	-0.39211	0.112	0.746	3.86519e-121
Elob	2.45339e-125	-0.383608	0.099	0.724	4.37415e-121
Atp5g2	4.09756e-125	-0.315891	0.189	0.871	7.30554e-121
Gpx1	5.59929e-125	-0.357398	0.189	0.869	9.98298e-121
Tomm7	4.81056e-124	-0.525452	0.074	0.672	8.57674e-120
Tnfaip8l2	1.53988e-123	-0.361449	0.179	0.847	2.74544e-119
Ost4	3.16413e-122	-0.342065	0.094	0.708	5.64133e-118
Hmgb1	1.55335e-121	-0.575317	0.288	0.938	2.76947e-117
Gapdh	2.46928e-121	-0.404981	0.275	0.931	4.40249e-117
Lamtor4	4.13848e-121	-0.326967	0.137	0.781	7.3785e-117
Arhgdib	9.06202e-121	-0.320042	0.204	0.878	1.61567e-116
Anp32a	9.49446e-121	-0.41992	0.114	0.73	1.69277e-116
Ppp1ca	1.62251e-120	-0.346061	0.119	0.747	2.89278e-116
Tpt1	1.97063e-120	-0.389559	0.596	0.997	3.51344e-116
Btf3	3.59748e-119	-0.263694	0.194	0.87	6.41394e-115
Cox8a	1.36286e-118	-0.368693	0.221	0.889	2.42984e-114
Ybx1	1.36415e-117	-0.323177	0.189	0.851	2.43214e-113
Akr1a1	6.33304e-117	-0.312822	0.169	0.826	1.12912e-112
Atp6v1f	1.02523e-116	-0.289339	0.136	0.762	1.82789e-112
Gpx4	1.64041e-116	-0.271968	0.152	0.797	2.92468e-112
Ubl5	1.755e-116	-0.377975	0.116	0.722	3.12899e-112
Ndufa2	2.84934e-116	-0.373731	0.085	0.673	5.08008e-112
Arhgdia	3.95418e-116	-0.307865	0.183	0.847	7.04991e-112
Nfe2l2	6.08048e-116	-0.360934	0.119	0.73	1.08409e-111
Mrpl52	7.15428e-116	-0.407967	0.122	0.734	1.27554e-111
Cox7a2	1.33486e-115	-0.302288	0.087	0.678	2.37992e-111
Hebp1	3.24334e-114	-0.395994	0.122	0.722	5.78255e-110
Slc25a5	9.01905e-114	-0.313516	0.203	0.86	1.60801e-109
Chmp4b	8.64419e-113	-0.4321	0.072	0.638	1.54117e-108
Ndufa6	9.73895e-113	-0.380932	0.099	0.683	1.73636e-108
Set	5.67069e-112	-0.377533	0.121	0.726	1.01103e-107
Cebpa	2.61111e-111	-0.464841	0.151	0.759	4.65534e-107
Cox7c	3.25055e-111	-0.375777	0.204	0.857	5.7954e-107
Ndufa4	1.87864e-110	-0.275007	0.142	0.756	3.34942e-106
Snrpg	2.70352e-110	-0.568304	0.054	0.594	4.82011e-106
Cox6c	2.77857e-110	-0.279686	0.134	0.738	4.95392e-106
Fscn1	3.03659e-110	-0.436341	0.226	0.864	5.41393e-106
Edf1	1.12085e-109	-0.355798	0.074	0.635	1.99837e-105
Pfn1	1.36447e-109	-0.39426	0.352	0.976	2.43271e-105
Cox4i1	3.8611e-109	-0.330452	0.265	0.931	6.88395e-105
Samsn1	2.15749e-108	-0.422743	0.203	0.837	3.84659e-104
Eef2	2.23457e-108	-0.456436	0.285	0.937	3.98401e-104
Tmsb4x	3.99223e-108	-0.433899	0.995	1	7.11774e-104
Nudc	1.30774e-107	-0.41479	0.072	0.621	2.33158e-103
Sem1	6.95641e-107	-0.278443	0.132	0.73	1.24026e-102
Tmem258	8.4625e-107	-0.413831	0.079	0.63	1.50878e-102
Marcks	1.34451e-106	-0.541729	0.742	0.981	2.39712e-102
Oxct1	4.36587e-106	-0.308833	0.131	0.717	7.78392e-102
Brk1	5.13486e-106	-0.294239	0.181	0.809	9.15494e-102
Serf2	1.47238e-105	-0.342168	0.275	0.934	2.6251e-101
Gabarap	2.63581e-105	-0.276497	0.255	0.919	4.69938e-101
Aif1	3.17113e-105	-0.493719	0.377	0.96	5.65382e-101
Ostf1	4.78653e-105	-0.261593	0.141	0.744	8.5339e-101
Sub1	5.56737e-105	-0.298492	0.147	0.748	9.92606e-101
Ywhae	7.71253e-105	-0.328635	0.248	0.897	1.37507e-100
Uqcrq	1.58911e-104	-0.342706	0.072	0.616	2.83323e-100
Ndufb8	4.07197e-104	-0.406107	0.059	0.589	7.25992e-100
Spi1	4.16559e-104	-0.409502	0.28	0.914	7.42682e-100
Tmco1	7.25401e-104	-0.411092	0.179	0.797	1.29332e-99
Sec61b	2.68075e-103	-0.251129	0.101	0.666	4.7795e-99
Rap1b	3.20866e-103	-0.267941	0.229	0.873	5.72072e-99
Limd2	5.0605e-103	-0.25259	0.214	0.855	9.02237e-99
Akirin2	8.50253e-103	-0.366508	0.114	0.685	1.51592e-98
Efhd2	1.10944e-102	-0.252376	0.206	0.837	1.97802e-98
Gnb2	3.08275e-102	-0.281401	0.238	0.889	5.49623e-98
St13	2.1001e-101	-0.385573	0.144	0.726	3.74428e-97
Vamp8	2.98137e-101	-0.261042	0.203	0.829	5.31549e-97
Ier3ip1	3.21443e-101	-0.406295	0.089	0.634	5.73101e-97
Rhog	6.86204e-101	-0.329222	0.149	0.74	1.22343e-96
Trmt112	6.93078e-101	-0.3456	0.102	0.657	1.23569e-96
Hmgn1	7.35464e-101	-0.358842	0.07	0.6	1.31126e-96
Ptpn18	8.51889e-101	-0.323635	0.261	0.898	1.51883e-96
Ptms	2.04981e-100	-0.432292	0.265	0.894	3.65461e-96
Uqcr11	5.9195e-100	-0.269604	0.097	0.647	1.05539e-95
Gm11808	1.40738e-99	-0.563378	0.027	0.515	2.50923e-95
Sh3glb1	1.51518e-99	-0.329285	0.291	0.933	2.70141e-95
2010107E04Rik	1.97741e-99	-0.344855	0.077	0.607	3.52552e-95
Selenof	4.95788e-99	-0.289293	0.271	0.913	8.8394e-95
Tyrobp	7.08503e-99	-0.498442	0.819	0.992	1.26319e-94
Arpp19	7.33765e-99	-0.349302	0.087	0.624	1.30823e-94
Cops9	9.96318e-99	-0.37043	0.069	0.589	1.77634e-94
Gmfg	1.09216e-98	-0.276426	0.117	0.678	1.94721e-94
Ftl1	1.87928e-98	-0.406552	0.662	0.997	3.35057e-94
Bri3	2.0724e-98	-0.250285	0.24	0.871	3.69489e-94
Rgs10	2.73757e-98	-0.479999	0.623	0.985	4.88081e-94
Hmox2	1.07326e-97	-0.264614	0.087	0.625	1.91351e-93
Dpysl2	1.70603e-97	-0.318092	0.152	0.734	3.04169e-93
Ubb	2.51428e-96	-0.445729	0.524	0.994	4.4827e-92
Hnrnpk	9.0321e-96	-0.376565	0.288	0.924	1.61033e-91
Vdac2	1.479e-95	-0.272318	0.241	0.876	2.63691e-91
Pak2	6.05721e-94	-0.262418	0.174	0.761	1.07994e-89
Cyb5a	1.46094e-93	-0.251522	0.094	0.621	2.60471e-89
Pnrc1	7.38709e-92	-0.256206	0.188	0.776	1.31704e-87
Arpc2	1.07072e-91	-0.263934	0.337	0.955	1.90898e-87
Tspan13	4.59506e-91	-0.38483	0.127	0.665	8.19254e-87
Ldhb	7.68117e-91	-0.351057	0.332	0.928	1.36948e-86
Basp1	3.27834e-90	-0.502033	0.559	0.975	5.84494e-86
Atraid	5.60842e-90	-0.317995	0.211	0.806	9.99925e-86
Fam212a	6.98059e-89	-0.2927	0.104	0.625	1.24457e-84
Fam167b	7.28692e-89	-0.302502	0.139	0.676	1.29918e-84
Hprt	9.58826e-89	-0.334117	0.065	0.554	1.70949e-84
Ptma	1.31902e-88	-0.379893	0.36	0.964	2.35168e-84
Eif3j1	1.26682e-87	-0.393557	0.057	0.532	2.25861e-83
Arl6ip1	2.18455e-87	-0.307452	0.291	0.925	3.89484e-83
Ndufb4	2.84377e-87	-0.255986	0.101	0.612	5.07016e-83
Ndufs5	6.17797e-87	-0.323145	0.054	0.525	1.10147e-82
Map1lc3b	1.03464e-86	-0.285724	0.107	0.619	1.84466e-82
Cdk2ap1	6.29372e-86	-0.352913	0.067	0.546	1.12211e-81
Cox7b	1.76321e-85	-0.303923	0.065	0.543	3.14363e-81
Gdpd3	4.50651e-85	-0.343937	0.204	0.763	8.03466e-81
Cebpzos	4.74704e-85	-0.266699	0.101	0.606	8.46349e-81
Pnp	5.79701e-85	-0.459838	0.377	0.942	1.03355e-80
Btg1	6.41946e-85	-0.308374	0.271	0.881	1.14453e-80
Cfl1	9.94281e-85	-0.286874	0.4	0.973	1.7727e-80
Rnaset2a	2.00038e-84	-0.495898	0.402	0.969	3.56648e-80
Cd302	2.59776e-84	-0.266821	0.161	0.703	4.63155e-80
Psmc3	1.58542e-83	-0.251005	0.082	0.568	2.82664e-79
Erh	2.50407e-83	-0.440227	0.037	0.48	4.46451e-79
Syf2	3.47917e-83	-0.276497	0.077	0.556	6.20302e-79
Hpgd	4.16001e-83	-0.384688	0.317	0.892	7.41687e-79
Tmed7	8.4096e-83	-0.27271	0.176	0.731	1.49935e-78
Rac2	1.15997e-82	-0.257398	0.127	0.639	2.06812e-78
Abi3	5.28972e-82	-0.277511	0.302	0.898	9.43103e-78
Eloc	6.11489e-82	-0.268103	0.079	0.557	1.09022e-77
Usmg5	7.57516e-82	-0.337273	0.054	0.507	1.35058e-77
Fth1	3.33945e-81	-0.279401	0.739	0.999	5.9539e-77
Eif3e	5.17108e-81	-0.258614	0.08	0.553	9.21952e-77
Arl6ip5	2.57441e-80	-0.258538	0.141	0.659	4.58991e-76
Rab5c	1.36052e-79	-0.250249	0.095	0.579	2.42567e-75
Anapc13	1.68051e-79	-0.339616	0.042	0.478	2.99619e-75
Cdc42	5.81253e-79	-0.348042	0.414	0.973	1.03632e-74
2410015M20Rik	1.02902e-78	-0.319459	0.054	0.496	1.83463e-74
Ifnar2	1.20983e-78	-0.257367	0.261	0.863	2.157e-74
Papss1	6.30385e-78	-0.312903	0.124	0.62	1.12391e-73
Grcc10	8.71009e-78	-0.355134	0.087	0.553	1.55292e-73
Commd8	1.28057e-77	-0.333339	0.308	0.88	2.28313e-73
Calm2	4.62898e-77	-0.384356	0.429	0.97	8.253e-73
Syngr2	5.87424e-77	-0.25297	0.28	0.877	1.04732e-72
Cebpd	7.46107e-77	-0.265443	0.157	0.671	1.33023e-72
Tmem86a	9.25389e-77	-0.264309	0.26	0.846	1.64988e-72
Cst3	1.41706e-76	-0.353707	1	1	2.52647e-72
Cox17	6.36538e-76	-0.348902	0.089	0.547	1.13488e-71
1110004F10Rik	7.76443e-76	-0.255824	0.08	0.535	1.38432e-71
Lyn	1.40843e-75	-0.388736	0.367	0.934	2.51109e-71
Ndufv3	2.73727e-75	-0.28051	0.057	0.49	4.88028e-71
Echs1	4.43752e-75	-0.356625	0.052	0.479	7.91166e-71
Med28	7.23157e-75	-0.292543	0.044	0.464	1.28932e-70
Gnas	1.14085e-74	-0.261365	0.363	0.946	2.03401e-70
0610040J01Rik	9.65165e-74	-0.294305	0.085	0.535	1.72079e-69
Rab18	3.98296e-73	-0.331185	0.057	0.483	7.10122e-69
Clta	4.23557e-73	-0.264928	0.387	0.966	7.5516e-69
Bin1	4.56946e-73	-0.380236	0.397	0.947	8.14689e-69
Ube2m	1.88218e-72	-0.264482	0.085	0.532	3.35574e-68
Ckb	2.17197e-72	-0.389862	0.432	0.959	3.8724e-68
Mzt2	3.25853e-71	-0.334617	0.052	0.465	5.80963e-67
Tmem100	3.41906e-69	-0.344059	0.067	0.485	6.09584e-65
Romo1	4.7507e-69	-0.256699	0.052	0.458	8.47003e-65
Tuba1a	5.1099e-69	-0.285466	0.074	0.496	9.11044e-65
Mt1	7.04127e-69	-0.258161	0.099	0.541	1.25539e-64
Nenf	4.62377e-68	-0.277701	0.045	0.441	8.24372e-64
Gnai2	4.81623e-68	-0.341527	0.496	0.982	8.58686e-64
Capza2	6.7288e-67	-0.331071	0.425	0.972	1.19968e-62
Lst1	4.17643e-66	-0.34797	0.114	0.554	7.44615e-62
Malat1	5.20144e-66	0.767037	0.995	0.999	9.27365e-62
Rgs2	4.70419e-64	-0.332875	0.399	0.941	8.38709e-60
Ik	3.56577e-63	-0.254801	0.074	0.475	6.35741e-59
Cmpk1	5.0509e-63	-0.264098	0.054	0.438	9.00525e-59
Comt	3.13042e-62	-0.258246	0.343	0.911	5.58123e-58
Sall1	1.5282e-61	-0.250403	0.317	0.871	2.72463e-57
Ywhah	8.49791e-61	-0.314603	0.459	0.97	1.51509e-56
Smim15	9.11131e-61	-0.287864	0.05	0.422	1.62446e-56
H3f3b	2.21451e-60	-0.319094	0.529	0.989	3.94825e-56
Sarnp	1.45841e-59	-0.300888	0.047	0.41	2.60019e-55
Etfb	3.76361e-59	-0.328606	0.034	0.382	6.71013e-55
Pdcd4	1.62874e-58	-0.269708	0.069	0.446	2.90388e-54
Pdap1	4.33991e-57	-0.26919	0.04	0.388	7.73763e-53
Rnase4	4.72977e-57	-0.357014	0.643	0.978	8.4327e-53
C1qc	5.47893e-57	-0.277914	0.948	0.993	9.76838e-53
B2m	5.1409e-56	-0.307343	0.71	0.995	9.16571e-52
Skp1a	4.61038e-55	-0.2754	0.03	0.36	8.21984e-51
Pmepa1	4.98451e-55	-0.433571	0.588	0.967	8.88688e-51
Fcer1g	7.39771e-55	-0.293308	0.772	0.988	1.31894e-50
Polr2i	6.5305e-54	-0.280568	0.027	0.349	1.16432e-49
Chchd1	1.75829e-50	-0.253848	0.037	0.353	3.13485e-46
Hmgn2	4.13708e-49	-0.304634	0.025	0.325	7.37599e-45
mt-Nd3	4.74496e-48	-0.26975	0.395	0.905	8.45978e-44
Rhob	2.22461e-47	-0.312786	0.554	0.966	3.96626e-43
Rapsn	4.83653e-47	-0.306952	0.027	0.317	8.62304e-43
Gstp1	5.16348e-43	-0.252457	0.017	0.28	9.20597e-39
Selenop	1.11324e-42	-0.30342	0.539	0.969	1.9848e-38
Fcgr3	8.19895e-36	-0.261848	0.546	0.972	1.46179e-31
Eif5	2.36468e-35	0.259033	0.256	0.706	4.21599e-31
Pkn1	7.43087e-29	0.252448	0.256	0.662	1.32485e-24
Khdrbs1	1.15017e-26	0.293322	0.236	0.606	2.05063e-22
Taf1d	6.25919e-25	0.25185	0.198	0.522	1.11595e-20
Stx16	7.43832e-25	0.260574	0.233	0.593	1.32618e-20
Dmtf1	7.82417e-25	0.302225	0.173	0.475	1.39497e-20
Rasa4	9.16202e-25	0.282633	0.198	0.521	1.6335e-20
Kdm2a	1.73608e-24	0.281112	0.245	0.618	3.09525e-20
Ppp1r9a	6.48709e-24	0.284608	0.216	0.551	1.15658e-19
Hps4	3.12317e-23	0.282673	0.265	0.638	5.56831e-19
Cwf19l2	3.95451e-23	0.28029	0.194	0.505	7.05049e-19
Arhgap17	4.34836e-22	0.272577	0.323	0.751	7.75269e-18
Cdk12	4.9571e-22	0.316772	0.186	0.485	8.83801e-18
Celf1	1.0052e-21	0.299809	0.28	0.662	1.79217e-17
Stard9	1.66034e-21	0.266249	0.188	0.479	2.96022e-17
Tcirg1	1.94926e-21	0.29061	0.288	0.685	3.47534e-17
Pwwp2a	3.12924e-21	0.296685	0.226	0.548	5.57913e-17
Rsf1	3.87668e-21	0.280496	0.224	0.546	6.91173e-17
Safb2	7.24765e-21	0.305694	0.216	0.532	1.29218e-16
Dpm1	1.42518e-20	0.26134	0.179	0.459	2.54095e-16
Lman2l	1.90917e-20	0.260248	0.208	0.515	3.40385e-16
P2rx4	5.70933e-20	0.256096	0.245	0.572	1.01792e-15
Col27a1	6.98182e-20	0.271027	0.275	0.63	1.24479e-15
Pnpla7	7.16597e-20	0.298484	0.243	0.573	1.27762e-15
Gls	8.8059e-20	0.295468	0.228	0.541	1.57e-15
Nisch	1.01793e-19	0.291322	0.3	0.682	1.81487e-15
Cdc37l1	1.10878e-19	0.270315	0.198	0.488	1.97685e-15
Phip	1.22143e-19	0.269081	0.3	0.67	2.17769e-15
Atf7ip	1.55397e-19	0.256977	0.233	0.547	2.77058e-15
Tet3	1.59003e-19	0.286242	0.199	0.487	2.83487e-15
Ccnd3	1.86934e-19	0.26152	0.111	0.323	3.33284e-15
Herc1	2.25884e-19	0.262161	0.204	0.499	4.02729e-15
Zfp950	2.40413e-19	0.292101	0.246	0.569	4.28632e-15
Pan3	2.59669e-19	0.27906	0.283	0.646	4.62964e-15
Zufsp	2.60936e-19	0.250427	0.261	0.6	4.65223e-15
Zfp280d	2.80959e-19	0.253007	0.139	0.374	5.00921e-15
R3hdm1	2.92025e-19	0.33914	0.24	0.563	5.20652e-15
Slc36a1	3.06869e-19	0.314246	0.188	0.464	5.47117e-15
Golgb1	3.64775e-19	0.25208	0.147	0.385	6.50358e-15
Ppp6r3	4.11175e-19	0.29278	0.157	0.407	7.33084e-15
Tcf12	4.35797e-19	0.272142	0.152	0.396	7.76983e-15
Csf2ra	5.63314e-19	0.309717	0.241	0.561	1.00433e-14
Lcorl	5.6572e-19	0.258483	0.124	0.343	1.00862e-14
Cntrl	7.94427e-19	0.257061	0.106	0.309	1.41638e-14
Dhx9	8.46059e-19	0.271731	0.214	0.512	1.50844e-14
Eif2s3y	1.04401e-18	0.289376	0.199	0.485	1.86137e-14
Trim35	1.19279e-18	0.297093	0.191	0.464	2.12663e-14
Synj2bp	1.61658e-18	0.309827	0.134	0.357	2.88221e-14
Taz	1.9349e-18	0.275969	0.298	0.671	3.44973e-14
Pcf11	1.96137e-18	0.289102	0.142	0.373	3.49692e-14
Prpf39	2.27236e-18	0.305335	0.181	0.446	4.05139e-14
Srpk2	2.77647e-18	0.281276	0.181	0.445	4.95017e-14
Dlst	2.97176e-18	0.285936	0.178	0.438	5.29834e-14
BC005561	3.15365e-18	0.25026	0.183	0.442	5.62264e-14
Gsap	6.19747e-18	0.268694	0.142	0.368	1.10495e-13
Adcy7	7.16593e-18	0.304087	0.25	0.576	1.27761e-13
Taf15	8.5435e-18	0.327576	0.206	0.49	1.52322e-13
Gramd1a	9.07195e-18	0.261752	0.159	0.399	1.61744e-13
Smad7	1.1126e-17	0.264905	0.358	0.786	1.98366e-13
Ccnt2	1.19993e-17	0.291093	0.248	0.574	2.13936e-13
Fchsd2	1.24361e-17	0.262322	0.308	0.675	2.21723e-13
Slc25a37	1.38939e-17	0.258932	0.147	0.376	2.47714e-13
BC037034	1.41426e-17	0.298032	0.265	0.603	2.52148e-13
Kif21b	1.72118e-17	0.358719	0.241	0.556	3.06869e-13
Itch	1.95729e-17	0.322627	0.276	0.628	3.48965e-13
Ank2	2.31509e-17	0.266635	0.203	0.476	4.12758e-13
Ccnl1	3.05546e-17	0.35352	0.286	0.645	5.44758e-13
Cspp1	4.06864e-17	0.297223	0.183	0.435	7.25398e-13
Abcc5	5.69239e-17	0.322044	0.263	0.592	1.0149e-12
Zranb2	6.69485e-17	0.336065	0.275	0.616	1.19363e-12
Zc3h7a	7.14719e-17	0.290659	0.229	0.524	1.27427e-12
Akap8l	7.22686e-17	0.380495	0.229	0.531	1.28848e-12
Sirt7	1.13636e-16	0.31264	0.173	0.415	2.02601e-12
Cacna1a	1.1465e-16	0.298572	0.27	0.588	2.04409e-12
Prex1	1.33067e-16	0.313436	0.228	0.521	2.37245e-12
Usp34	1.35561e-16	0.281288	0.188	0.441	2.41692e-12
Nrd1	1.50374e-16	0.334056	0.208	0.481	2.68102e-12
Bclaf1	2.97802e-16	0.297273	0.342	0.743	5.30951e-12
Pid1	4.00852e-16	0.290745	0.233	0.525	7.14679e-12
AC149090.1	6.64137e-16	0.495785	0.727	0.976	1.18409e-11
Tardbp	6.7729e-16	0.267721	0.305	0.664	1.20754e-11
Stab1	6.86981e-16	0.279284	0.199	0.454	1.22482e-11
Trmt1l	9.40072e-16	0.277409	0.189	0.44	1.67605e-11
Cacna1d	1.01328e-15	0.25882	0.154	0.375	1.80657e-11
4833420G17Rik	1.29966e-15	0.335531	0.216	0.491	2.31716e-11
Slc38a2	1.7761e-15	0.306174	0.285	0.615	3.1666e-11
Gtpbp2	3.40089e-15	0.348194	0.223	0.499	6.06344e-11
Cd74	4.27436e-15	-0.74527	0.152	0.349	7.62076e-11
Parp8	4.34819e-15	0.284069	0.129	0.323	7.75239e-11
Crebzf	4.54923e-15	0.35623	0.206	0.466	8.11083e-11
Pnn	5.94693e-15	0.314276	0.347	0.741	1.06028e-10
Gm26740	6.03252e-15	0.34162	0.233	0.51	1.07554e-10
Ago3	7.23791e-15	0.316834	0.142	0.346	1.29045e-10
Gfm2	7.92186e-15	0.336956	0.198	0.449	1.41239e-10
Cdk11b	1.07733e-14	0.2633	0.193	0.436	1.92077e-10
Ddx17	1.08718e-14	0.32824	0.355	0.749	1.93833e-10
Ddx23	1.25547e-14	0.302408	0.129	0.321	2.23837e-10
Crlf3	1.97833e-14	0.279077	0.367	0.773	3.52716e-10
Dnmt3a	3.00957e-14	0.376375	0.265	0.573	5.36577e-10
Fubp1	3.30372e-14	0.310187	0.358	0.756	5.8902e-10
Pmm2	3.43039e-14	0.273343	0.122	0.305	6.11604e-10
Map4k4	3.58815e-14	0.277497	0.379	0.805	6.39731e-10
Galnt11	5.57861e-14	0.304587	0.188	0.422	9.9461e-10
Hnrnph1	5.91419e-14	0.326635	0.325	0.692	1.05444e-09
Ppcdc	6.44744e-14	0.327075	0.352	0.738	1.14951e-09
Ddx50	1.13247e-13	0.354929	0.265	0.566	2.01908e-09
Zfp62	1.35879e-13	0.319551	0.204	0.45	2.42259e-09
Vps9d1	1.56371e-13	0.319382	0.179	0.403	2.78795e-09
Nfat5	1.66947e-13	0.334599	0.251	0.536	2.97651e-09
Gsdme	1.67325e-13	0.259676	0.139	0.329	2.98324e-09
5031425E22Rik	2.3939e-13	0.253446	0.147	0.341	4.26809e-09
Ints6l	4.74724e-13	0.316893	0.312	0.643	8.46385e-09
Setdb1	6.08479e-13	0.271115	0.117	0.285	1.08486e-08
Phf14	7.87666e-13	0.307129	0.389	0.798	1.40433e-08
E4f1	1.32885e-12	0.254714	0.099	0.252	2.36921e-08
Zeb1	1.58127e-12	0.27048	0.134	0.312	2.81925e-08
Mlxipl	1.67393e-12	0.430904	0.285	0.602	2.98444e-08
Rrnad1	1.98514e-12	0.273493	0.124	0.294	3.5393e-08
Pstk	2.05333e-12	0.301059	0.114	0.277	3.66089e-08
Mbtps2	2.22789e-12	0.263072	0.124	0.293	3.97211e-08
Dhx30	3.40551e-12	0.259096	0.162	0.359	6.07169e-08
Ttc14	3.78915e-12	0.338073	0.387	0.794	6.75567e-08
Chd2	4.17483e-12	0.422607	0.25	0.518	7.4433e-08
Dalrd3	5.71163e-12	0.319385	0.127	0.297	1.01833e-07
Nktr	1.11758e-11	0.336175	0.385	0.78	1.99253e-07
Grk3	2.05227e-11	0.263867	0.116	0.27	3.65899e-07
Lrp6	2.2331e-11	0.264473	0.146	0.321	3.9814e-07
Ankrd44	2.29177e-11	0.310072	0.379	0.778	4.086e-07
Chd9	3.71113e-11	0.317763	0.389	0.766	6.61657e-07
Krit1	1.35674e-10	0.365251	0.32	0.641	2.41893e-06
Dst	1.61652e-10	0.307077	0.409	0.8	2.8821e-06
Adap2os	1.76497e-10	0.369444	0.305	0.616	3.14677e-06
Neat1	3.86242e-10	0.257893	0.136	0.291	6.8863e-06
Gm40841	7.72974e-10	0.253639	0.121	0.263	1.37813e-05
Rgl2	9.58519e-10	0.39753	0.214	0.433	1.70894e-05
Mycbp2	1.11293e-09	0.295025	0.414	0.811	1.98425e-05
Dock10	1.17448e-09	0.252218	0.454	0.877	2.09398e-05
Dennd4a	3.10378e-09	0.338035	0.409	0.796	5.53374e-05
Trpm2	9.05901e-09	0.259834	0.131	0.271	0.000161513
Trim5	1.44584e-08	0.262079	0.124	0.258	0.00025778
Zcchc7	1.6619e-08	0.467421	0.352	0.694	0.000296301
Igkc	2.27413e-08	-0.833461	0.203	0.394	0.000405454
Srsf2	5.47067e-08	0.310068	0.439	0.854	0.000975366
Plgrkt	6.77042e-08	0.378647	0.382	0.749	0.0012071
Rbm5	1.13474e-07	0.43084	0.407	0.793	0.00202313
Sf3b1	2.16268e-07	0.260057	0.466	0.88	0.00385584
Son	2.60587e-07	0.367687	0.683	0.978	0.00464601
Lpl	6.29715e-07	0.533888	0.149	0.27	0.0112272
Pnisr	1.0671e-06	0.321541	0.466	0.871	0.0190253
Kcnq1ot1	1.49502e-06	0.416907	0.258	0.453	0.0266547
Git2	2.32077e-06	0.252775	0.489	0.906	0.0413769
Dock4	2.96934e-06	0.268247	0.467	0.865	0.0529404
Nav2	5.10213e-06	0.287327	0.479	0.869	0.0909658
Mbnl1	1.10347e-05	0.356445	0.709	0.976	0.196738
Clk1	1.60683e-05	0.389949	0.442	0.817	0.286482
Fus	2.29882e-05	0.499307	0.628	0.944	0.409856
Macf1	3.63238e-05	0.256098	0.497	0.886	0.647617
AY036118	4.02714e-05	0.75201	0.313	0.57	0.718
Ptprc	0.000106354	0.296362	0.514	0.911	1
Ddx5	0.00023789	0.269054	0.759	0.991	1
B430010I23Rik	0.000325217	0.591846	0.273	0.462	1
Rbm25	0.000717257	0.385849	0.479	0.874	1
Csmd3	0.000740403	0.575751	0.573	0.883	1
Ogt	0.000750234	0.498717	0.425	0.787	1
Gm32036	0.00109812	0.455066	0.161	0.261	1
Gm26699	0.00111939	0.513945	0.211	0.348	1
Cd84	0.00122821	0.321716	0.508	0.895	1
Arglu1	0.00123328	0.310665	0.506	0.902	1
Arhgap45	0.00173561	0.54435	0.603	0.934	1
Hnrnpa2b1	0.00652965	0.266052	0.593	0.965	1
Fyb	0.00714708	0.301214	0.538	0.927	1
Rbm39	0.0087575	0.308247	0.653	0.979	1
Ophn1	0.0117574	0.361011	0.481	0.842	1
Snrnp70	0.071069	0.455832	0.581	0.932	1
Ivns1abp	0.0749436	0.400575	0.616	0.939	1
Srsf5	0.0846439	0.311644	0.533	0.921	1
Srgap2	0.144448	0.273082	0.575	0.939	1
Tmcc3	0.14537	0.397837	0.526	0.889	1
Ssh2	0.252692	0.317067	0.611	0.929	1
Luc7l2	0.296268	0.397796	0.586	0.935	1
Zeb2	0.406435	0.260716	0.635	0.947	1

## Sheet: IRF
	p_val	avg_logFC	pct.1	pct.2	p_val_adj
Ifitm3	0	1.94747	0.781	0.097	0
Ifit3	0	1.88808	0.652	0.032	0
Isg15	0	1.56496	0.624	0.05	0
Rtp4	0	1.49144	0.842	0.054	0
Ifit2	0	1.21721	0.484	0.017	0
Usp18	0	1.15261	0.588	0.021	0
Ifit1	0	1.10505	0.38	0.009	0
Irf7	0	1.06098	0.552	0.017	0
Ifit3b	0	0.990153	0.366	0.006	0
Slfn5	0	0.973846	0.466	0.022	0
Oasl2	0	0.938412	0.441	0.007	0
Zbp1	0	0.683688	0.401	0.018	0
Slfn2	1.21295e-279	1.28278	0.789	0.113	2.16256e-275
Oas1a	2.72176e-257	0.507893	0.333	0.018	4.85263e-253
Mx1	3.14714e-253	0.684382	0.341	0.02	5.61103e-249
Ifi204	1.33726e-234	1.48381	0.677	0.099	2.38419e-230
Ifi207	2.2697e-193	0.678784	0.262	0.015	4.04664e-189
Ifi27l2a	4.96985e-158	1.19772	0.538	0.085	8.86074e-154
Stat1	8.55959e-157	1.24144	0.853	0.262	1.52609e-152
Xaf1	1.2703e-154	0.8646	0.642	0.127	2.26481e-150
Ifi209	6.30955e-151	0.851647	0.444	0.061	1.12493e-146
Sp100	2.78294e-130	0.881199	0.706	0.178	4.96171e-126
Trim30a	1.33576e-106	1.04654	0.867	0.376	2.38153e-102
Lgals3bp	1.61785e-106	1.13216	0.9	0.445	2.88447e-102
Bst2	1.33643e-104	1.30341	0.889	0.474	2.38271e-100
Gm4951	9.63929e-100	0.868691	0.473	0.099	1.71859e-95
Rnf213	1.16519e-97	0.805701	0.541	0.133	2.07742e-93
Ly6a	2.81157e-96	0.536746	0.312	0.043	5.01275e-92
Parp14	4.72119e-82	1.18975	0.753	0.326	8.41741e-78
Stat2	1.20309e-81	0.679297	0.498	0.127	2.14499e-77
Phf11b	3.26335e-80	0.779638	0.563	0.165	5.81823e-76
Irgm1	9.96965e-78	0.815063	0.624	0.207	1.77749e-73
Ly6e	1.20162e-77	0.635977	0.993	0.972	2.14238e-73
Dhx58	3.89346e-77	0.413489	0.319	0.055	6.94164e-73
Ddx58	1.20633e-76	0.632612	0.559	0.163	2.15077e-72
Herc6	1.47098e-73	0.911685	0.638	0.234	2.62261e-69
Eif2ak2	1.4625e-72	0.838744	0.638	0.235	2.60749e-68
Slfn8	2.84278e-71	0.785094	0.86	0.475	5.06839e-67
Sdc3	5.99256e-71	0.71732	0.581	0.19	1.06841e-66
Phf11d	4.42864e-65	0.716886	0.484	0.146	7.89583e-61
Ms4a4c	9.15011e-65	0.519092	0.315	0.063	1.63137e-60
Trim30d	3.51505e-60	0.672621	0.667	0.275	6.26698e-56
Fgl2	2.324e-56	0.765837	0.581	0.223	4.14346e-52
Parp12	1.4449e-52	0.5062	0.484	0.159	2.5761e-48
Ccl12	2.22801e-52	2.21937	0.703	0.359	3.97231e-48
Ifih1	2.93458e-48	0.415821	0.401	0.118	5.23206e-44
Parp9	8.26731e-46	0.565278	0.534	0.213	1.47398e-41
Tor3a	1.23438e-44	0.764348	0.677	0.366	2.20078e-40
H2-T23	9.09701e-44	0.696259	0.882	0.644	1.62191e-39
Ddx60	2.13232e-43	0.354156	0.269	0.064	3.8017e-39
Fcgr1	5.89966e-43	0.589271	0.964	0.896	1.05185e-38
Ifi35	6.72188e-43	0.509672	0.599	0.276	1.19844e-38
Trim34a	6.95757e-43	0.508993	0.466	0.171	1.24046e-38
Epsti1	2.42388e-40	0.548617	0.495	0.196	4.32153e-36
Slfn9	2.45773e-40	0.55606	0.638	0.309	4.38189e-36
Clec2d	9.07715e-40	0.679941	0.613	0.284	1.61837e-35
Ube2l6	1.47483e-38	0.340914	0.265	0.067	2.62948e-34
Tap1	4.28225e-38	0.517741	0.634	0.315	7.63483e-34
Pml	3.25406e-34	0.322378	0.301	0.089	5.80167e-30
Psme1	3.37765e-34	0.4733	0.932	0.751	6.02202e-30
Irf9	1.00588e-33	0.374395	0.516	0.219	1.79339e-29
Sp110	1.15603e-33	0.543552	0.717	0.421	2.06108e-29
Trim25	8.9706e-30	0.294788	0.312	0.104	1.59937e-25
Lgals9	1.81201e-29	0.484941	0.81	0.578	3.23063e-25
H2-T24	8.82372e-29	0.345971	0.351	0.128	1.57318e-24
Ogfr	1.5409e-28	0.386226	0.556	0.278	2.74727e-24
B430306N03Rik	8.03227e-28	0.271206	0.262	0.08	1.43207e-23
Adar	2.32754e-27	0.309155	0.348	0.132	4.14978e-23
Shisa5	8.48346e-24	0.299145	0.846	0.646	1.51252e-19
H2-K1	1.90349e-23	0.428742	0.975	0.916	3.39374e-19
Zufsp	5.67172e-23	0.512612	0.781	0.584	1.01121e-18
Papd7	7.13838e-23	0.302164	0.337	0.137	1.2727e-18
Axl	1.27036e-21	0.461762	0.387	0.179	2.26493e-17
Samhd1	1.97356e-21	0.482873	0.677	0.457	3.51867e-17
B2m	2.26792e-21	0.269187	1	0.984	4.04348e-17
Tspo	2.28294e-21	0.414576	0.781	0.582	4.07025e-17
Nampt	2.56795e-21	0.278519	0.358	0.154	4.57839e-17
Igtp	8.12686e-21	0.507845	0.487	0.269	1.44894e-16
Irf1	1.03265e-20	0.36014	0.43	0.211	1.84111e-16
Etnk1	3.23648e-20	0.483065	0.731	0.555	5.77033e-16
Zc3hav1	1.16402e-19	0.356098	0.552	0.317	2.07534e-15
Dtx3l	2.39381e-19	0.353288	0.441	0.224	4.26793e-15
Capza2	3.27074e-19	0.257906	0.989	0.951	5.83141e-15
Fam46a	5.50148e-19	0.455632	0.728	0.518	9.80859e-15
Psme2	2.63349e-18	0.332084	0.749	0.559	4.69524e-14
Sap30	1.03557e-17	0.270099	0.351	0.165	1.84632e-13
Znfx1	2.0614e-17	0.332701	0.538	0.322	3.67527e-13
Trafd1	3.36344e-17	0.400473	0.616	0.409	5.99669e-13
Trim12a	1.10795e-16	0.323775	0.753	0.518	1.97536e-12
Gm46224	1.54616e-16	0.323437	0.434	0.235	2.75664e-12
9930111J21Rik2	3.39383e-16	0.382272	0.918	0.776	6.05085e-12
Tlr3	3.6398e-16	0.352938	0.649	0.445	6.4894e-12
Ms4a6c	6.41535e-16	0.326395	0.523	0.309	1.14379e-11
Trim12c	8.40506e-16	0.338756	0.495	0.284	1.49854e-11
Atp6v0a2	3.60363e-15	0.30487	0.771	0.596	6.4249e-11
Hck	4.32172e-15	0.275311	0.867	0.717	7.7052e-11
H2-Q4	8.36747e-15	0.291542	0.466	0.269	1.49184e-10
Sass6	2.08086e-14	0.284274	0.262	0.117	3.70997e-10
Usp25	3.67058e-14	0.344176	0.459	0.282	6.54428e-10
Cd47	5.35418e-14	0.320434	0.864	0.772	9.54597e-10
H2-D1	7.00171e-14	0.333444	0.993	0.942	1.24834e-09
Dopey2	9.21694e-14	0.258643	0.355	0.186	1.64329e-09
Ms4a6b	1.0006e-13	0.276807	0.663	0.454	1.78396e-09
2020-03-05	2.19723e-13	0.36408	0.548	0.367	3.91745e-09
Sppl2a	7.30216e-13	0.299425	0.846	0.751	1.3019e-08
Morc3	6.23015e-12	0.277919	0.749	0.545	1.11077e-07
Tor1aip1	2.23005e-11	0.256389	0.903	0.781	3.97596e-07
Pmp22	9.65724e-11	-0.255896	0.857	0.9	1.72179e-06
Uba7	2.21233e-10	0.269885	0.376	0.222	3.94437e-06
Gbp7	2.36308e-10	0.311675	0.394	0.238	4.21314e-06
Ddx24	1.32545e-09	0.259002	0.688	0.53	2.36314e-05
Psmb9	3.02881e-09	0.254556	0.624	0.491	5.40006e-05
Slc15a3	2.15512e-07	0.252586	0.789	0.679	0.00384237
Cxcl13	2.39074e-05	0.675466	0.599	0.505	0.426246
Gpr84	4.22587e-05	0.45602	0.606	0.509	0.75343
Marcksl1	4.54784e-05	0.334305	0.412	0.319	0.810834
Cxcl16	9.1084e-05	0.267271	0.513	0.402	1
Cd74	0.00029951	-0.559858	0.43	0.34	1
Tlr2	0.000558317	0.278966	0.602	0.514	1
Tmsb10	0.182243	-0.256043	0.753	0.69	1
Fxyd5	0.331731	-0.289842	0.265	0.272	1
Igkc	0.675368	-1.39488	0.387	0.387	1
Apoe	0.888122	-0.445674	0.921	0.908	1

## Sheet: T cell
	p_val	avg_logFC	pct.1	pct.2	p_val_adj
Ccl5	0	4.26617	0.787	0.071	0
Nkg7	0	3.21196	0.844	0.017	0
Ms4a4b	0	3.19759	0.916	0.017	0
Trbc2	0	3.03219	0.958	0.013	0
Cd3g	0	2.86035	0.966	0.01	0
S100a6	0	2.81983	0.791	0.038	0
H2-Q7	0	2.79574	0.996	0.201	0
Cd3d	0	2.61413	0.943	0.011	0
Cd3e	0	2.56521	0.947	0.006	0
S100a10	0	2.51089	0.985	0.072	0
Ltb	0	2.47135	0.958	0.125	0
Cd8b1	0	2.45009	0.616	0.009	0
Crip1	0	2.41465	0.939	0.106	0
Gimap3	0	2.38382	0.973	0.009	0
Trbc1	0	2.37465	0.62	0.008	0
Gimap4	0	2.35453	0.928	0.01	0
Cxcr6	0	2.34094	0.802	0.006	0
Trac	0	2.30821	0.924	0.004	0
Vim	0	2.30438	0.916	0.07	0
Ccnd2	0	2.22603	0.871	0.013	0
Thy1	0	2.21596	0.935	0.012	0
Ptprcap	0	2.20672	0.932	0.013	0
Cd8a	0	2.18006	0.624	0.007	0
Skap1	0	2.15789	0.958	0.005	0
S100a11	0	2.10249	0.932	0.024	0
Lat	0	2.10037	0.932	0.011	0
Lck	0	1.9817	0.92	0.007	0
Ctsw	0	1.9758	0.795	0.017	0
Lgals1	0	1.96873	0.688	0.037	0
Ly6a	0	1.94791	0.677	0.038	0
Gimap7	0	1.86906	0.825	0.004	0
Cd2	0	1.82669	0.875	0.004	0
Gzmk	0	1.81967	0.688	0.003	0
Ctla2a	0	1.8187	0.692	0.021	0
Ly6c2	0	1.78093	0.319	0.005	0
2020-09-01	0	1.76934	0.909	0.067	0
Ptpn22	0	1.75367	0.901	0.025	0
Itga4	0	1.74893	0.802	0.021	0
Cxcr3	0	1.68289	0.798	0.009	0
Bcl11b	0	1.66597	0.795	0.003	0
Cnn2	0	1.63608	0.871	0.05	0
Ahnak	0	1.60802	0.783	0.007	0
Runx3	0	1.60607	0.81	0.013	0
H2-Q6	0	1.60263	0.867	0.101	0
Xcl1	0	1.52246	0.586	0.004	0
Ifi203	0	1.51123	0.745	0.006	0
Dusp2	0	1.49642	0.665	0.014	0
Ifi47	0	1.46425	0.76	0.012	0
Mndal	0	1.41914	0.719	0.007	0
Socs1	0	1.40457	0.673	0.047	0
Il2rg	0	1.40285	0.825	0.072	0
Hopx	0	1.37912	0.719	0.004	0
Cd28	0	1.35123	0.658	0.002	0
Tcrg-C2	0	1.32805	0.331	0.002	0
Fyn	0	1.32597	0.768	0.063	0
Tbc1d10c	0	1.3083	0.715	0.015	0
Iqgap1	0	1.30705	0.791	0.058	0
Klrd1	0	1.27063	0.422	0.006	0
Itgb7	0	1.26765	0.597	0.008	0
Sh2d1a	0	1.26183	0.593	0.002	0
Il2rb	0	1.24286	0.662	0.002	0
Fam189b	0	1.22247	0.654	0.012	0
Tespa1	0	1.19523	0.62	0.007	0
Grap2	0	1.19403	0.662	0.002	0
Tox	0	1.17905	0.525	0.001	0
Cish	0	1.16155	0.525	0.005	0
Itga1	0	1.15493	0.426	0.001	0
Il27ra	0	1.14543	0.669	0.011	0
Itk	0	1.141	0.612	0.001	0
Serpina3g	0	1.13488	0.51	0.002	0
Klrk1	0	1.12506	0.327	0.003	0
Gimap5	0	1.1231	0.65	0.028	0
Itgal	0	1.11153	0.654	0.009	0
Themis	0	1.10977	0.555	0.001	0
Ikzf3	0	1.08747	0.582	0.002	0
Acp5	0	1.07464	0.601	0.004	0
Traf1	0	1.07153	0.567	0.004	0
Cytip	0	1.0637	0.589	0.031	0
Gramd3	0	1.06316	0.555	0.017	0
Emb	0	1.06279	0.548	0.01	0
Sh2d2a	0	1.05478	0.608	0.002	0
Stat4	0	1.04336	0.601	0.001	0
Adgre5	0	1.04298	0.578	0.005	0
Cd247	0	0.99335	0.563	0.003	0
Cd7	0	0.980919	0.373	0.001	0
Il18r1	0	0.97761	0.376	0.002	0
Ccdc88c	0	0.974931	0.555	0.003	0
Cd6	0	0.970174	0.471	0.001	0
Samd9l	0	0.966453	0.513	0.005	0
Pkp3	0	0.966091	0.49	0.001	0
Gm2682	0	0.965524	0.449	0	0
Gimap8	0	0.959619	0.555	0.002	0
Tcrg-C4	0	0.95067	0.27	0.001	0
Spn	0	0.944557	0.582	0.003	0
F2r	0	0.940287	0.51	0.009	0
Adam19	0	0.936061	0.532	0.003	0
Gm8369	0	0.934309	0.456	0.01	0
Fasl	0	0.924166	0.471	0.001	0
Isg20	0	0.92087	0.437	0.024	0
Ezr	0	0.919752	0.567	0.046	0
Zap70	0	0.904766	0.548	0.001	0
Pfkp	0	0.903424	0.521	0.005	0
2020-09-09	0	0.900103	0.532	0.02	0
Pstpip1	0	0.899647	0.532	0.03	0
Tnfrsf18	0	0.88791	0.441	0.001	0
Slfn1	0	0.880738	0.418	0.002	0
Cyfip2	0	0.874622	0.529	0.005	0
Tcf7	0	0.874062	0.433	0.001	0
Anxa2	0	0.863851	0.502	0.031	0
Cd5	0	0.850155	0.399	0.019	0
Lax1	0	0.841587	0.46	0.002	0
Sema4a	0	0.832963	0.483	0.022	0
Acap1	0	0.831355	0.479	0.002	0
Glipr2	0	0.826814	0.471	0.004	0
Nedd9	0	0.813873	0.498	0.018	0
Dok2	0	0.811429	0.487	0.007	0
Stap1	0	0.811328	0.403	0.013	0
Gstp3	0	0.799932	0.414	0.001	0
Jaml	0	0.796325	0.304	0.002	0
Gprin3	0	0.792853	0.426	0	0
Eomes	0	0.792006	0.316	0.001	0
Rasgrp1	0	0.78609	0.456	0.004	0
Ifi208	0	0.780588	0.388	0.003	0
Gata3	0	0.769304	0.342	0	0
Cd226	0	0.765201	0.388	0.001	0
Gbp4	0	0.757966	0.411	0.006	0
Ptpn7	0	0.756912	0.388	0.005	0
Spint2	0	0.741295	0.422	0.003	0
Prf1	0	0.740304	0.369	0.001	0
Ifi206	0	0.734233	0.373	0.006	0
Rhof	0	0.719562	0.433	0.007	0
Slco3a1	0	0.688418	0.373	0.001	0
Cd96	0	0.68232	0.392	0.001	0
Samd3	0	0.681046	0.373	0.001	0
Sit1	0	0.679049	0.388	0.001	0
Ar	0	0.675646	0.373	0.001	0
Hsd11b1	0	0.666518	0.346	0.001	0
S1pr4	0	0.654083	0.338	0.009	0
Podnl1	0	0.649687	0.251	0.001	0
Plec	0	0.648494	0.338	0.009	0
Jakmip1	0	0.646011	0.354	0.002	0
Hdgfl3	0	0.642766	0.376	0.016	0
Gpr68	0	0.630636	0.327	0.003	0
Tnik	0	0.624417	0.331	0.001	0
Cd69	0	0.623776	0.281	0.004	0
Pglyrp2	0	0.617784	0.365	0.004	0
Gpr174	0	0.617008	0.308	0.001	0
Sytl3	0	0.608513	0.316	0	0
Lrrc8c	0	0.606491	0.361	0.012	0
Gpr132	0	0.599257	0.342	0.003	0
Fam169b	0	0.594759	0.35	0.001	0
Nedd4	0	0.592087	0.331	0.005	0
Lef1	0	0.584135	0.312	0	0
Kbtbd11	0	0.57632	0.3	0.006	0
Gpr171	0	0.56171	0.319	0.001	0
Impdh1	0	0.559986	0.335	0.013	0
Rnf125	0	0.559834	0.327	0.001	0
Rab37	0	0.559246	0.304	0.006	0
Clec2i	0	0.552126	0.297	0.005	0
Atp2b4	0	0.50867	0.297	0.003	0
Nt5e	0	0.504519	0.262	0.002	0
Gbp8	0	0.498544	0.266	0.003	0
Sla2	0	0.488441	0.259	0.003	0
Sigirr	0	0.474134	0.266	0.003	0
Camk4	0	0.451669	0.259	0.008	0
P2ry10	0	0.443265	0.262	0.001	0
Slc28a2	0	0.389127	0.259	0.001	0
2020-09-06	1.5459e-301	1.03362	0.658	0.068	2.75619e-297
Pim1	5.74788e-285	1.17607	0.593	0.057	1.02479e-280
AW112010	1.86557e-278	2.88022	0.977	0.231	3.32612e-274
4930523C07Rik	1.89652e-278	0.978632	0.605	0.061	3.3813e-274
Igf2r	7.98829e-270	0.422435	0.259	0.009	1.42423e-265
Plp2	3.13218e-266	0.504888	0.278	0.011	5.58436e-262
Tuba4a	1.47974e-265	0.716965	0.468	0.036	2.63822e-261
Bcl2	4.94514e-262	2.1303	0.894	0.182	8.81669e-258
Sp100	2.43723e-253	1.48508	0.886	0.175	4.34534e-249
Slfn2	7.0288e-251	1.53953	0.753	0.114	1.25316e-246
Gimap6	2.20138e-249	1.74887	0.882	0.184	3.92483e-245
Dennd2d	3.73176e-248	0.450707	0.262	0.011	6.65336e-244
Slamf7	7.29946e-245	0.569213	0.316	0.016	1.30142e-240
Ripor2	3.03356e-241	0.518208	0.293	0.014	5.40853e-237
Ppp3cc	4.13829e-238	0.679753	0.433	0.035	7.37815e-234
Hcst	1.29542e-237	2.20856	0.939	0.249	2.3096e-233
Pde7a	2.18617e-236	0.995869	0.646	0.085	3.89772e-232
Utrn	3.04919e-235	0.882705	0.51	0.05	5.4364e-231
H2-T22	7.25713e-230	1.41364	0.856	0.182	1.29387e-225
Cxcr4	4.20049e-223	0.544596	0.285	0.015	7.48906e-219
Mdfic	4.46508e-223	0.926829	0.494	0.05	7.96079e-219
Dut	7.74006e-223	0.701981	0.468	0.044	1.37998e-218
Fxyd5	9.98405e-220	1.73761	0.966	0.26	1.78006e-215
Ppp1r16b	1.46269e-215	0.532416	0.327	0.021	2.60782e-211
Gimap1	4.83034e-212	1.61754	0.913	0.247	8.61201e-208
Abhd8	1.24836e-210	0.897912	0.578	0.075	2.22569e-206
Flt3l	1.42531e-209	0.648937	0.411	0.035	2.54119e-205
Cd27	5.48817e-209	1.20875	0.715	0.123	9.78485e-205
Ablim1	1.21397e-207	1.21403	0.738	0.135	2.16439e-203
AB124611	2.65023e-206	0.493758	0.312	0.02	4.72509e-202
Ass1	1.26771e-204	0.483	0.27	0.014	2.2602e-200
Nlrc3	1.7881e-200	0.495166	0.331	0.023	3.188e-196
Smc4	2.25963e-200	0.878153	0.529	0.063	4.02869e-196
S100a4	9.72156e-197	2.21217	0.57	0.081	1.73326e-192
Rinl	1.52071e-195	1.35462	0.905	0.256	2.71127e-191
Selenow	7.21355e-187	1.48415	0.97	0.35	1.2861e-182
Ubxn11	4.47769e-186	0.450266	0.255	0.014	7.98327e-182
Gm12216	1.30964e-181	0.652272	0.433	0.045	2.33497e-177
B4galnt1	6.24868e-179	1.30708	0.825	0.21	1.11408e-174
Prdx6	1.39317e-176	1.21517	0.844	0.226	2.48389e-172
Tmsb10	7.49552e-175	2.95793	1	0.686	1.33638e-170
Tagln2	1.46753e-171	1.3193	0.829	0.223	2.61645e-167
Cd44	8.84078e-171	0.490474	0.289	0.021	1.57622e-166
Anxa6	9.13628e-170	1.09925	0.703	0.147	1.62891e-165
Shisa5	3.64951e-167	1.86098	0.996	0.644	6.50671e-163
Emp3	6.90239e-167	1.32837	0.863	0.253	1.23063e-162
Gimap9	3.27826e-166	0.989467	0.639	0.117	5.84482e-162
Rac2	1.66596e-165	1.85607	0.985	0.614	2.97023e-161
Chd3	3.06542e-163	1.07202	0.662	0.13	5.46534e-159
Sptbn1	1.8117e-162	0.537754	0.327	0.028	3.23008e-158
Tpt1	1.9415e-161	1.65472	1	0.982	3.46151e-157
H2-Q4	4.00176e-161	1.24564	0.867	0.262	7.13473e-157
Bhlhe40	4.26655e-160	0.516951	0.293	0.023	7.60684e-156
H2-K1	4.46754e-160	1.77584	1	0.915	7.96517e-156
Cst3	4.43371e-159	-2.07796	1	1	7.90486e-155
Hexb	1.78873e-158	-2.01935	0.966	0.997	3.18913e-154
Pla2g16	2.09812e-158	0.921053	0.624	0.116	3.74074e-154
Prkcq	2.70477e-157	0.806761	0.506	0.074	4.82233e-153
Ms4a6b	5.68458e-157	1.70538	0.951	0.449	1.0135e-152
C1qc	4.04028e-156	-2.05031	0.817	0.994	7.20341e-152
Dnajc9	1.92761e-155	0.881948	0.551	0.091	3.43673e-151
Uba52	2.31245e-155	1.6116	1	0.894	4.12286e-151
Eef1a1	4.14022e-155	1.29471	1	0.99	7.38159e-151
C1qa	7.61809e-155	-2.10151	0.867	0.996	1.35823e-150
C1qb	6.16698e-153	-1.98318	0.916	0.997	1.09951e-148
Aes	1.83491e-152	1.45903	0.981	0.567	3.27147e-148
Ctss	1.59816e-151	-1.84691	0.958	0.996	2.84937e-147
Rack1	2.13601e-151	1.51829	1	0.941	3.80829e-147
mt-Co1	1.21717e-149	1.0608	1	0.988	2.17009e-145
Ctsd	3.87759e-149	-1.62755	0.985	0.997	6.91336e-145
Csf1r	1.31849e-148	-1.9126	0.692	0.99	2.35074e-144
Lgmn	1.72484e-148	-1.95149	0.646	0.991	3.07523e-144
H2-D1	2.27334e-147	1.35517	1	0.942	4.05314e-143
Tyrobp	2.61241e-147	-1.83541	0.692	0.99	4.65766e-143
Arl2bp	3.05757e-147	0.756088	0.578	0.105	5.45135e-143
Pfn1	5.02032e-147	1.16691	1	0.951	8.95073e-143
Sparc	1.21023e-146	-2.07413	0.517	0.984	2.15772e-142
Psmb8	2.37131e-146	1.33592	0.996	0.79	4.22781e-142
Ly86	1.15363e-145	-1.85688	0.319	0.982	2.0568e-141
Marcks	2.4861e-145	-2.01381	0.407	0.981	4.43247e-141
Mef2c	6.17255e-145	-1.8902	0.198	0.975	1.1005e-140
Trem2	6.39392e-145	-1.78953	0.578	0.987	1.13997e-140
Cx3cr1	3.58516e-144	-2.0109	0.665	0.99	6.39199e-140
Cd81	4.81101e-144	-1.81766	0.627	0.989	8.57754e-140
mt-Atp6	7.04279e-144	1.02793	1	0.989	1.25566e-139
Id2	8.17318e-144	1.90666	0.844	0.294	1.4572e-139
Fau	1.47815e-143	1.10396	1	0.986	2.63539e-139
Cd52	2.36999e-143	1.7879	1	0.827	4.22545e-139
Fcer1g	4.14848e-142	-1.74796	0.601	0.986	7.39632e-138
2310001H17Rik	1.7864e-141	0.68591	0.38	0.045	3.18497e-137
Txk	2.40218e-141	0.641883	0.335	0.035	4.28286e-137
Rnase4	2.76611e-141	-1.81235	0.414	0.975	4.9317e-137
Gpr34	1.06448e-140	-1.8241	0.536	0.98	1.89787e-136
Ppia	4.96932e-140	0.917057	1	0.978	8.85979e-136
Zdhhc18	6.25783e-140	0.988963	0.711	0.179	1.11571e-135
Siglech	3.8996e-139	-1.84558	0.338	0.971	6.9526e-135
Itgb5	1.5907e-138	-1.71933	0.266	0.968	2.83606e-134
Rabgap1l	2.12998e-138	0.702079	0.479	0.073	3.79754e-134
Ctsz	3.58592e-138	-1.64568	0.665	0.987	6.39334e-134
Psap	5.39912e-138	-1.40876	0.768	0.989	9.62609e-134
Trf	7.08982e-138	-1.66734	0.361	0.969	1.26404e-133
Clec2d	7.31734e-138	1.33672	0.829	0.281	1.30461e-133
Ctsb	7.75235e-138	-1.5839	0.719	0.983	1.38217e-133
Rgs10	1.05935e-137	-1.51937	0.616	0.977	1.88871e-133
Basp1	1.08706e-137	-1.78502	0.259	0.971	1.93813e-133
Fcgr3	1.71187e-137	-1.64266	0.338	0.966	3.05209e-133
Arhgap15	3.08318e-137	0.858829	0.646	0.138	5.49701e-133
Lsp1	3.3061e-137	1.1929	0.905	0.359	5.89444e-133
P2ry12	1.49865e-136	-1.93429	0.643	0.982	2.67194e-132
Ctsh	2.42598e-136	-1.65508	0.384	0.977	4.32528e-132
Grn	7.43744e-136	-1.62021	0.433	0.974	1.32602e-131
Lair1	2.63567e-135	-1.54561	0.388	0.968	4.69914e-131
Olfml3	6.04572e-135	-1.81295	0.422	0.974	1.07789e-130
Mllt3	2.31621e-134	0.627119	0.35	0.04	4.12957e-130
Pdcd4	2.65418e-134	1.45385	0.901	0.424	4.73214e-130
Unc93b1	4.80097e-134	-1.53725	0.426	0.976	8.55964e-130
Tmem154	3.32114e-132	0.482228	0.281	0.026	5.92125e-128
Cd9	4.15944e-132	-1.70542	0.57	0.981	7.41586e-128
mt-Co2	6.79451e-132	0.890002	1	0.989	1.21139e-127
Itm2b	1.1251e-131	-0.861025	1	0.995	2.00594e-127
Hexa	4.40758e-131	-1.48876	0.395	0.966	7.85827e-127
Mafb	7.86641e-131	-1.75467	0.281	0.967	1.4025e-126
Tgfbr1	1.80393e-130	-1.4785	0.506	0.975	3.21622e-126
Eef2	5.24903e-130	1.19862	0.989	0.911	9.35849e-126
Rrbp1	2.45645e-129	-1.46065	0.483	0.975	4.37961e-125
Sirpa	3.82308e-129	-1.48075	0.338	0.962	6.81617e-125
Nup210	5.02392e-129	0.541485	0.338	0.039	8.95714e-125
Plxdc2	5.95157e-129	-1.56421	0.278	0.958	1.06111e-124
mt-Co3	1.68251e-128	0.860355	1	0.993	2.99975e-124
Lpcat2	4.13629e-128	-1.51331	0.289	0.957	7.37458e-124
Arhgdib	8.73042e-128	1.13181	0.992	0.85	1.55655e-123
Bex3	1.74238e-127	0.681232	0.517	0.093	3.10649e-123
Tmem119	2.19561e-126	-1.73337	0.426	0.963	3.91456e-122
Rhob	6.63786e-126	-1.53393	0.399	0.96	1.18346e-121
Lamp1	6.67787e-126	-1.16891	0.779	0.975	1.1906e-121
Cd68	1.858e-124	-1.49915	0.365	0.96	3.31263e-120
Ctsl	1.08512e-123	-1.59745	0.335	0.957	1.93466e-119
Selplg	1.16019e-123	-1.18228	0.985	0.988	2.06851e-119
Zfhx3	2.07484e-123	-1.63066	0.186	0.932	3.69923e-119
Npm1	3.6024e-123	1.25327	0.989	0.821	6.42273e-119
Pld4	4.84534e-123	-1.44385	0.335	0.965	8.63876e-119
Gm12840	1.34491e-122	0.906388	0.3	0.032	2.39785e-118
Laptm5	4.78361e-122	-0.835217	0.977	0.988	8.5287e-118
Cfh	5.41805e-122	-1.45744	0.251	0.944	9.65985e-118
Arhgap5	1.2637e-121	-1.52409	0.395	0.956	2.25305e-117
Qk	2.22347e-121	-1.37853	0.395	0.96	3.96422e-117
Kctd12	2.47784e-121	-1.49304	0.365	0.958	4.41773e-117
Txn1	2.62761e-121	1.13215	0.89	0.4	4.68476e-117
Aif1	4.22406e-121	-1.42954	0.331	0.948	7.53108e-117
Arsb	7.11722e-121	-1.35832	0.43	0.961	1.26893e-116
Fcrls	1.66906e-120	-1.78554	0.342	0.931	2.97577e-116
Eef1b2	2.61773e-120	1.20846	1	0.906	4.66715e-116
Asah1	3.08935e-120	-1.32931	0.304	0.939	5.50801e-116
Ubb	3.43671e-120	0.840413	1	0.976	6.12731e-116
Zeb2	4.0642e-120	-1.54279	0.278	0.946	7.24605e-116
Lamp2	6.76913e-120	-1.29108	0.376	0.946	1.20687e-115
Eif1	7.78237e-120	0.856669	1	0.967	1.38752e-115
F11r	9.73976e-120	-1.41675	0.24	0.947	1.7365e-115
Eif3f	1.52405e-119	1.17867	0.977	0.769	2.71723e-115
Ptgs1	2.06674e-119	-1.51922	0.228	0.929	3.68479e-115
Snrpg	4.99376e-119	1.25024	0.954	0.567	8.90337e-115
Man2b1	1.34432e-118	-1.23962	0.567	0.97	2.3968e-114
H2-Q10	1.5633e-118	0.476014	0.285	0.03	2.7872e-114
Pik3ip1	1.82172e-118	0.514448	0.304	0.034	3.24795e-114
Frmd4a	3.65806e-118	-1.42879	0.175	0.92	6.52195e-114
Hmgb2	4.17848e-118	1.14986	0.852	0.337	7.44982e-114
Gm11808	3.69488e-117	1.21113	0.916	0.489	6.5876e-113
Vsir	4.22604e-117	-1.17293	0.715	0.974	7.5346e-113
Irf8	6.27766e-117	-1.39405	0.27	0.947	1.11924e-112
Abhd12	6.47789e-117	-1.33509	0.323	0.954	1.15494e-112
Ctsa	1.5292e-116	-1.27042	0.49	0.962	2.72642e-112
Naca	2.38047e-116	1.04911	0.992	0.908	4.24414e-112
Myl6	2.85197e-116	1.16443	0.989	0.792	5.08477e-112
Atp2a3	3.68502e-116	0.425638	0.255	0.024	6.57002e-112
Hpgds	5.54808e-116	-1.32361	0.376	0.95	9.89167e-112
Selenop	7.91412e-116	-1.38942	0.414	0.962	1.41101e-111
Atp6v0b	1.21783e-115	-1.05745	0.692	0.974	2.17127e-111
Gm10076	2.07462e-115	1.12272	0.977	0.702	3.69884e-111
Lyn	3.91882e-115	-1.366	0.224	0.924	6.98687e-111
Mef2a	4.24106e-115	-1.32883	0.437	0.955	7.56139e-111
Epb41l2	5.6432e-115	-1.46396	0.285	0.93	1.00613e-110
Slco2b1	6.39661e-115	-1.36426	0.278	0.938	1.14045e-110
Pabpc1	7.99929e-115	1.05981	0.985	0.865	1.42619e-110
D16Ertd472e	1.23185e-114	0.583868	0.403	0.061	2.19627e-110
Cyfip1	1.95032e-114	-1.37446	0.308	0.925	3.47722e-110
Fam102a	2.57851e-114	0.616292	0.395	0.06	4.59723e-110
Smpdl3a	4.22651e-114	0.966719	0.703	0.207	7.53544e-110
P2ry13	7.78757e-114	-1.46073	0.281	0.936	1.38845e-109
Timp2	1.57938e-113	-1.40554	0.259	0.925	2.81589e-109
Gbp2	3.09396e-113	0.505665	0.304	0.035	5.51622e-109
Psip1	8.89393e-113	0.854136	0.62	0.155	1.5857e-108
Mertk	8.25972e-112	-1.41899	0.137	0.872	1.47263e-107
Csmd3	1.63024e-111	-1.48875	0.144	0.883	2.90655e-107
Tmcc3	1.98276e-111	-1.33388	0.141	0.888	3.53506e-107
Calm1	4.40348e-111	1.00917	0.992	0.823	7.85097e-107
Cd300c2	1.26141e-110	-1.30712	0.27	0.918	2.24897e-106
Erp29	4.14838e-110	-1.08842	0.593	0.958	7.39615e-106
Spi1	4.26196e-110	-1.28993	0.19	0.902	7.59865e-106
Nav3	7.4744e-110	-1.52059	0.137	0.865	1.33261e-105
Cd14	2.4048e-109	-1.41798	0.217	0.912	4.28752e-105
Rgs2	4.21042e-109	-1.34696	0.289	0.931	7.50676e-105
Plekho1	4.72954e-109	-1.26866	0.179	0.896	8.4323e-105
Itgam	7.18773e-109	-1.36861	0.198	0.906	1.2815e-104
Camk1	9.72818e-109	-1.22284	0.274	0.922	1.73444e-104
Gns	4.79145e-108	-1.24117	0.278	0.916	8.54268e-104
Scamp2	5.6029e-108	-1.20477	0.43	0.939	9.98942e-104
Srgap2	6.04226e-108	-1.27879	0.384	0.934	1.07727e-103
Pmp22	7.83469e-108	-1.331	0.247	0.91	1.39685e-103
Ifi209	7.99225e-108	0.617302	0.395	0.062	1.42494e-103
Ptpn18	7.02515e-107	0.992289	0.992	0.872	1.25251e-102
Mpeg1	3.74246e-106	-1.39905	0.293	0.908	6.67244e-102
Fcgr1	4.12182e-106	-1.26868	0.209	0.909	7.34879e-102
Tspo	9.95417e-106	1.04019	0.951	0.58	1.77473e-101
Ptprc	1.92768e-105	1.02443	0.989	0.894	3.43685e-101
mt-Cytb	3.69828e-105	0.788225	1	0.984	6.59366e-101
Eif3h	4.67993e-105	1.03709	0.954	0.678	8.34385e-101
Bmp2k	5.05727e-105	-1.30509	0.221	0.89	9.0166e-101
H2afj	7.16398e-105	1.20764	0.905	0.505	1.27727e-100
Eif3e	1.16647e-104	1.05973	0.905	0.529	2.0797e-100
Mtdh	3.0982e-104	-0.982283	0.772	0.969	5.52378e-100
Npm3	3.28183e-104	0.899849	0.677	0.211	5.85118e-100
Hpgd	1.38296e-103	-1.44133	0.202	0.882	2.46568e-99
Ptma	2.76373e-103	0.918062	1	0.94	4.92746e-99
Oaz1	2.95703e-103	0.7858	0.996	0.922	5.27209e-99
Alox5ap	1.35127e-102	-1.28978	0.24	0.9	2.40918e-98
Lrp1	2.20073e-102	-1.2533	0.186	0.873	3.92369e-98
Myl12b	2.27644e-102	0.912911	0.981	0.764	4.05866e-98
Golm1	2.96761e-102	-1.18856	0.441	0.935	5.29095e-98
Coro1a	1.6211e-101	0.856288	0.996	0.932	2.89026e-97
Atp5e	2.23318e-101	0.967496	0.981	0.813	3.98154e-97
Slc2a5	3.63998e-101	-1.3742	0.171	0.859	6.48971e-97
Sh3bgrl3	8.98537e-101	1.09378	0.958	0.82	1.602e-96
Arhgap9	1.81954e-100	0.895003	0.7	0.232	3.24407e-96
Tomm7	2.2309e-100	0.952261	0.954	0.644	3.97747e-96
Actg1	2.84049e-100	0.977195	0.989	0.906	5.06432e-96
Dock4	2.84503e-100	-1.26333	0.144	0.862	5.07241e-96
Anxa11	3.07406e-100	0.639453	0.479	0.1	5.48074e-96
Ltc4s	3.76123e-100	-1.40285	0.247	0.892	6.70589e-96
Hsp90ab1	6.96603e-100	0.994326	0.989	0.925	1.24197e-95
P2ry6	1.15182e-99	-1.21283	0.183	0.864	2.05358e-95
Syngr1	2.60728e-99	-1.2554	0.27	0.885	4.64853e-95
Ophn1	2.68429e-99	-1.26193	0.11	0.84	4.78582e-95
Sumo2	2.80158e-98	0.933848	0.962	0.75	4.99493e-94
Pnp	3.60773e-98	-1.18662	0.468	0.929	6.43223e-94
Sall1	6.25464e-98	-1.26033	0.19	0.861	1.11514e-93
Tanc2	1.65967e-97	-1.22533	0.186	0.873	2.95903e-93
Asph	1.70027e-97	-1.19272	0.198	0.862	3.0314e-93
Fam78a	1.7485e-97	0.674957	0.445	0.087	3.1174e-93
Cd33	1.88176e-97	-1.19735	0.27	0.889	3.35498e-93
Sesn3	3.21447e-97	0.542597	0.365	0.058	5.73109e-93
Rbm3	7.09133e-97	1.01534	0.973	0.743	1.26431e-92
Serpine2	7.40699e-97	-1.22659	0.243	0.881	1.32059e-92
Ifi27l2a	6.43557e-96	1.31166	0.445	0.088	1.1474e-91
Tmem176b	8.32406e-96	-1.00824	0.422	0.952	1.4841e-91
Btg1	8.39896e-96	0.984104	0.973	0.856	1.49745e-91
Nav2	1.42324e-95	-1.20332	0.19	0.865	2.5375e-91
Comt	1.92151e-95	-1.08564	0.331	0.899	3.42586e-91
Pmepa1	2.15575e-95	-1.21134	0.616	0.958	3.84349e-91
Diaph1	3.63656e-95	0.812584	0.665	0.207	6.48362e-91
Adap2	4.85656e-95	-1.1774	0.118	0.836	8.65876e-91
Xlr4b	1.51673e-94	0.456882	0.293	0.039	2.70418e-90
Tcf4	1.55727e-94	-1.23341	0.16	0.839	2.77646e-90
Tma7	2.32935e-94	0.923639	0.935	0.642	4.153e-90
Fscn1	3.12223e-94	-1.23728	0.186	0.851	5.56663e-90
Uqcrh	3.60387e-94	0.97287	0.966	0.741	6.42534e-90
Myo1g	6.31722e-94	0.488374	0.338	0.052	1.1263e-89
Ldhb	1.0518e-93	-1.15198	0.399	0.914	1.87525e-89
Stk17b	1.22021e-93	1.02991	0.798	0.339	2.17551e-89
Pla2g15	1.2488e-93	-1.12736	0.209	0.866	2.22649e-89
Ptger4	1.2736e-93	0.487019	0.308	0.043	2.27071e-89
Gstp1	2.58452e-93	0.90802	0.719	0.263	4.60794e-89
Tcn2	3.04585e-93	-1.13598	0.213	0.86	5.43045e-89
Dnaja1	3.54425e-92	0.993583	0.943	0.64	6.31904e-88
Hspa8	4.97614e-92	0.867798	1	0.946	8.87196e-88
Ppfia4	7.82459e-92	-1.1445	0.221	0.859	1.39505e-87
Ckb	8.70533e-92	-1.05747	0.517	0.946	1.55207e-87
Fkbp3	1.02356e-91	0.956595	0.749	0.306	1.8249e-87
Slc20a1	1.07065e-91	0.610374	0.392	0.071	1.90886e-87
Lmo2	3.35715e-91	-1.10144	0.16	0.824	5.98547e-87
Pros1	1.47901e-90	-1.09525	0.205	0.848	2.63693e-86
Cttnbp2nl	1.68187e-90	-1.15684	0.156	0.841	2.99861e-86
Bin1	3.52743e-90	-1.00801	0.494	0.933	6.28906e-86
Mbd2	3.60925e-90	0.928349	0.745	0.309	6.43493e-86
Atp5j2	3.82002e-90	0.837805	0.973	0.726	6.81072e-86
Il6ra	8.57e-90	-1.13041	0.152	0.826	1.52795e-85
Pfdn5	2.06067e-89	0.808207	0.992	0.866	3.67398e-85
Snrpe	2.90219e-89	0.881714	0.886	0.51	5.17431e-85
Ncf1	5.13284e-89	-1.14586	0.144	0.825	9.15134e-85
Cmtm6	7.11705e-89	-1.04977	0.43	0.908	1.2689e-84
Ctsc	1.20645e-88	-1.0207	0.555	0.946	2.15099e-84
Btf3	1.28102e-88	0.836268	0.989	0.842	2.28393e-84
Frmd4b	1.82831e-88	-1.08148	0.202	0.847	3.25969e-84
Cox6c	1.85815e-88	0.908987	0.954	0.711	3.3129e-84
Daglb	2.42865e-88	-1.06465	0.24	0.855	4.33003e-84
Cd63	4.41254e-88	-1.49208	0.278	0.865	7.86711e-84
Ccnd3	6.71409e-88	1.02401	0.734	0.308	1.19706e-83
Tbrg1	7.18144e-88	0.805273	0.665	0.222	1.28038e-83
Capza2	9.43915e-88	-0.829472	0.795	0.954	1.68291e-83
Cox5a	1.05727e-87	0.89362	0.89	0.531	1.88501e-83
Ivns1abp	1.15505e-87	-1.02247	0.51	0.934	2.05934e-83
Tmem86a	2.26396e-87	-1.07645	0.202	0.835	4.03642e-83
Cyth4	2.73188e-87	-0.899277	0.643	0.949	4.87067e-83
Serf2	5.24902e-87	0.741024	0.985	0.908	9.35848e-83
Rbms1	8.32087e-87	0.666484	0.574	0.155	1.48353e-82
Mif	4.3031e-86	0.973639	0.89	0.486	7.672e-82
Atp5h	5.57123e-86	0.904936	0.947	0.732	9.93295e-82
Elob	9.20411e-86	0.822662	0.951	0.696	1.641e-81
Creg1	1.69486e-85	-1.05463	0.346	0.892	3.02177e-81
Glul	3.44245e-85	-1.07825	0.357	0.899	6.13754e-81
Maf	4.41919e-85	-1.13026	0.426	0.935	7.87897e-81
Hk2	8.56193e-85	-1.09331	0.148	0.806	1.52651e-80
Esyt1	1.24084e-84	0.759152	0.627	0.201	2.21229e-80
1110008P14Rik	1.65532e-84	0.397863	0.27	0.036	2.95127e-80
Pag1	4.50535e-84	-1.00128	0.411	0.901	8.0326e-80
Bhlhe41	1.28256e-83	-1.16105	0.163	0.801	2.28667e-79
Fam107b	4.01889e-83	0.7249	0.548	0.155	7.16528e-79
Slc29a3	4.05955e-83	-1.0681	0.198	0.831	7.23778e-79
Sft2d1	6.30051e-83	-0.95591	0.407	0.896	1.12332e-78
Ets1	6.57463e-83	1.07546	0.848	0.491	1.17219e-78
Entpd1	1.56279e-82	-1.01017	0.342	0.888	2.78629e-78
Fcgr2b	2.08094e-82	-1.08812	0.19	0.82	3.71011e-78
Csnk1e	3.1318e-82	-1.03365	0.24	0.849	5.58369e-78
Cox8a	3.31222e-82	0.738654	0.992	0.861	5.90535e-78
Cdkn2d	4.13765e-82	0.58698	0.392	0.078	7.37702e-78
Ifngr2	2.1426e-81	-1.0055	0.186	0.81	3.82003e-77
Ndufa4	2.59569e-81	0.810289	0.954	0.729	4.62786e-77
Rnf130	2.62775e-81	-0.969813	0.316	0.873	4.68501e-77
Psmb9	5.42571e-81	0.917217	0.856	0.488	9.6735e-77
Ywhah	1.37295e-80	-0.879084	0.734	0.954	2.44783e-76
Tes	1.47486e-80	0.685066	0.612	0.192	2.62954e-76
Anp32b	1.49844e-80	0.842026	0.829	0.427	2.67156e-76
Ier2	1.65312e-80	0.626383	0.449	0.102	2.94735e-76
Fam102b	1.76829e-80	-1.10211	0.209	0.822	3.15269e-76
Adgrg1	4.14523e-80	-1.06949	0.221	0.821	7.39053e-76
Snrpf	5.84787e-80	0.919237	0.859	0.513	1.04262e-75
Gusb	6.73106e-80	-1.03807	0.293	0.845	1.20008e-75
Ubl5	7.20486e-80	0.780993	0.962	0.694	1.28455e-75
Lgals3	8.66488e-80	1.04256	0.338	0.059	1.54486e-75
Pou2f2	1.04563e-79	-1.04853	0.35	0.914	1.86425e-75
Rapgef5	1.20468e-79	-1.10959	0.118	0.753	2.14782e-75
Dst	3.79027e-79	-1.08811	0.198	0.796	6.75767e-75
Nop10	3.92603e-79	0.968112	0.776	0.366	6.99971e-75
Csf3r	7.42173e-79	-1.03192	0.141	0.779	1.32322e-74
Scoc	1.59441e-78	-0.999468	0.293	0.847	2.84267e-74
Tbxas1	3.42237e-78	-1.0004	0.16	0.789	6.10174e-74
Eef1g	3.72816e-78	0.958526	0.897	0.633	6.64693e-74
Cebpa	7.75413e-78	-1.05304	0.122	0.746	1.38248e-73
Fam117a	9.45884e-78	0.443737	0.316	0.053	1.68642e-73
Leprotl1	1.86971e-77	0.908586	0.833	0.468	3.33351e-73
H2-T23	2.26262e-77	0.900874	0.913	0.644	4.03402e-73
Srgn	2.29024e-77	0.782257	0.981	0.849	4.08327e-73
Serbp1	3.09307e-77	0.783731	0.966	0.799	5.51463e-73
Rnaset2a	4.72221e-77	-0.782164	0.741	0.951	8.41923e-73
Numb	4.73672e-77	-1.01773	0.221	0.808	8.4451e-73
Epsti1	5.67227e-77	0.751733	0.593	0.194	1.01131e-72
Set	8.67782e-77	0.818901	0.947	0.699	1.54717e-72
Eno1	1.71527e-76	0.877879	0.913	0.611	3.05815e-72
Slc9a3r1	3.29309e-76	0.750885	0.631	0.219	5.87125e-72
Sec61b	4.06741e-76	0.803445	0.913	0.64	7.25179e-72
Capn2	7.59582e-76	0.425432	0.281	0.043	1.35426e-71
Picalm	3.46382e-75	-0.96185	0.46	0.896	6.17564e-71
Nme1	4.43687e-75	0.826526	0.753	0.35	7.91049e-71
Atp5l	4.63828e-75	0.76386	0.954	0.736	8.26959e-71
Taf10	5.33542e-75	0.860802	0.802	0.432	9.51253e-71
Snx18	1.0591e-74	-0.965395	0.255	0.826	1.88827e-70
Ctsf	1.06924e-74	-0.962544	0.209	0.795	1.90636e-70
Slc1a3	1.1349e-74	-1.08224	0.11	0.726	2.02341e-70
Hivep2	1.3862e-74	0.543956	0.316	0.055	2.47145e-70
Abca9	4.09322e-74	-0.995647	0.144	0.753	7.29781e-70
Psme1	4.12029e-74	0.799332	0.951	0.75	7.34606e-70
Nsa2	7.52426e-74	0.899613	0.897	0.619	1.3415e-69
Cfl1	1.23965e-73	0.583766	0.989	0.951	2.21017e-69
Ssh2	1.8019e-73	-0.912205	0.525	0.924	3.21261e-69
1810037I17Rik	2.18732e-73	0.749228	0.821	0.445	3.89977e-69
Kcnn4	3.40142e-73	0.703183	0.544	0.162	6.0644e-69
Dusp6	4.83851e-73	-1.00996	0.24	0.817	8.62658e-69
Ptms	5.82535e-73	-0.935943	0.338	0.88	1.0386e-68
Klf13	6.7995e-73	0.761914	0.726	0.303	1.21228e-68
Laptm4a	9.10675e-73	-0.746097	0.673	0.943	1.62364e-68
Ndufa13	1.26248e-72	0.724865	0.932	0.712	2.25088e-68
Itm2c	1.75247e-72	-0.768085	0.677	0.949	3.12448e-68
Cdk2ap2	2.97827e-72	0.882157	0.802	0.423	5.30996e-68
Rnf13	3.38065e-72	-0.871624	0.392	0.883	6.02736e-68
Fgd2	4.73044e-72	-0.955915	0.183	0.781	8.4339e-68
Slc7a8	6.61451e-72	-0.927708	0.114	0.719	1.1793e-67
Abi3	7.96236e-72	-0.884449	0.433	0.883	1.41961e-67
Ecscr	1.27777e-71	-1.13264	0.183	0.752	2.27814e-67
Adgre1	1.35324e-71	-0.997563	0.133	0.737	2.4127e-67
Eif3k	1.4678e-71	0.780752	0.901	0.615	2.61695e-67
Arf5	2.20791e-71	0.730293	0.894	0.59	3.93648e-67
Snrpd2	2.56511e-71	0.842634	0.817	0.454	4.57333e-67
Tmem173	2.76137e-71	-0.905735	0.437	0.881	4.92324e-67
Gmfg	4.60562e-71	0.860877	0.901	0.653	8.21137e-67
Bola2	4.96744e-71	0.868893	0.764	0.386	8.85646e-67
Blnk	5.70851e-71	-0.936456	0.148	0.74	1.01777e-66
Anxa3	5.74721e-71	-1.00679	0.194	0.765	1.02467e-66
Irf5	1.69303e-70	-0.907003	0.179	0.772	3.0185e-66
H2-DMb1	1.74085e-70	-0.944254	0.125	0.726	3.10376e-66
Cox7c	2.02291e-70	0.682653	0.973	0.83	3.60664e-66
Sntb2	2.67084e-70	0.418045	0.285	0.047	4.76184e-66
Tap1	3.52912e-70	0.800448	0.711	0.314	6.29207e-66
Actr3	7.40726e-70	0.781522	0.943	0.77	1.32064e-65
Mtus1	8.12828e-70	-0.947118	0.103	0.708	1.44919e-65
Prkcz	1.24077e-69	0.56595	0.407	0.096	2.21216e-65
Sub1	1.77494e-69	0.798684	0.932	0.722	3.16453e-65
Dgka	3.33064e-69	0.520201	0.346	0.07	5.93819e-65
Edem2	3.46437e-69	-0.875035	0.304	0.842	6.17663e-65
Jak1	4.79172e-69	0.804379	0.901	0.636	8.54316e-65
Inpp5d	7.10651e-69	-0.825636	0.51	0.908	1.26702e-64
Rtn4	9.25152e-69	-0.800427	0.582	0.914	1.64945e-64
Cd180	9.81159e-69	-0.974934	0.11	0.698	1.74931e-64
Rab3il1	1.97008e-68	-0.891911	0.194	0.778	3.51245e-64
Sec61g	2.98143e-68	0.741226	0.958	0.746	5.31559e-64
Hnrnpf	3.25391e-68	0.6919	0.973	0.861	5.8014e-64
Serinc3	3.64052e-68	-0.793537	0.563	0.923	6.49068e-64
Il6st	4.63723e-68	-0.961226	0.171	0.741	8.26773e-64
Tmem176a	5.14408e-68	-0.68599	0.323	0.879	9.17138e-64
Hck	6.80058e-68	-0.920939	0.144	0.73	1.21248e-63
Mcm6	8.30317e-68	0.502216	0.35	0.073	1.48037e-63
Usp2	9.45161e-68	-0.985516	0.099	0.693	1.68513e-63
Evi2a	9.91404e-68	-0.926472	0.38	0.846	1.76757e-63
H2-DMa	1.29336e-67	-0.95518	0.312	0.831	2.30594e-63
Wasf2	1.78289e-67	-0.84198	0.57	0.897	3.17871e-63
Eif5a	4.26684e-67	0.763804	0.943	0.727	7.60735e-63
Bsg	4.81011e-67	-0.685691	0.776	0.952	8.57594e-63
Tmem55b	6.91091e-67	-0.850492	0.354	0.855	1.23215e-62
Cd302	7.95151e-67	-0.904169	0.11	0.692	1.41768e-62
Pole4	9.2537e-67	0.729697	0.593	0.215	1.64984e-62
Ncf2	1.04889e-66	-0.896155	0.11	0.698	1.87006e-62
Emg1	1.97728e-66	0.725889	0.795	0.454	3.52529e-62
Rasgrp3	3.06923e-66	-0.936915	0.148	0.722	5.47213e-62
Myl12a	7.42752e-66	0.784754	0.844	0.558	1.32425e-61
Nrip1	9.49693e-66	-0.841963	0.517	0.914	1.69321e-61
Eef1d	1.62041e-65	0.776416	0.935	0.743	2.88902e-61
Lsm4	1.80837e-65	0.704463	0.589	0.212	3.22414e-61
Lsm5	4.07297e-65	0.698973	0.627	0.24	7.26171e-61
Psmb1	4.21589e-65	0.789402	0.875	0.641	7.5165e-61
Tsc22d3	6.38896e-65	0.773287	0.605	0.225	1.13909e-60
Slc15a3	6.78259e-65	-0.98695	0.129	0.69	1.20927e-60
Jun	7.33707e-65	-1.18033	0.148	0.712	1.30813e-60
Plxnb2	9.16369e-65	-0.894036	0.144	0.705	1.63379e-60
Syngr2	1.50309e-64	-0.835805	0.418	0.862	2.67987e-60
Chchd2	1.93989e-64	0.638844	0.966	0.839	3.45864e-60
Havcr2	2.2922e-64	-0.896154	0.152	0.719	4.08676e-60
Adam15	2.52852e-64	-0.872211	0.129	0.706	4.50809e-60
Sox4	3.0524e-64	-1.10005	0.106	0.677	5.44213e-60
Ndufb11	3.74283e-64	0.688228	0.878	0.563	6.6731e-60
Retreg1	6.95283e-64	-0.849904	0.331	0.828	1.23962e-59
Prkcd	9.23029e-64	-0.852291	0.278	0.801	1.64567e-59
Tspan7	1.02622e-63	-0.874613	0.16	0.722	1.82964e-59
Hebp1	1.08217e-63	-0.923806	0.152	0.709	1.92939e-59
Hsp90b1	1.58244e-63	-0.698833	0.84	0.966	2.82133e-59
Rgs3	2.82395e-63	0.649131	0.46	0.134	5.03483e-59
Gpr183	5.00825e-63	-0.826102	0.433	0.9	8.9292e-59
Upk1b	6.01867e-63	-1.01185	0.183	0.723	1.07307e-58
H2afv	6.71289e-63	0.708472	0.715	0.332	1.19684e-58
Tifa	8.06278e-63	-0.883268	0.118	0.685	1.43751e-58
Lag3	1.02305e-62	-0.955349	0.262	0.78	1.82399e-58
Atp5d	2.34951e-62	0.683583	0.894	0.617	4.18895e-58
Adrb2	5.5602e-62	-0.883905	0.163	0.71	9.91328e-58
Rbl2	6.61361e-62	0.707516	0.635	0.26	1.17914e-57
Sgk1	1.00259e-61	-1.06496	0.426	0.851	1.78751e-57
Lbh	1.08778e-61	0.647682	0.468	0.14	1.9394e-57
Irf1	2.07484e-61	0.727406	0.567	0.209	3.69923e-57
Eif3i	3.64929e-61	0.734596	0.798	0.463	6.50632e-57
Ncl	4.40733e-61	0.722627	0.947	0.753	7.85783e-57
mt-Nd4	7.34858e-61	0.546019	1	0.974	1.31018e-56
Lrba	1.08888e-60	-0.91226	0.293	0.792	1.94137e-56
Sri	1.26074e-60	0.750121	0.837	0.52	2.24776e-56
App	1.48362e-60	-0.834873	0.171	0.723	2.64514e-56
Banf1	2.86064e-60	0.663879	0.631	0.26	5.10024e-56
Cox4i1	4.42518e-60	0.558039	1	0.904	7.88965e-56
Atp5g2	5.16245e-60	0.614488	0.97	0.843	9.20413e-56
2020-03-01	5.37235e-60	-0.86984	0.099	0.651	9.57836e-56
Lbr	8.40463e-60	0.611775	0.517	0.172	1.49846e-55
S100a13	8.85808e-60	0.751987	0.707	0.344	1.57931e-55
Adap2os	1.15323e-59	-0.856725	0.065	0.613	2.05609e-55
Sem1	3.20695e-59	0.661894	0.916	0.704	5.71768e-55
Plek	3.56594e-59	-0.89971	0.198	0.719	6.35772e-55
Acer3	4.41907e-59	-0.865948	0.198	0.721	7.87876e-55
Batf	7.30398e-59	0.452371	0.285	0.055	1.30223e-54
Plod1	1.08849e-58	-0.846917	0.11	0.656	1.94067e-54
Ogfrl1	1.20732e-58	-0.881245	0.186	0.712	2.15253e-54
Nckap1l	1.92693e-58	-0.789161	0.338	0.797	3.43552e-54
Skap2	2.58106e-58	-0.825901	0.209	0.752	4.60177e-54
B2m	3.14947e-58	0.427655	1	0.984	5.61519e-54
Cxxc5	4.98152e-58	-0.81063	0.171	0.717	8.88156e-54
Ccr5	6.34353e-58	-0.895401	0.586	0.913	1.13099e-53
Eif3m	8.27132e-58	0.710965	0.817	0.513	1.47469e-53
Cd300a	1.06546e-57	-0.823823	0.129	0.668	1.89961e-53
Stx7	2.22194e-57	-0.779018	0.289	0.773	3.96149e-53
Ybx3	4.16635e-57	0.627263	0.506	0.172	7.42819e-53
Lrrc3	4.75008e-57	-0.849002	0.118	0.659	8.46891e-53
Inpp4b	7.01892e-57	0.91276	0.677	0.338	1.2514e-52
Lat2	1.14212e-56	-0.890645	0.175	0.688	2.03629e-52
Clec4a2	1.4816e-56	-0.859713	0.099	0.628	2.64155e-52
Psmb3	2.40889e-56	0.678939	0.848	0.567	4.29481e-52
Hhex	3.80219e-56	-0.832333	0.137	0.654	6.77892e-52
Dhrs3	5.41758e-56	-0.83349	0.16	0.69	9.659e-52
Fam167b	6.11517e-56	-0.839939	0.133	0.664	1.09027e-51
Cltc	9.51678e-56	-0.764468	0.46	0.849	1.69675e-51
Spint1	1.29107e-55	-0.82086	0.114	0.652	2.30185e-51
Zeb2os	1.31197e-55	-0.785022	0.084	0.617	2.3391e-51
Cox6b1	2.0291e-55	0.590917	0.951	0.746	3.61768e-51
C3ar1	2.18569e-55	-0.968464	0.099	0.624	3.89688e-51
Arhgef1	2.90313e-55	0.652605	0.886	0.666	5.17598e-51
Ntpcr	3.43857e-55	-0.813638	0.247	0.738	6.13062e-51
Ybx1	4.18815e-55	0.576819	0.951	0.824	7.46705e-51
mt-Nd5	6.58063e-55	0.757683	0.852	0.6	1.17326e-50
Fam212a	9.69649e-55	-0.80481	0.091	0.614	1.72879e-50
Psme2	1.37341e-54	0.697146	0.852	0.557	2.44866e-50
Orai1	1.78268e-54	-0.700554	0.422	0.845	3.17834e-50
St3gal5	2.06994e-54	-0.849824	0.095	0.618	3.6905e-50
Cox7b	2.13629e-54	0.74626	0.821	0.52	3.8088e-50
Npc2	2.19108e-54	-0.63184	0.886	0.963	3.90647e-50
Ndufa6	2.21704e-54	0.650507	0.886	0.657	3.95277e-50
Prr13	2.50848e-54	0.724346	0.814	0.506	4.47238e-50
mt-Nd2	2.51865e-54	0.56402	0.996	0.966	4.4905e-50
Gpi1	3.37334e-54	0.695382	0.837	0.554	6.01433e-50
Plod3	3.4235e-54	-0.781162	0.148	0.665	6.10377e-50
Specc1	3.79914e-54	-0.81971	0.106	0.622	6.77348e-50
Hint1	4.76679e-54	0.623581	0.897	0.688	8.49871e-50
Snx5	5.10852e-54	-0.705318	0.506	0.884	9.10799e-50
Sgce	5.20766e-54	-0.777452	0.114	0.629	9.28474e-50
Cox7a2l	7.67359e-54	0.627767	0.928	0.782	1.36812e-49
Actb	7.75042e-54	0.41608	1	0.995	1.38182e-49
Fam105a	9.01967e-54	-0.652779	0.65	0.925	1.60812e-49
Cd86	1.17602e-53	-0.767168	0.202	0.726	2.09673e-49
Tnfsf10	1.26338e-53	0.40722	0.255	0.048	2.25248e-49
Cox5b	1.66565e-53	0.647771	0.871	0.627	2.96969e-49
Stat1	1.83116e-53	0.985322	0.605	0.267	3.26478e-49
Tnfrsf21	1.96102e-53	-0.735152	0.099	0.623	3.49631e-49
Atp5j	2.58983e-53	0.589086	0.939	0.738	4.6174e-49
Tpp1	5.20047e-53	-0.775222	0.3	0.783	9.27191e-49
H2afy	5.65646e-53	0.713664	0.871	0.657	1.00849e-48
Tubgcp5	1.13684e-52	-0.815705	0.255	0.734	2.02688e-48
Mrpl33	1.26005e-52	0.691943	0.741	0.433	2.24655e-48
Cast	1.47301e-52	0.629661	0.433	0.135	2.62622e-48
Elmo1	1.78491e-52	-0.791702	0.43	0.839	3.18232e-48
Gtf2h2	1.89119e-52	-0.760804	0.202	0.701	3.37181e-48
Cers4	2.21818e-52	0.549121	0.399	0.113	3.95478e-48
Gramd1b	2.88299e-52	0.401357	0.285	0.061	5.14009e-48
Pde3b	3.28421e-52	-0.761815	0.468	0.843	5.85542e-48
Fuca1	4.47743e-52	-0.742876	0.418	0.834	7.98281e-48
Adora3	4.77378e-52	-0.779286	0.129	0.646	8.51118e-48
Slc7a7	5.38103e-52	-0.768019	0.076	0.58	9.59384e-48
Nmi	5.7256e-52	0.639148	0.475	0.162	1.02082e-47
Sat1	9.96234e-52	-0.70035	0.627	0.923	1.77619e-47
Slc11a1	1.10452e-51	-0.823272	0.148	0.656	1.96925e-47
Cd53	2.3791e-51	-0.528466	0.878	0.963	4.24169e-47
Tgfb1	2.46184e-51	-0.623116	0.665	0.917	4.38922e-47
Gapdh	2.95234e-51	0.526887	0.992	0.905	5.26373e-47
Sumo1	3.30349e-51	0.633858	0.779	0.477	5.88979e-47
Commd8	3.9338e-51	-0.754715	0.529	0.864	7.01357e-47
Ppp1ca	5.21302e-51	0.561726	0.909	0.72	9.29429e-47
Calr	5.43141e-51	-0.645123	0.772	0.955	9.68367e-47
Il7r	6.55443e-51	1.34584	0.688	0.378	1.16859e-46
Pycard	6.86832e-51	-0.675151	0.605	0.902	1.22455e-46
Arpc2	8.05187e-51	0.467015	0.992	0.93	1.43557e-46
Cebpd	9.88101e-51	-0.835714	0.163	0.66	1.76169e-46
Ptafr	9.93213e-51	-0.79077	0.106	0.603	1.7708e-46
Arl4a	1.10962e-50	0.413705	0.281	0.06	1.97834e-46
Canx	1.74137e-50	-0.653518	0.612	0.913	3.10468e-46
Susd3	2.44791e-50	-0.714677	0.407	0.829	4.36438e-46
Ldha	2.73551e-50	0.675523	0.829	0.554	4.87714e-46
Nop53	3.1671e-50	0.678729	0.692	0.369	5.64662e-46
Atp5g1	4.08172e-50	0.633948	0.852	0.601	7.27729e-46
Ehd4	4.28113e-50	-0.786395	0.129	0.621	7.63282e-46
Med10	5.85291e-50	0.645842	0.597	0.264	1.04352e-45
Srpk1	6.70853e-50	0.653604	0.654	0.322	1.19606e-45
Cox7a2	6.78707e-50	0.615415	0.871	0.652	1.21007e-45
Arhgef3	6.9712e-50	0.421808	0.281	0.062	1.24289e-45
Sf3b5	8.12608e-50	0.663634	0.726	0.407	1.4488e-45
Prcp	8.40895e-50	-0.733944	0.183	0.68	1.49923e-45
Ccr6	8.43093e-50	-0.975688	0.11	0.607	1.50315e-45
Gna15	8.68764e-50	-0.728998	0.27	0.757	1.54892e-45
Lyl1	9.7598e-50	-0.76089	0.137	0.628	1.74007e-45
Chd9	1.68635e-49	-0.779852	0.297	0.76	3.00658e-45
Ms4a6d	1.82817e-49	-0.743001	0.217	0.699	3.25945e-45
Hspe1	2.59845e-49	0.717246	0.882	0.682	4.63277e-45
Serpinb6a	3.8146e-49	0.465946	0.308	0.075	6.80106e-45
Atp5b	4.29962e-49	0.573555	0.913	0.781	7.66579e-45
Gm10036	4.91916e-49	0.67231	0.65	0.327	8.77036e-45
Abca1	4.95301e-49	-0.83214	0.118	0.6	8.83073e-45
Sf3b6	5.58312e-49	0.620328	0.787	0.5	9.95415e-45
Jpt1	8.49953e-49	0.6117	0.871	0.67	1.51538e-44
Gatm	1.06472e-48	-0.833047	0.129	0.597	1.8983e-44
Tbca	1.5976e-48	0.596499	0.833	0.563	2.84835e-44
H3f3a	1.63122e-48	0.481696	0.996	0.938	2.9083e-44
Ctc1	2.48071e-48	-0.73092	0.167	0.656	4.42286e-44
Arid5a	2.60214e-48	0.517973	0.384	0.113	4.63936e-44
Atp6ap2	4.17418e-48	-0.683798	0.373	0.815	7.44215e-44
Ndufa7	6.58631e-48	0.63341	0.856	0.619	1.17427e-43
Tmbim6	7.31088e-48	-0.489497	0.89	0.965	1.30346e-43
Nap1l1	1.40882e-47	0.67614	0.688	0.359	2.51179e-43
Naalad2	2.2012e-47	-0.769806	0.125	0.601	3.92452e-43
Tubb2a	2.66672e-47	-0.768129	0.129	0.611	4.7545e-43
Ccl6	2.76489e-47	-0.972056	0.163	0.638	4.92951e-43
Atxn1	4.55902e-47	0.525991	0.395	0.121	8.12828e-43
Gas6	4.63495e-47	-0.782924	0.061	0.557	8.26365e-43
Col27a1	5.87701e-47	-0.776658	0.144	0.624	1.04781e-42
Ucp2	8.33534e-47	0.598462	0.943	0.839	1.48611e-42
Ndufa3	1.19659e-46	0.628123	0.779	0.479	2.1334e-42
Tnfrsf13b	1.49081e-46	-0.751432	0.11	0.581	2.65796e-42
Pdia3	1.90738e-46	-0.521979	0.863	0.957	3.40067e-42
Eif4b	2.20805e-46	0.637541	0.741	0.45	3.93673e-42
2010107E04Rik	2.38033e-46	0.692681	0.825	0.583	4.2439e-42
Tns3	2.44743e-46	-0.736383	0.11	0.583	4.36352e-42
Gcnt1	3.64741e-46	-0.749323	0.11	0.595	6.50297e-42
Serinc1	4.62262e-46	-0.661501	0.449	0.841	8.24166e-42
Lhfpl2	6.36978e-46	-0.742527	0.11	0.586	1.13567e-41
Selenoh	8.35975e-46	0.571626	0.536	0.217	1.49046e-41
1700017B05Rik	8.8455e-46	-0.705608	0.297	0.742	1.57706e-41
P4ha1	1.00938e-45	-0.722067	0.194	0.661	1.79962e-41
Ccdc85b	1.04965e-45	0.487612	0.433	0.149	1.87143e-41
Git2	2.35441e-45	-0.68024	0.605	0.895	4.19767e-41
Sort1	2.71509e-45	-0.70451	0.084	0.549	4.84073e-41
Sms	2.90626e-45	0.587619	0.529	0.214	5.18157e-41
Mgat4a	4.64768e-45	-0.698515	0.278	0.732	8.28636e-41
Aldoa	8.77416e-45	0.581012	0.909	0.733	1.56434e-40
Apbb1ip	1.0522e-44	-0.543839	0.867	0.96	1.87596e-40
Wsb1	1.10377e-44	-0.665741	0.323	0.762	1.96791e-40
Atp5k	1.14119e-44	0.622524	0.802	0.528	2.03463e-40
Hsd17b11	1.20252e-44	-0.683758	0.205	0.678	2.14398e-40
Mir142hg	1.21075e-44	0.552284	0.475	0.176	2.15864e-40
Polr1d	1.29304e-44	0.553034	0.837	0.617	2.30537e-40
Pdgfb	1.50539e-44	-0.748068	0.171	0.643	2.68396e-40
Pon3	1.51158e-44	-0.691623	0.122	0.582	2.695e-40
Def6	2.44482e-44	0.505049	0.388	0.122	4.35887e-40
Ppp1r9a	3.45846e-44	-0.746539	0.091	0.546	6.16609e-40
Sh3bgrl	3.82149e-44	0.403009	0.27	0.063	6.81333e-40
Stk26	4.11093e-44	0.464303	0.331	0.089	7.32938e-40
Gm42418	4.16261e-44	0.327907	1	0.991	7.42152e-40
Mlxipl	5.05872e-44	-0.703845	0.122	0.597	9.01918e-40
Mbnl1	6.60882e-44	0.449255	0.985	0.966	1.17829e-39
Ptpre	6.6331e-44	-0.683932	0.392	0.801	1.18262e-39
Krtcap2	7.38578e-44	0.587027	0.878	0.674	1.31681e-39
Ints6l	9.32692e-44	-0.726394	0.179	0.638	1.6629e-39
Atp5o.1	9.98557e-44	0.611005	0.779	0.51	1.78033e-39
Cebpb	1.063e-43	-0.705542	0.365	0.765	1.89522e-39
Arpc1b	1.19006e-43	0.436833	0.977	0.919	2.12176e-39
Cnbp	1.29152e-43	0.527315	0.951	0.786	2.30265e-39
Psmb10	1.32416e-43	0.642364	0.776	0.522	2.36084e-39
Aprt	1.40617e-43	0.613131	0.65	0.343	2.50705e-39
Atp6ap1	1.75707e-43	-0.624588	0.422	0.809	3.13268e-39
Sowahc	1.9627e-43	-0.701396	0.11	0.568	3.4993e-39
Rin2	2.0817e-43	-0.707364	0.156	0.624	3.71146e-39
Rora	2.18578e-43	0.563075	0.335	0.094	3.89703e-39
Psma2	2.2731e-43	0.572232	0.81	0.58	4.05271e-39
Sorl1	2.53794e-43	0.607659	0.567	0.255	4.52489e-39
Cdc42ep3	2.99491e-43	0.576406	0.559	0.248	5.33963e-39
Rabac1	3.15837e-43	0.534872	0.943	0.851	5.63107e-39
Nfam1	3.2448e-43	-0.693843	0.08	0.537	5.78516e-39
Pld1	4.23984e-43	-0.686975	0.08	0.535	7.55922e-39
Supt4a	4.86658e-43	0.605735	0.772	0.508	8.67663e-39
Cd34	5.35282e-43	-0.833329	0.099	0.554	9.54353e-39
Pid1	5.66367e-43	-0.729238	0.072	0.521	1.00978e-38
Gpr155	8.09537e-43	-0.697691	0.175	0.624	1.44332e-38
Tspan4	1.02626e-42	-0.668063	0.095	0.548	1.82972e-38
Ftl1	1.19832e-42	-0.528283	0.992	0.984	2.13649e-38
Mbp	1.26814e-42	0.530789	0.449	0.165	2.26097e-38
Sall3	1.50851e-42	-0.738254	0.099	0.556	2.68953e-38
Mlph	1.76366e-42	-0.699741	0.068	0.511	3.14442e-38
Hsph1	1.86654e-42	0.443198	0.319	0.088	3.32785e-38
Mrpl52	2.28843e-42	0.56433	0.882	0.708	4.08004e-38
Rab8a	2.96085e-42	0.628071	0.627	0.325	5.2789e-38
Qpct	3.05343e-42	0.380935	0.259	0.059	5.44396e-38
Rock2	3.96112e-42	-0.698816	0.38	0.764	7.06227e-38
Tlr7	4.3234e-42	-0.700207	0.099	0.545	7.7082e-38
Rock1	6.47189e-42	0.623426	0.726	0.429	1.15387e-37
Cacna1a	6.80583e-42	-0.760553	0.152	0.583	1.21341e-37
Kcnk13	8.16758e-42	-0.653195	0.065	0.499	1.4562e-37
Rp2	8.31301e-42	-0.673246	0.175	0.625	1.48213e-37
Maml3	8.82617e-42	-0.693382	0.091	0.542	1.57362e-37
Anp32a	9.72087e-42	0.555457	0.89	0.703	1.73313e-37
Slc12a2	9.78978e-42	-0.73225	0.125	0.578	1.74542e-37
Fcgrt	1.18657e-41	-0.671712	0.103	0.554	2.11553e-37
Ccnd1	1.31396e-41	-0.79089	0.125	0.566	2.34267e-37
Eif5	1.69489e-41	0.547366	0.852	0.686	3.02182e-37
Mrps24	1.72176e-41	0.575914	0.684	0.394	3.06972e-37
Ndufa2	2.33014e-41	0.57577	0.84	0.648	4.1544e-37
Limd1	2.38653e-41	0.464858	0.373	0.117	4.25494e-37
Sp110	2.69823e-41	0.638404	0.7	0.421	4.81067e-37
Thrsp	2.71263e-41	-0.681022	0.114	0.564	4.83635e-37
Slc12a9	3.27923e-41	-0.653697	0.152	0.602	5.84654e-37
Ubc	3.49977e-41	-0.594005	0.605	0.896	6.23975e-37
Ifitm10	4.09691e-41	0.608212	0.498	0.21	7.30438e-37
Capn3	4.7477e-41	-0.672548	0.141	0.578	8.46468e-37
Ppt1	5.09494e-41	-0.634739	0.433	0.814	9.08377e-37
Myo1b	6.85503e-41	-0.713645	0.125	0.57	1.22218e-36
Rwdd1	7.64758e-41	0.633531	0.627	0.324	1.36349e-36
Acp2	8.04088e-41	-0.669344	0.186	0.635	1.43361e-36
Atraid	8.11268e-41	-0.614924	0.395	0.79	1.44641e-36
Bri3	9.07434e-41	-0.647201	0.517	0.853	1.61786e-36
Zfp36l2	9.32809e-41	0.548674	0.954	0.898	1.66311e-36
Rp9	9.51162e-41	0.60975	0.738	0.471	1.69583e-36
Zfp710	1.01459e-40	-0.678292	0.247	0.661	1.80892e-36
Bola3	1.14523e-40	0.468313	0.414	0.143	2.04184e-36
Hsp90aa1	1.31963e-40	0.578003	0.856	0.63	2.35277e-36
Mrps16	1.39871e-40	0.618544	0.582	0.29	2.49375e-36
Mob3a	1.43323e-40	0.509752	0.464	0.179	2.55531e-36
Idnk	1.47049e-40	0.598176	0.616	0.32	2.62174e-36
Lpcat3	1.70749e-40	-0.651325	0.224	0.657	3.04428e-36
Rab14	2.17215e-40	-0.524898	0.76	0.932	3.87273e-36
Lamtor2	2.3447e-40	0.55695	0.741	0.481	4.18037e-36
Soga1	2.97832e-40	-0.650651	0.072	0.504	5.31005e-36
Nfe2l2	3.65552e-40	-0.662482	0.293	0.714	6.51742e-36
Tmed10	4.4318e-40	-0.571995	0.574	0.881	7.90146e-36
Fbrsl1	5.42955e-40	-0.665993	0.24	0.683	9.68035e-36
Slc16a6	5.63063e-40	-0.674155	0.274	0.702	1.00388e-35
H2afx	5.8563e-40	0.403398	0.338	0.102	1.04412e-35
Tmem37	6.32445e-40	-0.666272	0.183	0.613	1.12759e-35
Tifab	6.49973e-40	-0.650779	0.099	0.529	1.15884e-35
Tfe3	7.00809e-40	-0.655465	0.167	0.614	1.24947e-35
Park7	8.96733e-40	0.540123	0.84	0.676	1.59878e-35
Ankrd12	9.19125e-40	0.676701	0.741	0.441	1.63871e-35
Samsn1	9.23231e-40	-0.623253	0.46	0.819	1.64603e-35
2810001G20Rik	9.34524e-40	0.326763	0.255	0.06	1.66616e-35
Gna12	1.05303e-39	-0.638698	0.179	0.606	1.87745e-35
Gngt2	1.21648e-39	-0.668185	0.274	0.697	2.16887e-35
Abracl	1.76523e-39	0.617163	0.684	0.413	3.14723e-35
Glrx	2.32126e-39	0.440408	0.46	0.178	4.13858e-35
Rpa2	2.58211e-39	0.4672	0.346	0.108	4.60365e-35
Hnrnpa3	3.02511e-39	0.522136	0.928	0.825	5.39348e-35
Prkd2	5.82119e-39	0.359759	0.274	0.07	1.03786e-34
Fundc2	6.14942e-39	0.484949	0.532	0.229	1.09638e-34
Rnaseh2c	6.17233e-39	0.563108	0.669	0.371	1.10047e-34
Atp5c1	6.57383e-39	0.530923	0.848	0.661	1.17205e-34
Txnip	7.23923e-39	0.604471	0.97	0.913	1.29068e-34
Ptpra	7.98082e-39	-0.592392	0.437	0.805	1.4229e-34
Glipr1	8.13802e-39	0.500442	0.468	0.181	1.45093e-34
Fez2	9.55632e-39	-0.63034	0.224	0.654	1.7038e-34
Fchsd2	1.02487e-38	-0.718909	0.266	0.668	1.82724e-34
Prelid1	1.1352e-38	0.551636	0.677	0.397	2.02395e-34
Fmc1	1.23459e-38	0.472458	0.361	0.118	2.20116e-34
Prkch	1.46702e-38	0.417359	0.323	0.096	2.61554e-34
Csad	1.58673e-38	-0.673377	0.125	0.545	2.82898e-34
Ndufb7	2.08154e-38	0.591192	0.787	0.562	3.71118e-34
Nt5c	2.17907e-38	0.600261	0.563	0.276	3.88506e-34
St3gal6	2.26915e-38	-0.574486	0.574	0.887	4.04566e-34
Cysltr1	2.93622e-38	-0.590832	0.141	0.589	5.23498e-34
Limd2	3.39287e-38	0.590044	0.909	0.829	6.04914e-34
Tpr	3.59461e-38	0.641511	0.787	0.553	6.40883e-34
Dstn	3.87345e-38	-0.646215	0.205	0.625	6.90598e-34
Gbp7	4.22344e-38	0.59994	0.54	0.236	7.52997e-34
Hnrnpa1	4.42336e-38	0.628953	0.791	0.57	7.88642e-34
Fam26f	4.77982e-38	0.434875	0.297	0.083	8.52194e-34
Fam91a1	5.09623e-38	-0.642167	0.171	0.6	9.08607e-34
Dpm3	5.15305e-38	0.598996	0.753	0.504	9.18738e-34
Lyz2	5.4612e-38	-1.36315	0.373	0.714	9.73678e-34
Ppcdc	6.37574e-38	-0.629313	0.3	0.731	1.13673e-33
Man1a2	6.87412e-38	-0.634299	0.456	0.793	1.22559e-33
Sf3b2	7.0459e-38	0.538943	0.837	0.634	1.25621e-33
Srp9	7.6867e-38	0.531036	0.81	0.57	1.37046e-33
Rilpl1	8.03797e-38	-0.634472	0.091	0.513	1.43309e-33
Fes	1.0678e-37	-0.612665	0.087	0.51	1.90379e-33
Scand1	1.11216e-37	0.590317	0.814	0.59	1.98287e-33
Map4k4	1.39817e-37	-0.62813	0.414	0.795	2.4928e-33
Crybb1	1.4424e-37	-0.763106	0.11	0.532	2.57166e-33
Tlr13	1.48336e-37	-0.623448	0.084	0.497	2.64468e-33
Atp5g3	1.54672e-37	0.527555	0.722	0.457	2.75764e-33
Snn	1.76473e-37	-0.633319	0.106	0.524	3.14634e-33
Atp8a1	2.08867e-37	-0.638507	0.19	0.608	3.72389e-33
Slc40a1	2.28026e-37	-0.67041	0.057	0.466	4.06548e-33
Polr2m	2.90109e-37	0.572216	0.559	0.286	5.17235e-33
Jam2	3.06424e-37	-0.627469	0.099	0.51	5.46323e-33
Cadm1	3.8872e-37	-0.797804	0.114	0.517	6.93049e-33
Nfia	4.0148e-37	-0.659509	0.137	0.571	7.15799e-33
Slamf9	4.21085e-37	-0.705552	0.125	0.538	7.50752e-33
Arhgef40	4.21624e-37	-0.640318	0.118	0.528	7.51714e-33
Gpx4	4.36216e-37	0.52011	0.935	0.77	7.7773e-33
B430010I23Rik	4.46117e-37	-0.696763	0.053	0.462	7.95382e-33
Vps13a	4.47119e-37	0.496222	0.49	0.202	7.97169e-33
Cmc1	4.77236e-37	0.508394	0.49	0.208	8.50863e-33
Cblb	5.18849e-37	0.408506	0.354	0.116	9.25055e-33
Hps4	6.08118e-37	-0.627782	0.213	0.631	1.08421e-32
Skil	6.80117e-37	-0.606423	0.388	0.779	1.21258e-32
Ptpro	7.56566e-37	-0.60577	0.084	0.498	1.34888e-32
Usmg5	7.86548e-37	0.577146	0.734	0.486	1.40234e-32
Cox17	9.46359e-37	0.613686	0.764	0.526	1.68726e-32
Psma7	1.0035e-36	0.527341	0.837	0.645	1.78914e-32
Bmpr2	1.09487e-36	-0.626982	0.103	0.521	1.95205e-32
Nol7	1.17927e-36	0.573274	0.734	0.468	2.10252e-32
Tcirg1	1.68512e-36	-0.60521	0.251	0.677	3.0044e-32
Nucks1	1.71675e-36	0.560403	0.741	0.47	3.0608e-32
Ost4	1.74021e-36	0.535706	0.875	0.681	3.10262e-32
Herc2	1.86331e-36	-0.625415	0.342	0.73	3.3221e-32
Dapp1	2.79524e-36	-0.609183	0.236	0.649	4.98364e-32
3222401L13Rik	3.26298e-36	-0.676098	0.057	0.457	5.81757e-32
Ttc28	3.29068e-36	-0.697161	0.156	0.561	5.86696e-32
Cbx3	3.46606e-36	0.551984	0.806	0.581	6.17964e-32
Pip4k2a	3.50855e-36	-0.601116	0.274	0.681	6.2554e-32
Clasp2	3.69328e-36	-0.615266	0.186	0.597	6.58474e-32
Vps28	6.17054e-36	0.538229	0.81	0.564	1.10015e-31
Vasp	7.02356e-36	0.57894	0.795	0.631	1.25223e-31
Ank2	7.41596e-36	-0.634036	0.072	0.473	1.32219e-31
Arl10	9.1795e-36	-0.570159	0.129	0.558	1.63661e-31
Adam10	1.28152e-35	-0.60594	0.418	0.767	2.28482e-31
Atp5f1	1.32982e-35	0.44177	0.894	0.756	2.37094e-31
Abcc5	1.52958e-35	-0.609179	0.175	0.586	2.72709e-31
Ndufb10	1.6167e-35	0.546433	0.745	0.504	2.88242e-31
Klf3	1.61752e-35	-0.504504	0.308	0.746	2.88387e-31
Ube2d3	1.64556e-35	0.440394	0.962	0.863	2.93387e-31
2410015M20Rik	1.71805e-35	0.54891	0.722	0.475	3.06312e-31
Rassf4	2.41566e-35	-0.649303	0.099	0.501	4.30689e-31
Tnfrsf1a	2.66311e-35	-0.568636	0.274	0.69	4.74807e-31
Ccdc82	2.84272e-35	0.472831	0.475	0.202	5.06829e-31
Il13ra1	2.9548e-35	-0.603786	0.084	0.474	5.26812e-31
Tmem100	3.01184e-35	-0.652791	0.072	0.476	5.3698e-31
Tmem258	3.52421e-35	0.524956	0.814	0.606	6.28332e-31
Hps3	3.62976e-35	-0.631513	0.255	0.663	6.4715e-31
Selenos	3.84007e-35	-0.570853	0.445	0.805	6.84646e-31
Tnfsf13b	4.52898e-35	-0.633575	0.152	0.551	8.07472e-31
G3bp1	4.55416e-35	0.503366	0.776	0.545	8.11962e-31
Cct7	5.20335e-35	0.523485	0.73	0.494	9.27705e-31
Il10ra	5.37079e-35	-0.588592	0.426	0.784	9.57557e-31
Gnaq	5.41806e-35	-0.606933	0.114	0.519	9.65985e-31
Gpr65	5.58744e-35	0.579287	0.551	0.259	9.96186e-31
Scarb2	7.03201e-35	-0.571524	0.262	0.666	1.25374e-30
Spred1	7.61538e-35	-0.615923	0.133	0.526	1.35775e-30
BC028528	7.89526e-35	-0.597348	0.11	0.505	1.40765e-30
Pdcd6	8.00411e-35	0.487274	0.646	0.368	1.42705e-30
Hspd1	8.5064e-35	0.532683	0.715	0.438	1.51661e-30
1810022K09Rik	8.61424e-35	0.522286	0.631	0.359	1.53583e-30
Tcf7l2	8.90316e-35	-0.625873	0.084	0.472	1.58734e-30
Tgfbr2	8.90721e-35	-0.569004	0.521	0.833	1.58807e-30
Zfp90	1.01067e-34	-0.595752	0.133	0.54	1.80192e-30
Cep170	1.02131e-34	-0.613688	0.152	0.557	1.8209e-30
Dmac1	1.06175e-34	0.483765	0.49	0.219	1.89299e-30
Pcbp2	1.10764e-34	0.512975	0.856	0.722	1.9748e-30
Pdia6	1.12197e-34	-0.56213	0.635	0.884	2.00037e-30
Plcg2	1.16499e-34	-0.589909	0.122	0.511	2.07706e-30
0610040J01Rik	1.42354e-34	-0.575615	0.122	0.525	2.53803e-30
Cdk4	1.84165e-34	0.565751	0.646	0.39	3.28348e-30
Clec4a3	2.1858e-34	-0.670068	0.11	0.503	3.89706e-30
Spire1	2.23983e-34	-0.57729	0.068	0.463	3.9934e-30
Macf1	2.41108e-34	-0.5955	0.624	0.875	4.29871e-30
Ran	2.41577e-34	0.471609	0.856	0.645	4.30707e-30
Uqcrb	2.44569e-34	0.517782	0.817	0.624	4.36042e-30
Dip2b	2.6692e-34	-0.627739	0.251	0.637	4.75893e-30
Cd84	2.84923e-34	-0.569324	0.578	0.885	5.07989e-30
Gdi2	2.87753e-34	-0.456481	0.833	0.95	5.13035e-30
Hfe	2.97332e-34	-0.589378	0.091	0.479	5.30113e-30
Gnl1	3.03284e-34	0.422319	0.346	0.118	5.40724e-30
Gpr146	3.058e-34	-0.610594	0.087	0.479	5.45211e-30
Samhd1	3.70513e-34	0.649076	0.696	0.457	6.60587e-30
Tlr2	4.05933e-34	-0.709569	0.129	0.522	7.23737e-30
Nptn	4.17065e-34	-0.522183	0.525	0.848	7.43586e-30
Fam49b	4.51193e-34	-0.452428	0.814	0.935	8.04432e-30
Sypl	4.65406e-34	-0.563393	0.213	0.613	8.29773e-30
Hspa5	5.32411e-34	-0.566758	0.772	0.923	9.49236e-30
Ndufv3	5.73595e-34	0.587453	0.7	0.469	1.02266e-29
Fis1	8.21376e-34	0.529004	0.798	0.586	1.46443e-29
Dnmt3a	9.54102e-34	-0.617705	0.167	0.568	1.70107e-29
Rogdi	1.14339e-33	-0.582667	0.167	0.558	2.03855e-29
Wdr89	1.45364e-33	0.511022	0.471	0.206	2.59169e-29
Gpr84	1.55126e-33	-0.720373	0.122	0.518	2.76574e-29
Clec5a	1.6e-33	-0.595491	0.076	0.453	2.85264e-29
Tmsb4x	1.68811e-33	0.252805	1	1	3.00974e-29
Abhd6	1.69877e-33	-0.583858	0.148	0.552	3.02874e-29
Ccng2	1.73814e-33	-0.597583	0.323	0.705	3.09893e-29
Lcp1	2.27996e-33	0.476879	0.932	0.849	4.06495e-29
Tapbpl	2.35634e-33	0.535189	0.49	0.228	4.20112e-29
AC160336.1	2.3814e-33	-0.592911	0.502	0.847	4.2458e-29
Foxn3	2.38883e-33	-0.573374	0.433	0.791	4.25905e-29
Grk6	2.48463e-33	0.499293	0.494	0.227	4.42984e-29
Myh9	2.88351e-33	0.558176	0.791	0.598	5.14101e-29
Edf1	3.02052e-33	0.492303	0.81	0.61	5.38528e-29
Ndufa1	3.4151e-33	0.493385	0.741	0.487	6.08878e-29
Nipa2	3.68155e-33	-0.577565	0.221	0.612	6.56383e-29
Grap	4.66843e-33	0.537237	0.669	0.417	8.32334e-29
Hspb3	5.02562e-33	-0.58975	0.091	0.478	8.96017e-29
Dnaja2	5.1164e-33	0.486516	0.715	0.457	9.12202e-29
AC149090.1	5.51525e-33	-0.44645	0.901	0.968	9.83313e-29
Lfng	5.78278e-33	0.518763	0.643	0.382	1.03101e-28
Nxpe3	6.45363e-33	0.417951	0.327	0.11	1.15062e-28
Mtmr9	7.00868e-33	0.477256	0.289	0.089	1.24958e-28
Mt1	7.02776e-33	-0.762329	0.137	0.531	1.25298e-28
H2afz	7.79187e-33	0.53666	0.92	0.821	1.38921e-28
Hnrnpa0	1.21566e-32	0.445846	0.92	0.842	2.1674e-28
Nuak1	1.29959e-32	-0.600225	0.084	0.467	2.31705e-28
Leprot	1.80335e-32	-0.551362	0.232	0.641	3.21519e-28
Stard9	2.06942e-32	-0.582052	0.095	0.475	3.68958e-28
Mylip	2.08068e-32	-0.603124	0.361	0.717	3.70964e-28
Pla2g4a	2.08944e-32	-0.584204	0.068	0.442	3.72526e-28
Ddit4	2.35583e-32	0.501947	0.365	0.132	4.20021e-28
Stab1	2.48995e-32	-0.670393	0.076	0.451	4.43932e-28
Mrpl18	2.52856e-32	0.475874	0.578	0.317	4.50818e-28
Snu13	2.56935e-32	0.474029	0.715	0.482	4.5809e-28
Hmgb1	2.70117e-32	0.411057	0.962	0.913	4.81592e-28
Acadl	2.71954e-32	0.476329	0.479	0.218	4.84867e-28
Fryl	3.29585e-32	0.544373	0.494	0.232	5.87618e-28
Trmt112	3.53768e-32	0.509194	0.817	0.633	6.30733e-28
Ppp2r5a	3.99953e-32	0.485034	0.54	0.276	7.13076e-28
Suds3	4.34113e-32	0.455715	0.494	0.228	7.73979e-28
Esyt2	4.70972e-32	0.450167	0.373	0.138	8.39696e-28
Man1c1	5.28355e-32	-0.552351	0.125	0.514	9.42004e-28
Cacybp	5.292e-32	0.533658	0.62	0.359	9.4351e-28
Naa35	5.46895e-32	-0.571984	0.338	0.701	9.7506e-28
Uqcr10	5.6916e-32	0.503999	0.753	0.546	1.01476e-27
Hk1	7.36516e-32	0.346593	0.312	0.1	1.31313e-27
Tubb4b	7.77368e-32	0.600282	0.548	0.298	1.38597e-27
Rgmb	8.3169e-32	-0.55512	0.08	0.443	1.48282e-27
Tlr3	9.30928e-32	-0.59493	0.084	0.455	1.65975e-27
Tnfaip8l2	9.58213e-32	-0.515057	0.494	0.827	1.7084e-27
Cerk	9.59602e-32	-0.558495	0.163	0.548	1.71087e-27
Lrpap1	1.12393e-31	-0.565897	0.278	0.661	2.00385e-27
Btk	1.13762e-31	-0.550795	0.065	0.43	2.02826e-27
Snx29	1.34908e-31	-0.565937	0.133	0.528	2.40527e-27
Eef2k	1.54671e-31	-0.552096	0.103	0.488	2.75762e-27
Pcgf5	1.65163e-31	0.408331	0.327	0.11	2.94469e-27
Rnf187	1.65944e-31	0.51412	0.688	0.463	2.95862e-27
Tnfrsf11a	2.11547e-31	-0.560658	0.076	0.445	3.77168e-27
Nab1	2.28555e-31	0.481585	0.365	0.136	4.07491e-27
Hipk1	2.52104e-31	0.531718	0.593	0.341	4.49476e-27
Zyx	2.58036e-31	0.540449	0.559	0.306	4.60052e-27
Npc1	4.15308e-31	-0.559346	0.27	0.646	7.40452e-27
Cryl1	4.21708e-31	-0.534535	0.133	0.529	7.51862e-27
Zc3hav1	4.35176e-31	0.525442	0.574	0.317	7.75875e-27
Me2	4.66749e-31	0.37239	0.319	0.108	8.32166e-27
Mafg	4.81795e-31	-0.56149	0.198	0.597	8.58992e-27
Mettl23	5.26927e-31	0.519085	0.65	0.402	9.39458e-27
Rreb1	7.91422e-31	-0.572835	0.11	0.483	1.41103e-26
Fkbp2	1.05191e-30	-0.575885	0.293	0.665	1.87545e-26
Snrpd3	2.11206e-30	0.528894	0.62	0.371	3.7656e-26
Nmt1	2.29587e-30	-0.52437	0.426	0.761	4.09331e-26
Etv5	2.72679e-30	-0.543391	0.091	0.45	4.86159e-26
Cdkn1b	3.03603e-30	0.546586	0.62	0.379	5.41295e-26
Cmklr1	3.22419e-30	-0.541032	0.065	0.429	5.7484e-26
Pebp1	3.32317e-30	0.398098	0.875	0.701	5.92487e-26
Kcnk6	3.95112e-30	-0.547254	0.118	0.495	7.04445e-26
Rasa4	5.49775e-30	-0.567256	0.137	0.515	9.80193e-26
Cbx4	5.85205e-30	0.469827	0.407	0.17	1.04336e-25
Csf2rb	6.51253e-30	-0.550142	0.061	0.408	1.16112e-25
Tmem135	6.83467e-30	-0.546753	0.183	0.555	1.21855e-25
Zbtb18	9.11896e-30	-0.532817	0.118	0.482	1.62582e-25
Gm8186	1.00344e-29	0.336698	0.259	0.076	1.78903e-25
2020-09-11	1.24909e-29	0.410959	0.312	0.106	2.22701e-25
Guk1	1.32541e-29	0.416099	0.414	0.176	2.36307e-25
Ubash3b	1.58062e-29	-0.554224	0.266	0.63	2.8181e-25
Ndufb9	1.63762e-29	0.475842	0.772	0.609	2.91971e-25
Dnase2a	1.81149e-29	-0.544392	0.243	0.626	3.22971e-25
Cebpg	1.94498e-29	-0.538353	0.361	0.715	3.4677e-25
Itgb1	2.24812e-29	0.664623	0.833	0.74	4.00818e-25
Bcl2a1a	2.34871e-29	-0.553087	0.084	0.435	4.18751e-25
Izumo4	2.60736e-29	0.482197	0.441	0.204	4.64866e-25
Map1lc3b	2.81391e-29	0.449573	0.802	0.597	5.01692e-25
Ndufa5	2.86816e-29	0.477329	0.646	0.394	5.11364e-25
Jmjd1c	2.96699e-29	-0.551497	0.452	0.773	5.28984e-25
Tomm5	3.35536e-29	0.437472	0.612	0.352	5.98227e-25
Tspan14	3.85172e-29	-0.517701	0.285	0.658	6.86723e-25
Uri1	3.88102e-29	0.398452	0.403	0.163	6.91947e-25
A630072M18Rik	3.89546e-29	0.379132	0.3	0.1	6.94522e-25
Dtx4	3.94746e-29	-0.520204	0.125	0.492	7.03793e-25
Cmtm3	4.35042e-29	-0.503078	0.076	0.442	7.75637e-25
Dnmt1	4.36918e-29	0.346245	0.304	0.102	7.78981e-25
Gpx1	4.47771e-29	-0.493315	0.597	0.848	7.98331e-25
Ifngr1	5.3321e-29	-0.346458	0.901	0.972	9.50661e-25
Gpsm3	6.86741e-29	0.469923	0.817	0.645	1.22439e-24
Smap2	7.92445e-29	-0.464129	0.715	0.909	1.41285e-24
Lst1	8.14904e-29	-0.662624	0.186	0.543	1.45289e-24
Atp6v0a1	9.38071e-29	-0.529667	0.095	0.445	1.67249e-24
Slc37a2	1.13576e-28	-0.52625	0.091	0.437	2.02495e-24
Ppdpf	1.27726e-28	0.489256	0.494	0.244	2.27722e-24
Nfix	1.31799e-28	-0.536508	0.072	0.425	2.34985e-24
Dnajb14	1.3864e-28	-0.621737	0.175	0.53	2.47181e-24
Bcas2	1.52217e-28	0.448131	0.684	0.451	2.71387e-24
Ralb	1.56807e-28	-0.512332	0.167	0.541	2.79572e-24
Snx24	1.84554e-28	-0.512469	0.057	0.4	3.29041e-24
Snta1	1.89567e-28	-0.493681	0.076	0.429	3.37979e-24
mt-Nd1	2.00832e-28	0.343241	1	0.974	3.58063e-24
Ncor1	2.42376e-28	0.539731	0.817	0.673	4.32133e-24
Srsf9	2.55061e-28	-0.490523	0.544	0.811	4.54748e-24
Eng	2.78665e-28	-0.506525	0.068	0.422	4.96833e-24
Ergic3	2.80267e-28	-0.499567	0.506	0.794	4.99688e-24
Tmed3	2.84184e-28	-0.52932	0.373	0.702	5.06671e-24
Lpar6	3.09878e-28	-0.545191	0.426	0.754	5.52482e-24
Pdlim4	3.5475e-28	-0.505738	0.072	0.414	6.32484e-24
BC035044	3.61067e-28	-0.51883	0.087	0.441	6.43746e-24
Il1a	3.65168e-28	-0.547098	0.084	0.424	6.51059e-24
Abcd2	3.74024e-28	-0.535536	0.091	0.437	6.66848e-24
Cflar	3.87364e-28	-0.522786	0.422	0.758	6.90631e-24
Stard3	4.56947e-28	-0.508281	0.24	0.602	8.1469e-24
Hivep3	4.66968e-28	-0.549557	0.259	0.641	8.32557e-24
Dram2	5.00412e-28	-0.519314	0.183	0.543	8.92184e-24
St8sia4	5.76559e-28	0.543529	0.471	0.224	1.02795e-23
Lrrc25	6.09411e-28	-0.504766	0.057	0.391	1.08652e-23
Abcc3	6.88136e-28	-0.498898	0.076	0.425	1.22688e-23
Tmed7	7.01702e-28	-0.491391	0.384	0.716	1.25106e-23
Aurkaip1	7.31812e-28	0.500789	0.62	0.396	1.30475e-23
Pald1	7.67131e-28	-0.509503	0.106	0.459	1.36772e-23
Syk	7.80473e-28	-0.508476	0.08	0.426	1.39151e-23
Bmyc	8.39573e-28	-0.484524	0.483	0.795	1.49687e-23
Polr2f	8.40191e-28	0.448378	0.555	0.304	1.49798e-23
Sod2	8.41511e-28	0.468749	0.498	0.257	1.50033e-23
Csf2ra	8.57317e-28	-0.591822	0.202	0.554	1.52851e-23
Naglu	8.64952e-28	-0.520659	0.148	0.492	1.54212e-23
Naa10	8.70354e-28	0.450036	0.464	0.224	1.55175e-23
Ndufb5	9.0931e-28	0.464306	0.726	0.522	1.62121e-23
Pacsin2	1.03187e-27	-0.503197	0.133	0.492	1.83972e-23
Zmiz1	1.04674e-27	-0.497776	0.411	0.748	1.86624e-23
Fmnl3	1.24356e-27	-0.521108	0.175	0.536	2.21715e-23
Mcfd2	1.27383e-27	-0.489328	0.209	0.572	2.27112e-23
Sars	1.34993e-27	0.539369	0.616	0.378	2.40679e-23
Sdf2l1	1.76144e-27	-0.5583	0.316	0.656	3.14048e-23
Tln2	2.06852e-27	-0.531536	0.057	0.391	3.68797e-23
Wipf1	2.11666e-27	0.48123	0.658	0.436	3.7738e-23
Klhdc8b	2.18802e-27	-0.515932	0.065	0.398	3.90101e-23
Rptor	2.21014e-27	-0.507538	0.16	0.52	3.94046e-23
Pdcd5	2.28036e-27	0.464798	0.696	0.466	4.06565e-23
Sfxn1	2.30307e-27	0.442782	0.449	0.205	4.10614e-23
Eif1ax	2.33711e-27	0.430145	0.452	0.219	4.16683e-23
Arpc5	2.84255e-27	0.433536	0.859	0.689	5.06798e-23
Mknk2	2.86054e-27	0.511919	0.468	0.234	5.10006e-23
Slc15a4	3.04432e-27	-0.520679	0.156	0.504	5.42772e-23
Mien1	3.17513e-27	0.47618	0.567	0.329	5.66094e-23
Agmo	3.54401e-27	-0.491492	0.072	0.408	6.31862e-23
Nfyb	3.82011e-27	0.418356	0.38	0.162	6.81088e-23
Rbm47	4.45868e-27	-0.508297	0.061	0.397	7.94939e-23
Ifnar2	4.62785e-27	-0.449584	0.597	0.845	8.25099e-23
AI467606	5.18912e-27	0.457979	0.532	0.291	9.25167e-23
Arid4b	5.56857e-27	0.498788	0.612	0.369	9.9282e-23
Acox3	5.59401e-27	-0.514446	0.163	0.511	9.97355e-23
Usp1	5.60615e-27	0.394494	0.338	0.13	9.9952e-23
I830077J02Rik	6.04941e-27	-0.518568	0.091	0.418	1.07855e-22
Swap70	6.10253e-27	-0.478395	0.076	0.423	1.08802e-22
Mid1ip1	6.22335e-27	-0.53159	0.243	0.586	1.10956e-22
Ubxn1	6.32416e-27	0.41419	0.76	0.56	1.12753e-22
Xlr	6.64795e-27	-0.499338	0.103	0.447	1.18526e-22
Lta4h	6.81062e-27	0.44017	0.418	0.192	1.21427e-22
Reep3	7.22519e-27	-0.544058	0.308	0.655	1.28818e-22
Naaa	7.61617e-27	-0.532751	0.152	0.499	1.35789e-22
Ssrp1	7.84743e-27	0.451744	0.567	0.323	1.39912e-22
Adam17	7.90205e-27	-0.500493	0.259	0.629	1.40886e-22
Cxcl16	7.96773e-27	-0.600193	0.072	0.41	1.42057e-22
Papss1	8.51228e-27	-0.518897	0.262	0.607	1.51765e-22
Arf6	8.68516e-27	0.519932	0.559	0.338	1.54848e-22
Rtn3	9.3101e-27	-0.489094	0.479	0.777	1.6599e-22
Ctbp2	9.99725e-27	-0.472735	0.049	0.378	1.78241e-22
Nf1	1.04791e-26	-0.498433	0.076	0.412	1.86831e-22
Mgll	1.40663e-26	-0.510621	0.076	0.414	2.50788e-22
Lifr	1.4531e-26	-0.525746	0.042	0.364	2.59073e-22
Nectin2	1.49344e-26	-0.498833	0.068	0.4	2.66266e-22
Cct2	1.53464e-26	0.46749	0.749	0.549	2.73612e-22
Atp5a1	1.70303e-26	0.422827	0.882	0.785	3.03633e-22
Tjp1	1.71889e-26	-0.513915	0.167	0.518	3.06461e-22
Runx1	1.73498e-26	-0.517311	0.308	0.675	3.09329e-22
Cds1	1.87591e-26	-0.491604	0.072	0.408	3.34455e-22
Flna	1.91172e-26	0.530634	0.433	0.209	3.4084e-22
Tns1	2.08833e-26	-0.512735	0.068	0.396	3.72328e-22
Tubb5	2.09397e-26	0.431659	0.859	0.731	3.73334e-22
Ski	2.38183e-26	-0.48248	0.414	0.743	4.24657e-22
Siglece	2.41482e-26	-0.503166	0.042	0.363	4.30538e-22
Ppp1r12a	3.13845e-26	0.518929	0.76	0.581	5.59554e-22
Cacna1d	3.19374e-26	-0.504048	0.049	0.372	5.69413e-22
Atp8a2	3.25048e-26	-0.496648	0.114	0.459	5.79529e-22
Erf	3.76882e-26	-0.471481	0.106	0.448	6.71944e-22
Tom1l1	3.91079e-26	-0.483995	0.072	0.394	6.97255e-22
Sec14l1	3.97878e-26	-0.495252	0.175	0.518	7.09376e-22
Idh2	4.22454e-26	-0.508898	0.175	0.514	7.53192e-22
Rgs1	4.94113e-26	0.627269	0.521	0.288	8.80953e-22
Inpp1	5.1923e-26	0.361593	0.297	0.105	9.25735e-22
Sae1	5.2964e-26	0.488011	0.445	0.221	9.44296e-22
Med30	5.81814e-26	0.441657	0.521	0.281	1.03732e-21
Lpcat1	5.97674e-26	-0.493966	0.156	0.504	1.06559e-21
Lactb	6.07848e-26	-0.496722	0.144	0.487	1.08373e-21
Ptprj	6.88508e-26	-0.497531	0.202	0.544	1.22754e-21
Arhgap17	7.06149e-26	-0.479023	0.395	0.741	1.25899e-21
P2rx4	1.11335e-25	-0.543088	0.217	0.566	1.98499e-21
Itpripl1	1.11734e-25	-0.498413	0.152	0.493	1.99211e-21
Sipa1l2	1.21615e-25	-0.481915	0.095	0.432	2.16827e-21
Man2a1	1.24541e-25	0.416639	0.312	0.117	2.22044e-21
Rnf180	1.26456e-25	-0.465003	0.038	0.352	2.25459e-21
Pkm	1.45646e-25	0.398186	0.825	0.632	2.59672e-21
Armc7	1.59173e-25	0.402981	0.304	0.113	2.83789e-21
Rbx1	1.74687e-25	0.444909	0.863	0.721	3.11449e-21
Lipa	1.90664e-25	-0.516421	0.175	0.518	3.39936e-21
Oxct1	2.13534e-25	-0.484403	0.357	0.701	3.8071e-21
Mitd1	2.2148e-25	0.479918	0.392	0.173	3.94877e-21
Wdfy3	2.30832e-25	-0.479255	0.08	0.403	4.1155e-21
Nsd3	2.3983e-25	0.449261	0.749	0.58	4.27592e-21
Fuca2	2.40694e-25	-0.482878	0.186	0.527	4.29133e-21
Dtd1	2.48738e-25	0.355552	0.27	0.09	4.43475e-21
Serpinf1	2.559e-25	-0.591144	0.076	0.396	4.56245e-21
Cox6a1	2.74725e-25	0.493433	0.764	0.59	4.89808e-21
Gm2a	2.8032e-25	-0.45795	0.327	0.678	4.99783e-21
Sult1a1	2.87104e-25	-0.50918	0.095	0.422	5.11878e-21
Idh3a	3.06866e-25	0.409349	0.403	0.182	5.47111e-21
Timm13	3.66861e-25	0.404873	0.707	0.49	6.54077e-21
Phf14	4.00659e-25	-0.483664	0.479	0.788	7.14335e-21
Mum1	4.45055e-25	0.330046	0.323	0.123	7.93489e-21
mt-Nd3	4.55317e-25	0.401304	0.958	0.884	8.11784e-21
Peli2	4.55829e-25	-0.467949	0.053	0.361	8.12698e-21
Arpp19	5.02447e-25	0.413812	0.764	0.601	8.95812e-21
Ddx21	5.20193e-25	0.526879	0.586	0.353	9.27452e-21
Psmg4	5.81112e-25	0.423189	0.414	0.19	1.03606e-20
B4galt4	6.01181e-25	-0.456435	0.152	0.496	1.07185e-20
Tspan32	8.23952e-25	0.564099	0.293	0.109	1.46902e-20
Ndufaf8	8.48694e-25	0.456573	0.494	0.265	1.51314e-20
Syf2	9.75536e-25	0.490623	0.707	0.535	1.73928e-20
Pdcd2	1.12477e-24	0.350533	0.407	0.18	2.00534e-20
Tbc1d16	1.13964e-24	-0.480829	0.133	0.465	2.03186e-20
Ggnbp2	1.2388e-24	0.492306	0.654	0.45	2.20867e-20
Wbp1	1.24133e-24	0.387061	0.357	0.152	2.21317e-20
Gng2	1.35313e-24	0.432753	0.711	0.509	2.41249e-20
Akr1b3	1.4688e-24	0.447374	0.677	0.471	2.61872e-20
Magoh	1.47641e-24	0.508866	0.49	0.273	2.63229e-20
Rtraf	1.65751e-24	0.423519	0.783	0.617	2.95517e-20
Uqcrc2	1.75593e-24	0.433013	0.665	0.463	3.13065e-20
Pkig	1.81383e-24	-0.454222	0.087	0.414	3.23388e-20
Cebpzos	1.89883e-24	-0.513509	0.27	0.592	3.38543e-20
Plbd2	2.10664e-24	-0.472064	0.209	0.546	3.75594e-20
Naga	2.17711e-24	-0.454166	0.137	0.47	3.88157e-20
Cd47	2.22012e-24	0.442167	0.859	0.772	3.95826e-20
Alas1	2.3306e-24	-0.450156	0.129	0.461	4.15523e-20
Mrps36	2.44065e-24	0.439586	0.494	0.271	4.35143e-20
Plpp1	2.44152e-24	-0.460611	0.091	0.408	4.35299e-20
Apbb2	2.49479e-24	-0.504124	0.057	0.366	4.44797e-20
Ywhaq	2.54565e-24	0.446662	0.753	0.57	4.53864e-20
Chst7	2.56795e-24	-0.484207	0.068	0.376	4.57839e-20
Mdh2	2.74038e-24	0.416753	0.722	0.535	4.88582e-20
Pfdn2	2.81345e-24	0.387189	0.692	0.466	5.0161e-20
Ywhaz	2.95455e-24	0.410756	0.84	0.714	5.26767e-20
Egln1	3.08451e-24	0.392148	0.513	0.282	5.49937e-20
Lap3	3.10173e-24	-0.467085	0.213	0.563	5.53007e-20
Coro2a	3.25822e-24	0.372447	0.281	0.101	5.80908e-20
Sdcbp	3.44823e-24	-0.453253	0.49	0.786	6.14785e-20
Ppp1r18	3.45833e-24	0.406295	0.806	0.661	6.16586e-20
Cnpy3	3.47394e-24	-0.457673	0.247	0.592	6.19369e-20
Cct5	4.21473e-24	0.494487	0.65	0.468	7.51443e-20
Ndufs6	4.41628e-24	0.425358	0.593	0.371	7.87379e-20
Gp9	4.8282e-24	-0.471076	0.034	0.333	8.6082e-20
Psma3	4.84043e-24	0.36994	0.825	0.679	8.63e-20
Zfp385a	5.09508e-24	-0.447278	0.106	0.428	9.08403e-20
Sft2d2	5.42826e-24	-0.467749	0.171	0.512	9.67805e-20
Rap1gds1	6.51419e-24	-0.451721	0.266	0.607	1.16141e-19
Atad2	7.06719e-24	0.351215	0.3	0.112	1.26001e-19
Smc3	7.20491e-24	0.49005	0.559	0.314	1.28456e-19
Atp11b	7.52376e-24	0.458867	0.483	0.254	1.34141e-19
Gm5086	7.75125e-24	-0.441576	0.061	0.368	1.38197e-19
1810058I24Rik	9.53552e-24	0.437891	0.582	0.354	1.70009e-19
Sppl2a	9.89197e-24	-0.461962	0.456	0.758	1.76364e-19
Nhp2	1.02937e-23	0.434649	0.441	0.223	1.83526e-19
Tpbgl	1.07529e-23	-0.470595	0.08	0.381	1.91714e-19
Ddx39	1.07804e-23	0.368807	0.395	0.179	1.92204e-19
Txn2	1.1221e-23	0.410872	0.551	0.334	2.00058e-19
Ube2i	1.13025e-23	0.417458	0.833	0.706	2.01512e-19
Edem1	1.13332e-23	-0.469131	0.316	0.66	2.0206e-19
Ang	1.19424e-23	-0.464797	0.068	0.37	2.12921e-19
Psd4	1.19488e-23	0.36394	0.331	0.133	2.13036e-19
Trir	1.20185e-23	0.407954	0.753	0.587	2.14279e-19
Il16	1.2162e-23	0.437253	0.65	0.431	2.16837e-19
Etv1	1.25785e-23	-0.4902	0.061	0.36	2.24262e-19
Aak1	1.3246e-23	0.436636	0.445	0.221	2.36162e-19
Cux1	1.43933e-23	-0.468505	0.27	0.596	2.56618e-19
Mta3	1.58951e-23	0.424615	0.327	0.136	2.83394e-19
Slc36a1	1.5907e-23	-0.483572	0.144	0.458	2.83606e-19
Itgav	1.79857e-23	-0.45908	0.228	0.57	3.20667e-19
Tmem141	1.93254e-23	-0.445321	0.065	0.361	3.44553e-19
Zbtb8os	2.03313e-23	0.435675	0.418	0.204	3.62486e-19
D8Ertd738e	2.05373e-23	0.439853	0.757	0.578	3.66159e-19
Sash3	2.23355e-23	0.488978	0.555	0.339	3.9822e-19
Hnrnpd	2.23753e-23	0.43377	0.791	0.639	3.98929e-19
Lncpint	2.26802e-23	0.387702	0.441	0.219	4.04366e-19
Sap30l	2.34601e-23	0.42696	0.449	0.237	4.18271e-19
Renbp	2.40598e-23	-0.453609	0.087	0.396	4.28962e-19
Eif3g	2.40948e-23	0.440183	0.589	0.374	4.29586e-19
Ndfip1	2.41086e-23	0.426326	0.548	0.326	4.29832e-19
Bbs9	2.64678e-23	-0.443857	0.08	0.391	4.71895e-19
Ccni	2.66399e-23	-0.449833	0.456	0.78	4.74963e-19
Tprgl	2.67627e-23	0.444423	0.681	0.487	4.77152e-19
Prrc2c	2.71507e-23	0.465802	0.795	0.67	4.8407e-19
Tm6sf1	3.28127e-23	-0.478431	0.441	0.75	5.85018e-19
Ltbr	3.31952e-23	-0.412869	0.046	0.337	5.91837e-19
Rsrp1	3.56864e-23	-0.328638	0.951	0.974	6.36253e-19
Mknk1	3.87459e-23	-0.441196	0.202	0.54	6.90801e-19
Fgd4	3.99016e-23	-0.475088	0.057	0.353	7.11406e-19
Kmt2a	4.22478e-23	0.495897	0.669	0.464	7.53237e-19
Tnrc18	4.558e-23	-0.458733	0.217	0.549	8.12646e-19
Mxd4	4.82085e-23	0.486554	0.7	0.503	8.59508e-19
Tmem59	5.03524e-23	-0.332148	0.863	0.948	8.97733e-19
Khdrbs3	5.72144e-23	-0.498327	0.072	0.369	1.02008e-18
Ube2s	6.70447e-23	0.404706	0.627	0.42	1.19534e-18
Cables1	7.02284e-23	-0.470406	0.122	0.421	1.2521e-18
Higd1a	7.1561e-23	0.414299	0.54	0.322	1.27586e-18
Rhoq	7.88451e-23	-0.446111	0.118	0.43	1.40573e-18
Tm9sf2	8.63459e-23	-0.4436	0.346	0.689	1.53946e-18
Gpr137b	8.91387e-23	-0.443902	0.156	0.481	1.58925e-18
Cd2ap	9.22576e-23	-0.472971	0.255	0.588	1.64486e-18
Sgpl1	1.05618e-22	-0.466174	0.228	0.548	1.88306e-18
Gm32849	1.05941e-22	-0.442697	0.038	0.322	1.88882e-18
Cct3	1.19807e-22	0.422647	0.665	0.445	2.13604e-18
Lrrfip1	1.42733e-22	0.468531	0.597	0.385	2.54479e-18
Rac1	1.60205e-22	-0.366683	0.829	0.923	2.85629e-18
A830008E24Rik	1.68811e-22	-0.521402	0.061	0.35	3.00974e-18
Prkacb	1.76637e-22	0.409163	0.593	0.383	3.14926e-18
Bin2	1.96551e-22	-0.43972	0.662	0.852	3.50431e-18
Cyth1	2.06451e-22	0.337905	0.323	0.133	3.68082e-18
Vmp1	2.36516e-22	0.593407	0.635	0.456	4.21685e-18
Tubb2b	2.37172e-22	-0.414042	0.03	0.315	4.22853e-18
Ildr2	2.68324e-22	-0.46988	0.053	0.34	4.78395e-18
Imp3	2.76787e-22	0.423975	0.612	0.413	4.93484e-18
Ccdc124	3.24872e-22	0.373081	0.449	0.234	5.79215e-18
Tmem50b	3.45163e-22	-0.438452	0.122	0.421	6.15391e-18
Hnrnpab	3.48208e-22	0.431374	0.684	0.49	6.2082e-18
Tpm4	3.83889e-22	0.37193	0.338	0.148	6.84436e-18
Cntrl	3.88282e-22	0.468224	0.51	0.298	6.92268e-18
Akr1b10	4.63956e-22	-0.44975	0.198	0.516	8.27187e-18
Mrpl23	5.30731e-22	0.428185	0.681	0.503	9.4624e-18
Tomm22	5.94268e-22	0.366169	0.711	0.526	1.05952e-17
Ccl12	5.97985e-22	-0.945628	0.08	0.369	1.06615e-17
Nsmce4a	6.22271e-22	0.397342	0.548	0.336	1.10945e-17
Slc12a6	6.46416e-22	-0.44983	0.232	0.558	1.15249e-17
Pa2g4	6.52453e-22	0.426256	0.57	0.364	1.16326e-17
Nrros	7.38722e-22	-0.443486	0.3	0.62	1.31707e-17
Cct4	7.55774e-22	0.420309	0.764	0.612	1.34747e-17
Olfml2b	7.86984e-22	-0.430121	0.049	0.338	1.40311e-17
Dek	8.01402e-22	0.463559	0.688	0.496	1.42882e-17
Msrb2	8.07472e-22	-0.437474	0.133	0.444	1.43964e-17
Cdc42se2	8.57364e-22	0.411444	0.616	0.41	1.52859e-17
Cd82	9.73377e-22	0.46778	0.677	0.501	1.73543e-17
Chn2	9.77136e-22	-0.434444	0.125	0.431	1.74214e-17
Sbf2	9.79791e-22	-0.458327	0.137	0.437	1.74687e-17
Trio	9.85401e-22	-0.458771	0.114	0.411	1.75687e-17
Srp14	1.06409e-21	0.408606	0.73	0.565	1.89716e-17
Hdgf	1.06997e-21	0.467441	0.559	0.354	1.90765e-17
Rap2a	1.18169e-21	-0.462656	0.137	0.443	2.10683e-17
Tmem144	1.25146e-21	-0.428931	0.042	0.32	2.23122e-17
Cox20	1.28252e-21	0.454589	0.54	0.326	2.28661e-17
Itga6	1.35743e-21	-0.472034	0.209	0.513	2.42015e-17
Sap18	1.39307e-21	0.446326	0.639	0.447	2.4837e-17
Heatr5a	1.41497e-21	-0.45075	0.205	0.526	2.52276e-17
Nt5c3b	1.49322e-21	0.293866	0.251	0.089	2.66226e-17
Garnl3	1.55536e-21	-0.427669	0.076	0.369	2.77305e-17
Khk	1.70874e-21	-0.415104	0.076	0.362	3.04651e-17
Nudt19	1.71366e-21	0.333607	0.293	0.116	3.05528e-17
Borcs8	1.81704e-21	0.46585	0.426	0.218	3.23959e-17
Ube2b	1.83056e-21	0.414385	0.73	0.556	3.2637e-17
Ccng1	1.84985e-21	0.371741	0.369	0.17	3.29809e-17
Scmh1	2.03075e-21	-0.41291	0.065	0.348	3.62062e-17
1810011H11Rik	2.18073e-21	-0.428092	0.144	0.459	3.88803e-17
Tmed5	2.19405e-21	-0.436886	0.525	0.796	3.91177e-17
Tmem170b	2.26766e-21	-0.443931	0.125	0.418	4.04302e-17
Pnpla7	2.33448e-21	-0.469522	0.259	0.565	4.16215e-17
Abcb4	2.38054e-21	-0.451535	0.065	0.347	4.24426e-17
Tmco1	2.66485e-21	-0.413957	0.49	0.779	4.75115e-17
Large1	2.7936e-21	-0.421262	0.065	0.347	4.98072e-17
Smim27	2.96825e-21	0.449462	0.418	0.215	5.29209e-17
Man1a	3.06841e-21	-0.459618	0.357	0.652	5.47068e-17
Ddx46	3.17686e-21	0.415701	0.563	0.35	5.66403e-17
Bach1	3.34076e-21	-0.453003	0.213	0.528	5.95625e-17
Ptov1	3.36541e-21	-0.411941	0.122	0.421	6.00019e-17
Mrpl21	3.40744e-21	0.411698	0.407	0.2	6.07513e-17
Rtn1	3.44493e-21	-0.44376	0.042	0.317	6.14197e-17
Dennd4a	3.57177e-21	-0.447316	0.54	0.785	6.3681e-17
Tap2	3.6315e-21	0.448402	0.681	0.5	6.4746e-17
9530068E07Rik	3.79553e-21	-0.415536	0.274	0.598	6.76705e-17
Scamp5	3.85004e-21	-0.42967	0.103	0.393	6.86424e-17
Psmb5	3.89086e-21	0.341349	0.703	0.523	6.93701e-17
Aldh2	4.03173e-21	-0.384283	0.027	0.299	7.18818e-17
Pdgfa	4.11242e-21	-0.469677	0.038	0.309	7.33204e-17
Extl3	4.30934e-21	-0.413406	0.171	0.488	7.68312e-17
Ptges3	4.6201e-21	0.458593	0.65	0.48	8.23717e-17
Slc25a3	4.65875e-21	0.34872	0.897	0.836	8.30608e-17
Apobec1	4.80089e-21	-0.478118	0.091	0.383	8.55951e-17
Atp2c1	4.88645e-21	-0.456706	0.278	0.584	8.71205e-17
Ccdc88a	5.02977e-21	-0.495469	0.065	0.347	8.96757e-17
Mrpl54	5.56121e-21	0.373174	0.411	0.204	9.91509e-17
Rtn4rl1	5.7524e-21	-0.440278	0.084	0.365	1.0256e-16
Cyld	6.77168e-21	0.444196	0.597	0.39	1.20732e-16
Prdx4	7.13821e-21	-0.446168	0.186	0.481	1.27267e-16
Gabarapl2	7.58622e-21	0.389044	0.795	0.645	1.35255e-16
H3f3b	8.96429e-21	0.290509	0.996	0.971	1.59824e-16
Rchy1	9.15033e-21	0.400395	0.54	0.349	1.63141e-16
Sqor	9.25545e-21	-0.39557	0.072	0.359	1.65015e-16
Rnps1	9.35053e-21	0.440202	0.517	0.309	1.66711e-16
Pak1	9.48631e-21	-0.42305	0.068	0.347	1.69131e-16
Cd83	1.08164e-20	-0.551749	0.084	0.366	1.92846e-16
Rab21	1.08223e-20	0.396668	0.654	0.474	1.92951e-16
Ndufb2	1.12773e-20	0.412123	0.536	0.337	2.01064e-16
Pkib	1.13909e-20	-0.419279	0.053	0.323	2.03089e-16
Mrpl58	1.14842e-20	0.407127	0.422	0.219	2.04751e-16
Eya4	1.22557e-20	-0.441707	0.053	0.326	2.18506e-16
Lacc1	1.23878e-20	-0.410902	0.057	0.338	2.20863e-16
Fcho2	1.243e-20	-0.420212	0.365	0.686	2.21615e-16
Ssb	1.28028e-20	0.389304	0.791	0.646	2.28262e-16
Xrn2	1.33717e-20	0.409488	0.662	0.483	2.38403e-16
Dnajc8	1.35187e-20	0.4518	0.677	0.488	2.41025e-16
Ttc39b	1.63653e-20	0.403386	0.49	0.281	2.91777e-16
Wnk1	1.67551e-20	-0.417204	0.745	0.904	2.98726e-16
Ankrd11	1.68244e-20	0.390346	0.856	0.738	2.99963e-16
Pnrc1	1.80101e-20	0.358914	0.863	0.752	3.21101e-16
Fus	1.85866e-20	-0.366479	0.84	0.934	3.31381e-16
Npl	1.97409e-20	-0.36177	0.038	0.303	3.5196e-16
Rnf149	2.02081e-20	-0.449761	0.232	0.536	3.6029e-16
Zfp36	2.06141e-20	-0.452652	0.217	0.521	3.67528e-16
Uqcrq	2.09056e-20	0.413625	0.745	0.593	3.72726e-16
Sh3glb1	2.09719e-20	-0.355475	0.798	0.911	3.73908e-16
Mrps21	2.16242e-20	0.39832	0.639	0.439	3.85538e-16
Med12l	2.30076e-20	-0.430919	0.08	0.364	4.10202e-16
Arhgap39	2.35999e-20	-0.427379	0.16	0.456	4.20763e-16
Rgl1	2.3657e-20	-0.401849	0.038	0.3	4.2178e-16
Ndufb6	2.53595e-20	0.407872	0.475	0.272	4.52135e-16
Plxna4	2.6158e-20	-0.44435	0.034	0.294	4.66371e-16
Tomm20	2.78997e-20	0.368513	0.798	0.685	4.97424e-16
Stip1	2.88074e-20	0.399416	0.411	0.21	5.13606e-16
Gm16118	2.93393e-20	-0.405516	0.049	0.319	5.23091e-16
Ppie	3.03033e-20	0.351133	0.338	0.151	5.40278e-16
Nrp1	3.05744e-20	-0.41554	0.259	0.564	5.45111e-16
Ndufs4	3.07024e-20	0.380598	0.582	0.376	5.47394e-16
Pik3cg	3.43957e-20	-0.434101	0.323	0.637	6.13242e-16
Mrpl57	3.95099e-20	0.451404	0.49	0.295	7.04421e-16
Tgfa	4.03462e-20	-0.398554	0.065	0.337	7.19333e-16
mt-Atp8	4.08543e-20	0.393556	0.392	0.197	7.2839e-16
Procr	4.39757e-20	-0.408559	0.061	0.329	7.84042e-16
Ndufs5	4.57706e-20	0.414957	0.677	0.504	8.16045e-16
Usp8	5.25525e-20	-0.4275	0.293	0.594	9.36958e-16
Txndc15	5.338e-20	-0.387461	0.297	0.604	9.51712e-16
Ndufa12	6.54984e-20	0.417149	0.589	0.398	1.16777e-15
Hectd1	6.79704e-20	0.429046	0.669	0.509	1.21184e-15
Acap2	6.88249e-20	-0.43035	0.255	0.559	1.22708e-15
P3h2	7.18275e-20	-0.389746	0.049	0.313	1.28061e-15
Smarce1	7.57243e-20	0.378679	0.536	0.328	1.35009e-15
Ttyh3	7.58908e-20	-0.410061	0.167	0.472	1.35306e-15
Dusp3	7.90753e-20	-0.448436	0.076	0.346	1.40983e-15
Atp6v0a2	7.96417e-20	-0.440277	0.308	0.604	1.41993e-15
Gcn1l1	8.85251e-20	-0.419273	0.327	0.638	1.57831e-15
Hook3	8.91058e-20	-0.439772	0.384	0.679	1.58867e-15
Dpy19l4	9.51467e-20	-0.417193	0.183	0.481	1.69637e-15
Cln8	9.94911e-20	-0.395362	0.076	0.358	1.77383e-15
Plcl2	1.13515e-19	-0.4245	0.221	0.53	2.02385e-15
Mbnl2	1.15107e-19	-0.418222	0.411	0.703	2.05225e-15
Parp4	1.18775e-19	0.356966	0.281	0.115	2.11764e-15
Csnk1g2	1.19341e-19	0.420759	0.502	0.305	2.12774e-15
Mat2b	1.21937e-19	0.368623	0.643	0.454	2.17402e-15
Ctbs	1.22818e-19	-0.380709	0.084	0.368	2.18971e-15
Las1l	1.23296e-19	0.325148	0.346	0.159	2.19824e-15
Arl8b	1.27258e-19	-0.40571	0.262	0.567	2.26888e-15
Snrpb	1.27417e-19	0.364343	0.814	0.703	2.27172e-15
Cdkn2aipnl	1.28815e-19	0.337264	0.357	0.167	2.29665e-15
Ddah2	1.41164e-19	-0.392383	0.061	0.324	2.51681e-15
Pdha1	1.46406e-19	0.368827	0.357	0.169	2.61028e-15
Prps1	1.4914e-19	0.276164	0.281	0.115	2.65902e-15
Tmem33	1.51193e-19	-0.40023	0.316	0.637	2.69561e-15
Rassf5	1.59404e-19	0.42735	0.612	0.424	2.84201e-15
Cct8	1.70023e-19	0.386868	0.7	0.528	3.03134e-15
Hvcn1	1.70389e-19	-0.401534	0.274	0.566	3.03786e-15
Icosl	1.73897e-19	-0.405459	0.08	0.347	3.10041e-15
Clptm1	1.88683e-19	-0.396471	0.202	0.499	3.36403e-15
Blvrb	1.89536e-19	-0.409437	0.148	0.441	3.37924e-15
Cotl1	1.91741e-19	0.404209	0.844	0.755	3.41856e-15
Fkbp4	2.05175e-19	0.400958	0.544	0.349	3.65806e-15
Mfap3	2.07041e-19	-0.419203	0.221	0.508	3.69133e-15
Ntan1	2.19712e-19	0.371092	0.529	0.334	3.91725e-15
Tbc1d1	2.29331e-19	0.331502	0.293	0.122	4.08874e-15
Tlr4	2.90941e-19	-0.382706	0.053	0.311	5.18718e-15
Gm26778	2.98582e-19	-0.401568	0.034	0.286	5.32342e-15
Npnt	3.0125e-19	-0.438191	0.046	0.307	5.37099e-15
Snx3	3.14747e-19	0.344703	0.726	0.565	5.61162e-15
Ighm	3.25332e-19	-0.436088	0.498	0.774	5.80034e-15
Romo1	3.48208e-19	0.393035	0.627	0.44	6.20821e-15
Setx	3.52978e-19	0.367274	0.369	0.177	6.29325e-15
Rgl2	3.71374e-19	-0.401049	0.148	0.429	6.62122e-15
Pgk1	3.71739e-19	0.40968	0.521	0.32	6.62773e-15
Psmb4	3.7982e-19	0.376118	0.692	0.525	6.77182e-15
Pirb	3.89123e-19	-0.411616	0.057	0.314	6.93768e-15
Rangap1	4.42536e-19	0.352418	0.327	0.146	7.88997e-15
Cox14	4.42604e-19	0.432733	0.57	0.383	7.89118e-15
Mrps14	4.50435e-19	0.40051	0.62	0.441	8.03081e-15
Mettl26	4.63224e-19	0.319293	0.289	0.12	8.25882e-15
Cd37	4.70889e-19	-0.310849	0.905	0.964	8.39548e-15
Gm10138	4.83049e-19	-0.432389	0.091	0.356	8.61228e-15
Slc46a1	4.86173e-19	-0.39287	0.068	0.33	8.66799e-15
Sec11a	4.95127e-19	0.383492	0.715	0.592	8.82762e-15
Tbc1d23	5.06731e-19	-0.423371	0.202	0.496	9.03451e-15
St6galnac4	5.16954e-19	-0.391047	0.274	0.579	9.21676e-15
Eif3d	5.16979e-19	0.396968	0.574	0.394	9.21722e-15
Tnfsf12	5.80581e-19	-0.395349	0.065	0.315	1.03512e-14
Srsf3	5.96502e-19	0.35886	0.905	0.825	1.0635e-14
Cwc15	6.00739e-19	0.364278	0.684	0.523	1.07106e-14
Mzt2	6.26122e-19	-0.386149	0.156	0.454	1.11631e-14
Lman1	6.29784e-19	-0.41371	0.323	0.633	1.12284e-14
Igfbp4	6.69798e-19	-0.41639	0.061	0.32	1.19418e-14
Pop5	6.77853e-19	0.391433	0.418	0.226	1.20854e-14
2510009E07Rik	7.01264e-19	-0.410068	0.065	0.323	1.25028e-14
Calhm2	7.16865e-19	-0.38889	0.152	0.441	1.2781e-14
Med28	7.18189e-19	0.39713	0.624	0.445	1.28046e-14
Hnrnpm	7.51612e-19	0.363817	0.726	0.571	1.34005e-14
H2-Oa	8.11107e-19	-0.426435	0.114	0.391	1.44612e-14
Scamp1	8.30079e-19	-0.37988	0.068	0.33	1.47995e-14
Maz	8.49116e-19	0.419903	0.612	0.441	1.51389e-14
Slc35b2	9.12741e-19	-0.382569	0.186	0.48	1.62733e-14
Trpm2	9.34891e-19	-0.385362	0.027	0.27	1.66682e-14
Kdm2b	9.38276e-19	-0.41838	0.19	0.474	1.67285e-14
Rhobtb1	1.00745e-18	-0.385019	0.076	0.342	1.79618e-14
B4galt6	1.01855e-18	-0.388212	0.042	0.291	1.81598e-14
Ckap4	1.0241e-18	-0.395491	0.03	0.275	1.82587e-14
Cdk14	1.02736e-18	-0.396054	0.053	0.311	1.83169e-14
Angptl7	1.06157e-18	-0.387278	0.034	0.28	1.89267e-14
Cd151	1.1554e-18	-0.390918	0.141	0.413	2.05997e-14
Diaph2	1.1773e-18	-0.435984	0.179	0.453	2.09901e-14
Pdlim2	1.22021e-18	0.365854	0.361	0.176	2.17551e-14
Tbc1d9	1.22696e-18	-0.365586	0.042	0.291	2.18755e-14
Ddx10	1.24044e-18	0.392355	0.323	0.147	2.21158e-14
Lpin2	1.24827e-18	-0.416271	0.3	0.593	2.22555e-14
Jund	1.30121e-18	0.394728	0.92	0.864	2.31993e-14
Tshz1	1.36677e-18	0.292425	0.251	0.096	2.43681e-14
Arhgap22	1.48589e-18	-0.384369	0.08	0.339	2.64919e-14
Anxa5	1.54801e-18	0.295274	0.468	0.249	2.75995e-14
Tcp1	1.56618e-18	0.439547	0.593	0.419	2.79235e-14
Ptpn1	1.57817e-18	-0.415306	0.559	0.797	2.81372e-14
Rbm39	1.69856e-18	0.251023	0.981	0.966	3.02836e-14
Jam3	1.7349e-18	-0.353848	0.023	0.266	3.09316e-14
Cfdp1	1.81196e-18	0.348197	0.464	0.259	3.23054e-14
Rbck1	2.10572e-18	0.393114	0.468	0.271	3.75429e-14
Swi5	2.12668e-18	0.335223	0.722	0.552	3.79165e-14
Rtf1	2.16187e-18	0.445693	0.589	0.399	3.8544e-14
Hcar2	2.2296e-18	-0.454986	0.061	0.314	3.97515e-14
Tm2d2	2.28304e-18	-0.384295	0.3	0.594	4.07044e-14
Ing1	2.36959e-18	0.401715	0.521	0.325	4.22474e-14
Gng5	2.4018e-18	0.324129	0.958	0.877	4.28218e-14
Ptp4a2	2.77108e-18	0.367706	0.871	0.818	4.94056e-14
Zwint	2.79785e-18	0.368378	0.46	0.264	4.98829e-14
Acaa2	2.85464e-18	0.275516	0.297	0.127	5.08953e-14
Atp6v0e	2.9759e-18	0.308751	0.89	0.787	5.30574e-14
Gm6277	3.09182e-18	-0.404748	0.053	0.306	5.51241e-14
Atp2a2	3.18545e-18	-0.41952	0.308	0.594	5.67933e-14
Fbxw4	3.21232e-18	-0.364862	0.186	0.473	5.72725e-14
Llph	3.22071e-18	0.425724	0.57	0.383	5.7422e-14
Sh2b3	3.26764e-18	-0.402969	0.209	0.494	5.82587e-14
Gfm2	3.37568e-18	-0.392515	0.16	0.444	6.01851e-14
Pik3cd	3.41501e-18	0.415119	0.597	0.419	6.08863e-14
Rab6b	3.45211e-18	-0.400407	0.076	0.329	6.15476e-14
Klf7	3.6172e-18	-0.447024	0.137	0.411	6.4491e-14
Ddx58	3.65419e-18	0.36317	0.35	0.167	6.51506e-14
Zfp691	3.833e-18	-0.380751	0.068	0.319	6.83385e-14
Vwa5a	4.15807e-18	-0.381191	0.137	0.41	7.41343e-14
Gpr107	4.27393e-18	-0.383355	0.171	0.443	7.62e-14
Cask	4.91203e-18	-0.455877	0.103	0.363	8.75765e-14
Nlrp3	5.05365e-18	-0.385678	0.068	0.317	9.01016e-14
Sdhb	5.12261e-18	0.364461	0.631	0.463	9.13309e-14
Scamp3	6.23322e-18	0.386632	0.593	0.416	1.11132e-13
Rbbp7	6.92611e-18	0.38626	0.536	0.356	1.23486e-13
Nek6	7.22784e-18	-0.370636	0.095	0.354	1.28865e-13
Neat1	7.24447e-18	0.375087	0.475	0.282	1.29162e-13
Ebf3	7.31901e-18	-0.356179	0.042	0.284	1.30491e-13
Tmem167	7.41446e-18	0.39377	0.635	0.442	1.32192e-13
Nfic	7.75967e-18	-0.420604	0.312	0.601	1.38347e-13
Frrs1	8.14312e-18	-0.42084	0.209	0.481	1.45184e-13
Hnmt	8.17923e-18	-0.34367	0.027	0.261	1.45828e-13
Chmp2a	8.54022e-18	0.409489	0.707	0.564	1.52264e-13
Taf15	8.99275e-18	0.311785	0.65	0.476	1.60332e-13
Fkbp7	9.15348e-18	-0.364353	0.049	0.295	1.63197e-13
Tmem63a	9.70494e-18	-0.386985	0.163	0.436	1.73029e-13
Mtss1	9.75579e-18	-0.344917	0.072	0.331	1.73936e-13
Uqcr11	9.91205e-18	0.322091	0.764	0.624	1.76722e-13
Map1lc3a	1.11821e-17	-0.383863	0.167	0.459	1.99365e-13
Nenf	1.13764e-17	-0.393625	0.156	0.431	2.0283e-13
Irak2	1.22507e-17	-0.372861	0.156	0.43	2.18418e-13
Marcksl1	1.32826e-17	-0.395983	0.072	0.325	2.36815e-13
Ola1	1.37111e-17	0.381595	0.46	0.277	2.44455e-13
Ptpn6	1.39863e-17	-0.386155	0.449	0.731	2.49362e-13
Clstn1	1.4623e-17	-0.366678	0.152	0.433	2.60714e-13
Vav1	1.47142e-17	-0.361893	0.395	0.69	2.6234e-13
Ggt5	1.48893e-17	-0.384399	0.065	0.307	2.65461e-13
Aen	1.50274e-17	0.281496	0.266	0.109	2.67923e-13
Smox	1.52941e-17	-0.338364	0.118	0.388	2.72678e-13
Kcnk12	1.61459e-17	-0.362895	0.08	0.33	2.87865e-13
Ebna1bp2	1.66564e-17	0.372306	0.479	0.293	2.96966e-13
Magt1	1.75054e-17	-0.412042	0.289	0.575	3.12103e-13
Hsd17b12	1.85166e-17	-0.36319	0.202	0.478	3.30133e-13
Rab1a	2.04999e-17	-0.354892	0.297	0.594	3.65493e-13
Ulk2	2.38619e-17	-0.389487	0.217	0.497	4.25435e-13
Pfdn6	2.48469e-17	0.35653	0.445	0.264	4.42995e-13
Dnajc15	2.48556e-17	0.368642	0.38	0.201	4.4315e-13
Casp1	2.60476e-17	0.416588	0.51	0.332	4.64403e-13
Agps	2.68021e-17	-0.370869	0.19	0.465	4.77854e-13
Nagpa	2.70014e-17	-0.382473	0.221	0.487	4.81408e-13
AL590144.2	2.8705e-17	0.345418	0.251	0.102	5.11781e-13
Pitpnc1	2.94475e-17	0.380667	0.586	0.396	5.2502e-13
Ccdc93	2.95802e-17	-0.375585	0.114	0.374	5.27386e-13
Glmp	3.03079e-17	-0.371431	0.437	0.714	5.40359e-13
Znrd1	3.04306e-17	0.345904	0.532	0.343	5.42548e-13
Mapk3	3.13931e-17	-0.364275	0.35	0.654	5.59708e-13
Gm40841	3.32676e-17	-0.373289	0.034	0.262	5.93128e-13
Arl11	3.51536e-17	-0.362301	0.057	0.295	6.26754e-13
Stk4	3.78438e-17	0.411901	0.601	0.439	6.74716e-13
Arap3	3.98882e-17	-0.349907	0.076	0.318	7.11167e-13
Ifi27	4.06178e-17	0.397976	0.612	0.458	7.24175e-13
Gtf2h5	4.07846e-17	0.407157	0.513	0.327	7.2715e-13
Zfp467	4.51861e-17	-0.382082	0.148	0.404	8.05623e-13
Wls	4.66505e-17	-0.376212	0.281	0.567	8.31732e-13
Xbp1	4.73617e-17	-0.409766	0.373	0.654	8.44411e-13
Vps18	4.74211e-17	-0.343381	0.08	0.326	8.4547e-13
Stk10	4.93047e-17	0.365315	0.548	0.353	8.79053e-13
Gsdme	5.51584e-17	-0.37835	0.08	0.326	9.83418e-13
Cbfa2t3	5.59619e-17	-0.388199	0.03	0.259	9.97745e-13
Slc25a37	5.60451e-17	-0.389627	0.122	0.372	9.99227e-13
Csnk2b	5.62924e-17	0.394653	0.605	0.442	1.00364e-12
Pecr	6.52854e-17	-0.333604	0.072	0.323	1.16397e-12
Rnf166	7.00335e-17	0.366963	0.548	0.358	1.24863e-12
Ctbp1	7.12311e-17	0.355904	0.57	0.385	1.26998e-12
Il11ra1	7.15832e-17	-0.335983	0.057	0.294	1.27626e-12
Zcchc11	7.25515e-17	0.425116	0.639	0.484	1.29352e-12
Rab11a	7.77201e-17	-0.392378	0.338	0.607	1.38567e-12
P4hb	7.99712e-17	-0.393693	0.373	0.647	1.42581e-12
Ubtf	8.30675e-17	0.372294	0.559	0.392	1.48101e-12
Washc4	8.34871e-17	-0.355362	0.247	0.538	1.48849e-12
Adrb1	8.43259e-17	-0.42722	0.171	0.43	1.50345e-12
Abl1	9.09703e-17	-0.368673	0.144	0.403	1.62191e-12
Crat	1.00342e-16	-0.33234	0.053	0.292	1.789e-12
Gmpr	1.01727e-16	-0.319555	0.065	0.303	1.8137e-12
Ctnnd1	1.03091e-16	-0.352407	0.065	0.297	1.838e-12
Mrpl30	1.05013e-16	0.450259	0.517	0.336	1.87227e-12
Wbp11	1.06347e-16	0.348843	0.574	0.378	1.89606e-12
Scp2	1.08364e-16	0.326243	0.726	0.566	1.93202e-12
Sys1	1.142e-16	0.340791	0.646	0.489	2.03607e-12
Slc46a3	1.22558e-16	-0.356199	0.106	0.364	2.18509e-12
Cmtm8	1.28444e-16	-0.342315	0.034	0.262	2.29003e-12
Pdcd10	1.32127e-16	0.370267	0.688	0.551	2.3557e-12
Fkbp15	1.32571e-16	-0.381092	0.228	0.501	2.36361e-12
Grcc10	1.42165e-16	0.411406	0.662	0.533	2.53466e-12
Ncstn	1.43296e-16	-0.364128	0.236	0.499	2.55482e-12
Dok3	1.50548e-16	-0.346795	0.038	0.266	2.68411e-12
Abcg2	1.50573e-16	-0.337188	0.061	0.3	2.68457e-12
Mtap	1.55483e-16	0.274878	0.304	0.141	2.7721e-12
Nfatc3	1.58338e-16	0.435169	0.479	0.293	2.823e-12
Prrc2b	1.68253e-16	0.398994	0.456	0.273	2.99979e-12
Abhd2	1.70734e-16	0.262779	0.308	0.141	3.04402e-12
Hs6st1	1.72914e-16	-0.3361	0.091	0.348	3.08288e-12
Eny2	1.81465e-16	0.386825	0.536	0.353	3.23534e-12
Atat1	1.88261e-16	-0.341838	0.072	0.311	3.35651e-12
Ubl3	2.01962e-16	-0.365962	0.449	0.709	3.60078e-12
Sugt1	2.03073e-16	0.414709	0.563	0.41	3.62059e-12
Gng12	2.07838e-16	-0.325964	0.042	0.272	3.70555e-12
Bicd2	2.19423e-16	-0.390915	0.144	0.394	3.91209e-12
Mlec	2.26807e-16	-0.370334	0.399	0.678	4.04373e-12
Stk24	2.26915e-16	0.384625	0.529	0.357	4.04567e-12
Slmap	2.41986e-16	-0.382247	0.198	0.456	4.31437e-12
Rex1bd	2.49279e-16	0.40081	0.544	0.364	4.4444e-12
4931406C07Rik	2.51451e-16	-0.361168	0.091	0.34	4.48312e-12
Ccdc50	2.53736e-16	-0.38062	0.456	0.716	4.52386e-12
Mgat1	2.56106e-16	-0.368529	0.274	0.558	4.56611e-12
Dap	2.58405e-16	0.433616	0.437	0.272	4.60711e-12
Slc3a2	2.63728e-16	-0.339991	0.551	0.803	4.70201e-12
Cdk5r1	2.67921e-16	-0.382638	0.087	0.325	4.77677e-12
Dcakd	2.70091e-16	-0.352487	0.099	0.345	4.81546e-12
Pgls	3.07989e-16	0.395585	0.639	0.487	5.49114e-12
Paip2	3.15691e-16	0.354702	0.722	0.594	5.62846e-12
Ssr4	3.16811e-16	-0.337554	0.783	0.898	5.64843e-12
Abhd17c	3.23107e-16	-0.32706	0.118	0.366	5.76067e-12
Traf3ip3	3.26326e-16	0.389558	0.631	0.48	5.81807e-12
Grk3	3.28738e-16	-0.357385	0.042	0.268	5.86108e-12
Rab39	3.39782e-16	-0.331112	0.038	0.264	6.05798e-12
2020-03-02	3.48412e-16	0.317251	0.437	0.258	6.21184e-12
Rnf138	3.55584e-16	0.388168	0.452	0.278	6.33971e-12
Dkc1	3.65479e-16	0.346049	0.38	0.203	6.51612e-12
Tpd52	3.85187e-16	-0.387452	0.232	0.501	6.86751e-12
Clgn	4.14019e-16	-0.333296	0.049	0.279	7.38154e-12
Dnajb9	4.44895e-16	-0.380327	0.205	0.474	7.93203e-12
Acyp1	4.53255e-16	0.301212	0.251	0.107	8.08108e-12
Ranbp1	4.66733e-16	0.344965	0.643	0.479	8.32139e-12
Fndc3b	5.33939e-16	-0.341298	0.049	0.277	9.5196e-12
Colgalt1	5.58713e-16	-0.360018	0.228	0.495	9.96129e-12
Sh2b2	5.73913e-16	-0.333119	0.042	0.258	1.02323e-11
Cdk17	5.75643e-16	0.299467	0.27	0.118	1.02631e-11
Pepd	5.94113e-16	-0.322127	0.148	0.401	1.05924e-11
Fam3a	6.06103e-16	-0.345001	0.144	0.394	1.08062e-11
Mgat4b	6.53367e-16	-0.345763	0.118	0.361	1.16489e-11
Ndufs7	7.31861e-16	0.382464	0.681	0.54	1.30483e-11
Dusp11	7.99181e-16	0.343089	0.673	0.515	1.42486e-11
Sptssa	8.4528e-16	0.38984	0.673	0.55	1.50705e-11
Sgk3	8.67221e-16	-0.341169	0.095	0.334	1.54617e-11
Slc6a6	8.68236e-16	-0.402986	0.373	0.632	1.54798e-11
Prdx1	8.69132e-16	0.312272	0.856	0.751	1.54958e-11
Kcnj2	8.69893e-16	-0.39882	0.046	0.264	1.55093e-11
Son	9.72457e-16	-0.26258	0.924	0.968	1.73379e-11
Acvr1	1.03844e-15	-0.319767	0.046	0.264	1.85144e-11
Dynll1	1.07447e-15	0.388508	0.757	0.656	1.91568e-11
Rnpep	1.14643e-15	-0.382766	0.27	0.543	2.04398e-11
Fam162a	1.22978e-15	0.353036	0.361	0.195	2.19257e-11
Rufy3	1.3393e-15	-0.346941	0.057	0.285	2.38785e-11
2010111I01Rik	1.3626e-15	0.261118	0.316	0.151	2.42939e-11
Cnp	1.38457e-15	0.436455	0.433	0.269	2.46856e-11
Pin4	1.45416e-15	0.366854	0.433	0.256	2.59261e-11
Zc3h15	1.49041e-15	0.406678	0.563	0.397	2.65725e-11
Smarca5	1.50041e-15	0.345901	0.677	0.502	2.67508e-11
Fry	1.58931e-15	-0.404436	0.087	0.317	2.83359e-11
Trim2	1.62251e-15	-0.376012	0.099	0.334	2.89278e-11
Iffo1	1.62862e-15	-0.365135	0.198	0.455	2.90367e-11
Erh	1.69888e-15	0.335049	0.616	0.46	3.02893e-11
Chd7	1.72544e-15	-0.35997	0.354	0.617	3.07629e-11
Rel	1.74014e-15	-0.289997	0.228	0.508	3.10249e-11
Irgm1	1.77019e-15	0.385329	0.384	0.212	3.15607e-11
Tmem206	1.79753e-15	-0.320251	0.057	0.279	3.20481e-11
Gars	1.86777e-15	0.307836	0.414	0.237	3.33005e-11
Ceacam1	1.9051e-15	-0.338174	0.046	0.259	3.3966e-11
Phf11b	2.1079e-15	0.352808	0.331	0.17	3.75818e-11
Derl1	2.21414e-15	-0.337722	0.437	0.712	3.94759e-11
Grina	2.24617e-15	-0.349593	0.449	0.702	4.00469e-11
Sesn1	2.31222e-15	-0.372018	0.251	0.511	4.12246e-11
Tor1aip1	2.32671e-15	-0.349171	0.555	0.787	4.14828e-11
Tbc1d5	2.47731e-15	-0.345541	0.194	0.467	4.41679e-11
Prkar1a	2.4805e-15	0.307509	0.783	0.673	4.42249e-11
Prmt1	2.60235e-15	0.34851	0.559	0.396	4.63973e-11
Stx16	2.68138e-15	-0.337349	0.319	0.584	4.78064e-11
Scn1b	2.71821e-15	-0.33303	0.038	0.253	4.8463e-11
Atp13a2	2.77384e-15	-0.335393	0.11	0.344	4.94548e-11
Smap1	2.87705e-15	0.376171	0.658	0.512	5.1295e-11
Trp53inp1	2.94475e-15	0.267575	0.251	0.107	5.25019e-11
Abca3	2.99255e-15	-0.342776	0.152	0.403	5.33541e-11
Bcl9	3.16162e-15	-0.334678	0.061	0.278	5.63685e-11
Emc7	3.17318e-15	-0.349443	0.445	0.699	5.65745e-11
Tmem219	3.48933e-15	-0.358793	0.274	0.548	6.22112e-11
Alyref	3.5584e-15	0.349396	0.498	0.339	6.34428e-11
Lsm1	3.67373e-15	0.307799	0.395	0.224	6.5499e-11
Srd5a3	3.93709e-15	-0.302041	0.251	0.52	7.01945e-11
Slc45a4	4.03214e-15	-0.332799	0.08	0.311	7.18891e-11
Snx30	4.42064e-15	-0.32749	0.095	0.34	7.88155e-11
Fam103a1	4.42217e-15	0.324165	0.521	0.357	7.88428e-11
Asb2	4.57044e-15	-0.344903	0.095	0.326	8.14864e-11
Lman2l	4.65244e-15	-0.331376	0.224	0.509	8.29484e-11
Itga9	4.74971e-15	-0.339375	0.046	0.255	8.46826e-11
Batf3	4.77781e-15	-0.326913	0.057	0.278	8.51835e-11
Ptcd2	4.91127e-15	0.314604	0.35	0.184	8.7563e-11
Fbl	5.18356e-15	0.356337	0.586	0.434	9.24178e-11
B4gat1	5.20137e-15	-0.329426	0.118	0.357	9.27352e-11
P2rx7	5.58788e-15	-0.34797	0.243	0.498	9.96264e-11
Ndufc1	5.72041e-15	0.396009	0.567	0.398	1.01989e-10
Slc26a2	5.73675e-15	-0.34176	0.099	0.331	1.02281e-10
Tgm2	5.76504e-15	-0.326184	0.068	0.288	1.02785e-10
Osbpl11	5.78545e-15	-0.363853	0.183	0.436	1.03149e-10
Nhlrc3	5.88592e-15	-0.353975	0.141	0.377	1.0494e-10
Mrpl51	5.99732e-15	0.347795	0.49	0.325	1.06926e-10
Fgfr1op2	6.42617e-15	0.329645	0.662	0.507	1.14572e-10
Cryba4	6.55765e-15	-0.338289	0.053	0.266	1.16916e-10
Cops9	6.78591e-15	0.346218	0.696	0.568	1.20986e-10
Tlr12	7.01563e-15	-0.34498	0.08	0.299	1.25082e-10
Eif3a	7.27057e-15	0.367557	0.764	0.628	1.29627e-10
Agfg1	7.33727e-15	0.364804	0.376	0.212	1.30816e-10
Ssr1	7.67549e-15	-0.354562	0.395	0.648	1.36846e-10
Tec	7.6879e-15	-0.31949	0.08	0.311	1.37068e-10
Tmem243	7.84114e-15	-0.34277	0.414	0.674	1.398e-10
Polr2j	7.86825e-15	0.323432	0.548	0.38	1.40283e-10
Foxp1	7.9413e-15	0.384291	0.662	0.512	1.41586e-10
Wdfy2	8.07229e-15	-0.328924	0.103	0.334	1.43921e-10
Rnf215	8.4665e-15	-0.323061	0.099	0.331	1.50949e-10
Ppp1cc	9.0524e-15	0.332069	0.711	0.587	1.61395e-10
Hypk	9.08226e-15	0.37419	0.49	0.33	1.61928e-10
As3mt	9.16046e-15	-0.316422	0.08	0.305	1.63322e-10
Htra2	9.21151e-15	-0.344763	0.171	0.415	1.64232e-10
Chchd7	9.59944e-15	0.308549	0.285	0.137	1.71148e-10
Rab31	1.04675e-14	-0.300304	0.053	0.266	1.86626e-10
Pwwp2a	1.04863e-14	-0.348877	0.27	0.54	1.8696e-10
Minos1	1.09154e-14	0.35271	0.684	0.543	1.94611e-10
Rubcnl	1.105e-14	-0.310111	0.057	0.268	1.9701e-10
Camkk2	1.14346e-14	-0.354926	0.152	0.398	2.03868e-10
Gcnt2	1.16612e-14	-0.366378	0.084	0.304	2.07908e-10
Ubxn2a	1.1739e-14	0.290617	0.281	0.131	2.09295e-10
Plxdc1	1.17664e-14	-0.306112	0.053	0.262	2.09783e-10
Impdh2	1.19039e-14	0.309293	0.433	0.256	2.12235e-10
Spop	1.20314e-14	0.331729	0.494	0.333	2.14508e-10
Fkbp8	1.22568e-14	0.345913	0.662	0.528	2.18526e-10
Ppp1r11	1.27941e-14	0.369813	0.616	0.476	2.28107e-10
Cap1	1.28004e-14	0.306123	0.856	0.777	2.28218e-10
Tmpo	1.31009e-14	0.383672	0.494	0.321	2.33575e-10
Tcea1	1.52781e-14	0.329283	0.624	0.472	2.72394e-10
Rpn2	1.56707e-14	-0.323001	0.665	0.837	2.79393e-10
Sarnp	1.6394e-14	0.337783	0.551	0.394	2.92289e-10
Ndufa11	1.63942e-14	0.382811	0.563	0.414	2.92292e-10
Creb3l2	1.68487e-14	-0.295845	0.08	0.302	3.00396e-10
BC037034	1.82167e-14	-0.352848	0.331	0.594	3.24785e-10
Matr3	1.84063e-14	0.339184	0.738	0.623	3.28166e-10
Pan3	1.89413e-14	-0.347197	0.384	0.636	3.37705e-10
Calm2	1.93744e-14	-0.269948	0.924	0.95	3.45427e-10
Churc1	2.03924e-14	0.344733	0.464	0.298	3.63576e-10
Bzw1	2.11972e-14	0.316569	0.757	0.635	3.77925e-10
Axin1	2.14264e-14	0.296927	0.266	0.124	3.82011e-10
Samd8	2.26469e-14	-0.314545	0.076	0.298	4.03772e-10
Cycs	2.30531e-14	0.364237	0.525	0.379	4.11014e-10
Arap2	2.33819e-14	0.358821	0.346	0.184	4.16875e-10
Vbp1	2.35777e-14	0.326425	0.487	0.321	4.20367e-10
Glrx5	2.51136e-14	0.323214	0.464	0.293	4.4775e-10
Ly96	2.55607e-14	-0.314021	0.125	0.356	4.55721e-10
Dpysl2	2.56807e-14	-0.338998	0.475	0.716	4.57861e-10
Acads	2.56857e-14	-0.327427	0.266	0.524	4.57951e-10
Abcd1	2.58163e-14	-0.306863	0.11	0.337	4.60279e-10
Pcyox1	2.59843e-14	-0.310206	0.061	0.27	4.63273e-10
Snx17	2.63895e-14	-0.347765	0.468	0.701	4.70499e-10
Plekhf2	2.70621e-14	-0.335111	0.183	0.423	4.82491e-10
S1pr1	2.71609e-14	0.443818	0.27	0.125	4.84252e-10
Calm3	2.92132e-14	0.330478	0.548	0.39	5.20842e-10
Cep68	2.96598e-14	-0.316482	0.114	0.349	5.28805e-10
Rapsn	3.02858e-14	-0.327455	0.087	0.31	5.39965e-10
1600014C10Rik	3.08361e-14	0.279572	0.316	0.158	5.49777e-10
Gm4070	3.13439e-14	0.337285	0.266	0.123	5.58831e-10
Ebi3	3.21148e-14	-0.292131	0.057	0.273	5.72574e-10
St3gal2	3.31843e-14	-0.302589	0.084	0.309	5.91643e-10
Rmnd5b	3.43076e-14	0.277008	0.312	0.159	6.11671e-10
Ywhae	3.44789e-14	-0.295517	0.745	0.874	6.14724e-10
Suclg1	3.55926e-14	0.357007	0.54	0.388	6.3458e-10
Eif4ebp2	3.62328e-14	0.342835	0.559	0.401	6.45995e-10
Ech1	3.6375e-14	0.402782	0.582	0.451	6.4853e-10
Mfhas1	3.69039e-14	-0.356119	0.129	0.352	6.57959e-10
Tpcn1	3.76421e-14	-0.319896	0.144	0.388	6.71121e-10
Snx13	3.81194e-14	-0.323375	0.103	0.329	6.7963e-10
Exosc8	3.90507e-14	0.35746	0.487	0.326	6.96235e-10
Sppl3	3.96473e-14	-0.331891	0.274	0.53	7.06872e-10
Hmox2	4.08051e-14	-0.323383	0.354	0.609	7.27515e-10
Rbpms	4.12464e-14	-0.319844	0.053	0.256	7.35382e-10
Tfpi	4.20252e-14	-0.29487	0.057	0.271	7.49267e-10
Mgrn1	4.33173e-14	-0.308966	0.091	0.304	7.72305e-10
Ctcf	4.63898e-14	0.32673	0.624	0.472	8.27083e-10
Sin3b	4.80529e-14	0.316409	0.601	0.457	8.56735e-10
Ddx24	5.14548e-14	0.326782	0.658	0.531	9.17388e-10
Ufsp2	5.15667e-14	-0.319812	0.236	0.486	9.19383e-10
Il18	5.18224e-14	-0.291875	0.068	0.279	9.23942e-10
Baz2b	5.30143e-14	-0.329579	0.156	0.399	9.45191e-10
Efr3a	6.30805e-14	0.422498	0.498	0.344	1.12466e-09
Trnau1ap	6.42856e-14	0.286403	0.335	0.177	1.14615e-09
Slc25a45	6.71337e-14	-0.323389	0.16	0.394	1.19693e-09
Srp19	7.06755e-14	0.334082	0.57	0.402	1.26007e-09
Drap1	7.10368e-14	0.357707	0.696	0.595	1.26651e-09
Haus3	7.21703e-14	0.299869	0.304	0.155	1.28672e-09
Arl6ip5	7.80729e-14	0.304769	0.753	0.637	1.39196e-09
Cd74	7.90315e-14	-1.5149	0.125	0.345	1.40905e-09
Mpc2	8.61123e-14	0.289779	0.643	0.476	1.5353e-09
Rpp21	8.98349e-14	0.345387	0.403	0.243	1.60167e-09
Yif1b	9.43052e-14	-0.322002	0.266	0.517	1.68137e-09
Rbm17	9.45836e-14	0.311151	0.411	0.248	1.68633e-09
Lims1	9.53253e-14	-0.34525	0.506	0.723	1.69955e-09
Pbx2	9.72565e-14	-0.290961	0.137	0.378	1.73399e-09
Chrac1	9.77125e-14	0.319094	0.567	0.411	1.74212e-09
A630001G21Rik	9.79732e-14	-0.332708	0.194	0.437	1.74676e-09
Aga	9.88654e-14	-0.319738	0.19	0.438	1.76267e-09
Pex2	1.01165e-13	-0.31805	0.221	0.473	1.80368e-09
Armc10	1.05326e-13	0.295376	0.293	0.147	1.87786e-09
Mdh1	1.07158e-13	0.288768	0.715	0.607	1.91052e-09
Gtf3a	1.07261e-13	0.306144	0.414	0.248	1.91236e-09
Mrpl38	1.0871e-13	0.348623	0.403	0.251	1.93819e-09
Arhgef2	1.1204e-13	-0.329284	0.274	0.525	1.99756e-09
Itfg1	1.18201e-13	-0.338818	0.213	0.455	2.10741e-09
H2-Ke6	1.21315e-13	0.328243	0.456	0.302	2.16293e-09
Polr3k	1.24805e-13	0.270053	0.327	0.176	2.22515e-09
Fgl2	1.26684e-13	0.646647	0.373	0.227	2.25865e-09
Tmem104	1.3206e-13	-0.284415	0.061	0.272	2.3545e-09
Cndp2	1.374e-13	-0.329404	0.262	0.51	2.44971e-09
Dennd5a	1.40114e-13	-0.265822	0.133	0.378	2.49809e-09
Sumf1	1.47096e-13	-0.295823	0.106	0.326	2.62257e-09
St8sia6	1.54389e-13	-0.343641	0.091	0.307	2.75259e-09
Mrpl34	1.54741e-13	0.326778	0.426	0.265	2.75889e-09
Ddx3x	1.55603e-13	-0.332299	0.338	0.6	2.77425e-09
Gpr160	1.7035e-13	-0.343834	0.152	0.377	3.03718e-09
Tmem160	1.70596e-13	0.289708	0.681	0.536	3.04156e-09
Rdm1	1.71827e-13	0.27048	0.278	0.133	3.0635e-09
Pik3r1	1.87842e-13	-0.327864	0.525	0.757	3.34904e-09
Cmpk1	2.0037e-13	0.331892	0.57	0.421	3.57239e-09
Cetn2	2.08422e-13	0.360271	0.441	0.275	3.71596e-09
Tmbim4	2.17191e-13	-0.293093	0.38	0.654	3.8723e-09
Senp2	2.25074e-13	-0.328652	0.304	0.57	4.01285e-09
Supt16	2.30295e-13	0.339125	0.483	0.327	4.10593e-09
Cnpy2	2.33792e-13	-0.329699	0.365	0.63	4.16829e-09
Exosc4	2.52863e-13	0.342093	0.399	0.245	4.5083e-09
Psma4	2.54223e-13	0.342718	0.65	0.511	4.53255e-09
Ssfa2	2.55443e-13	-0.277345	0.084	0.301	4.5543e-09
Mfsd1	2.56877e-13	-0.323516	0.205	0.44	4.57987e-09
Tmem123	2.64594e-13	0.34228	0.38	0.219	4.71744e-09
Itpripl2	2.65807e-13	-0.319483	0.148	0.38	4.73906e-09
Txndc12	2.71238e-13	-0.30741	0.133	0.351	4.8359e-09
Wwc2	2.75126e-13	-0.325465	0.061	0.258	4.90522e-09
Smim4	2.99001e-13	0.346302	0.312	0.167	5.33089e-09
Fnip1	3.01401e-13	-0.328204	0.194	0.431	5.37368e-09
Arhgap31	3.05705e-13	-0.329936	0.251	0.49	5.45042e-09
Zfyve21	3.1569e-13	-0.289524	0.099	0.313	5.62844e-09
Irf2bp2	3.16154e-13	-0.317021	0.544	0.782	5.6367e-09
Aftph	3.74994e-13	-0.341684	0.27	0.515	6.68577e-09
Evi5	4.07322e-13	-0.292182	0.057	0.257	7.26215e-09
Zfp703	4.09305e-13	-0.307016	0.091	0.301	7.2975e-09
Cdv3	4.16526e-13	0.349403	0.479	0.322	7.42624e-09
Slc16a3	4.25067e-13	-0.310168	0.068	0.27	7.57853e-09
Emc6	4.57313e-13	0.295546	0.559	0.412	8.15343e-09
Hspa13	4.6211e-13	-0.305744	0.106	0.319	8.23896e-09
Naip2	4.72167e-13	-0.316317	0.125	0.343	8.41827e-09
Snrnp40	4.7942e-13	0.317819	0.407	0.247	8.54758e-09
Stx2	4.94137e-13	-0.310535	0.11	0.321	8.80997e-09
Arsg	4.94854e-13	-0.27989	0.053	0.252	8.82275e-09
Gabpb2	5.04897e-13	0.361785	0.43	0.263	9.00181e-09
Phf6	5.07794e-13	0.304309	0.289	0.151	9.05346e-09
Vkorc1	5.10556e-13	-0.294633	0.274	0.524	9.1027e-09
Plekha1	5.11185e-13	-0.334138	0.16	0.381	9.11392e-09
Usp25	5.30394e-13	0.31958	0.445	0.283	9.45639e-09
D1Ertd622e	5.57306e-13	-0.304511	0.171	0.398	9.9362e-09
Rab12	6.07798e-13	-0.301281	0.137	0.369	1.08364e-08
Azi2	6.52338e-13	0.30671	0.411	0.249	1.16305e-08
Babam1	6.79905e-13	0.273368	0.316	0.168	1.2122e-08
Ndufb4	6.89084e-13	0.30295	0.711	0.591	1.22857e-08
Ocel1	6.93256e-13	0.315376	0.323	0.175	1.23601e-08
Dctn6	8.06622e-13	0.327625	0.414	0.256	1.43813e-08
Ddx17	8.17253e-13	-0.316426	0.51	0.738	1.45708e-08
Carnmt1	8.23952e-13	0.255614	0.251	0.118	1.46902e-08
Mrps26	8.99289e-13	0.321969	0.437	0.282	1.60334e-08
Chmp1a	9.10957e-13	0.273772	0.437	0.282	1.62415e-08
Aip	9.4189e-13	0.409164	0.388	0.248	1.6793e-08
Lsm2	9.57957e-13	0.298202	0.384	0.228	1.70794e-08
Uqcc3	9.72787e-13	0.309203	0.483	0.33	1.73438e-08
Slc4a7	9.82576e-13	-0.337867	0.357	0.598	1.75183e-08
Luc7l2	9.86061e-13	-0.277239	0.806	0.924	1.75805e-08
Cyp4v3	1.04121e-12	-0.287448	0.114	0.327	1.85638e-08
Glb1	1.05178e-12	-0.317371	0.175	0.406	1.87522e-08
Klhl7	1.0748e-12	-0.299486	0.106	0.316	1.91625e-08
Bcl7c	1.09666e-12	0.298526	0.357	0.204	1.95524e-08
Mrpl9	1.11447e-12	0.288855	0.403	0.241	1.98699e-08
Pfkfb3	1.12366e-12	-0.298572	0.08	0.283	2.00338e-08
Gm17018	1.14845e-12	0.30086	0.323	0.179	2.04757e-08
Ccndbp1	1.21286e-12	0.321745	0.395	0.246	2.16241e-08
Matk	1.27596e-12	-0.251526	0.125	0.347	2.2749e-08
E2f4	1.28822e-12	0.321937	0.414	0.263	2.29677e-08
Nxt2	1.32292e-12	-0.284569	0.076	0.279	2.35863e-08
Nasp	1.48503e-12	0.265489	0.266	0.13	2.64766e-08
Dgkd	1.53922e-12	-0.326002	0.274	0.506	2.74427e-08
Raly	1.57189e-12	0.277293	0.738	0.613	2.80253e-08
Lrrk1	1.59014e-12	-0.322019	0.262	0.505	2.83506e-08
Pttg1ip	1.65748e-12	-0.300221	0.388	0.629	2.95512e-08
Ccr2	1.74158e-12	0.543517	0.281	0.149	3.10507e-08
Ccr1	1.75527e-12	-0.641892	0.068	0.255	3.12946e-08
Cab39	1.77211e-12	0.331346	0.559	0.427	3.15949e-08
Cln5	1.91577e-12	-0.281544	0.186	0.42	3.41562e-08
Tgs1	1.99589e-12	-0.32496	0.342	0.581	3.55847e-08
Elovl1	2.02437e-12	-0.299407	0.251	0.487	3.60925e-08
Slc31a2	2.06357e-12	-0.290755	0.114	0.32	3.67915e-08
Wdr81	2.09795e-12	-0.274517	0.087	0.289	3.74043e-08
Accs	2.14326e-12	-0.279844	0.08	0.276	3.82122e-08
[truncated: 375 more rows]

## Sheet: div mg
	p_val	avg_logFC	pct.1	pct.2	p_val_adj
Mki67	0	1.75625	0.257	0.002	0
Mcm5	0	0.846267	0.619	0.029	0
Mcm2	0	0.705093	0.579	0.03	0
Fignl1	0	0.514574	0.292	0.007	0
Hells	8.91701e-292	0.516387	0.347	0.013	1.58981e-287
Rad51ap1	3.85937e-201	0.579333	0.292	0.014	6.88087e-197
Lig1	1.0338e-191	0.923767	0.554	0.056	1.84316e-187
Prim1	9.40242e-175	0.401918	0.322	0.02	1.67636e-170
Mcm6	6.8678e-161	0.804338	0.569	0.071	1.22446e-156
Stmn1	1.0634e-152	1.66554	0.698	0.123	1.89594e-148
Mcm4	3.60961e-143	0.595334	0.49	0.057	6.43558e-139
Slc43a3	1.09903e-121	0.427732	0.252	0.017	1.95945e-117
Gins2	8.05267e-90	0.403991	0.312	0.036	1.43571e-85
Atad2	2.73037e-79	0.86822	0.52	0.11	4.86797e-75
Dut	4.84172e-70	0.528461	0.322	0.047	8.63231e-66
Mcm7	4.15934e-67	0.604083	0.52	0.121	7.41569e-63
Mcm3	6.72342e-67	0.811789	0.708	0.246	1.19872e-62
Cks1b	4.63378e-62	0.583261	0.287	0.043	8.26156e-58
Topbp1	4.12008e-61	0.630076	0.465	0.106	7.3457e-57
Dnajc9	6.48395e-61	0.588724	0.441	0.095	1.15602e-56
Cbx5	2.68525e-60	0.709149	0.525	0.133	4.78753e-56
Cdt1	1.28196e-58	0.347636	0.282	0.043	2.2856e-54
Rrm1	1.87121e-58	0.600604	0.416	0.089	3.33619e-54
Ezh2	1.47714e-55	0.758532	0.327	0.06	2.63358e-51
Fen1	1.67956e-53	0.577495	0.455	0.11	2.99449e-49
Smc2	1.94622e-53	0.857972	0.376	0.081	3.46991e-49
Gmnn	6.33287e-53	0.498831	0.262	0.041	1.12909e-48
Tipin	8.22916e-53	0.527285	0.426	0.099	1.46718e-48
Rfc4	1.06955e-51	0.352126	0.277	0.046	1.9069e-47
Hmgb2	5.25271e-51	1.35443	0.752	0.341	9.36506e-47
Dnmt1	9.32163e-50	0.545118	0.416	0.101	1.66195e-45
Nasp	2.22999e-43	0.541798	0.446	0.128	3.97584e-39
Hirip3	2.74718e-43	0.545808	0.366	0.09	4.89794e-39
Lmnb1	4.11774e-42	0.557564	0.347	0.082	7.34151e-38
Rbl1	5.58346e-41	0.411728	0.406	0.112	9.95475e-37
Ptma	4.65058e-40	0.628533	0.965	0.941	8.29152e-36
Cdca7	5.69072e-38	0.553947	0.53	0.181	1.0146e-33
Tubb5	1.78338e-35	0.868594	0.916	0.731	3.17958e-31
H2afz	2.3378e-33	0.989112	0.95	0.821	4.16807e-29
Pcna	5.93288e-33	0.633047	0.51	0.191	1.05777e-28
Tmpo	2.61502e-31	0.796761	0.649	0.32	4.66232e-27
Tuba1b	4.47685e-31	0.749438	0.911	0.838	7.98178e-27
Ran	5.65243e-30	0.698442	0.861	0.646	1.00777e-25
Rpa2	7.46589e-30	0.33292	0.361	0.109	1.33109e-25
Dek	2.20251e-29	0.732292	0.787	0.495	3.92685e-25
Ctss	7.62893e-28	-0.307674	0.985	0.995	1.36016e-23
Anp32b	2.10188e-27	0.718969	0.748	0.43	3.74744e-23
Wdr76	5.32699e-27	0.483277	0.297	0.084	9.4975e-23
Fcrls	1.26211e-25	0.47441	0.916	0.921	2.25022e-21
Haus4	2.49443e-25	0.2909	0.272	0.074	4.44733e-21
Nsd2	1.87284e-24	0.587142	0.54	0.246	3.33908e-20
Fcgr3	8.03206e-23	-0.385434	0.881	0.957	1.43204e-18
Ctsh	3.63375e-22	-0.346543	0.941	0.968	6.47861e-18
Usp1	1.14902e-21	0.336371	0.361	0.13	2.04858e-17
Hat1	2.02743e-21	0.414476	0.446	0.184	3.61471e-17
Rfc2	2.2929e-21	0.465544	0.663	0.391	4.08801e-17
Vars	7.6342e-21	0.410364	0.51	0.228	1.3611e-16
Orc6	1.15758e-19	0.347437	0.262	0.084	2.06385e-15
Rnaseh2b	1.32527e-19	0.284061	0.337	0.122	2.36283e-15
Ppia	1.48217e-19	0.361515	0.985	0.978	2.64257e-15
Ctsl	1.35309e-18	-0.464567	0.876	0.948	2.41242e-14
Nop58	4.26168e-18	0.378338	0.515	0.254	7.59814e-14
Smc1a	4.79674e-18	0.479903	0.693	0.427	8.5521e-14
Fam111a	1.00339e-17	0.520455	0.703	0.464	1.78894e-13
Hsp90ab1	1.3787e-17	0.413815	0.926	0.927	2.45809e-13
Ranbp1	3.70089e-17	0.514859	0.698	0.478	6.59831e-13
Rif1	6.11791e-17	0.362462	0.535	0.274	1.09076e-12
Cks2	7.45978e-17	0.616453	0.317	0.124	1.33e-12
Hnrnpab	8.44802e-17	0.493245	0.738	0.49	1.5062e-12
Tagln2	1.69232e-16	0.453444	0.465	0.23	3.01723e-12
AI504432	2.24383e-16	0.314952	0.282	0.102	4.00053e-12
Hmgn2	3.89761e-16	0.539378	0.55	0.31	6.94905e-12
Rfc3	6.6346e-16	0.354323	0.49	0.24	1.18288e-11
Nap1l1	8.39507e-16	0.508067	0.594	0.361	1.49676e-11
Tyms	8.93603e-16	0.568716	0.282	0.112	1.5932e-11
Ncapd3	1.07886e-15	0.396526	0.347	0.146	1.92349e-11
Psip1	1.38989e-15	0.322011	0.371	0.16	2.47804e-11
H2afv	2.20238e-15	0.695744	0.569	0.335	3.92662e-11
Mthfd2	2.47351e-15	0.387659	0.272	0.101	4.41002e-11
Ncaph	5.60972e-15	0.39677	0.267	0.1	1.00016e-10
Tdp2	7.22732e-15	0.356457	0.332	0.134	1.28856e-10
Btg2	7.64135e-15	-0.457896	0.649	0.789	1.36238e-10
Sat1	1.03737e-14	-0.321358	0.837	0.919	1.84953e-10
Tfdp1	2.06288e-14	0.322828	0.297	0.12	3.6779e-10
Donson	2.08147e-14	0.330234	0.356	0.152	3.71106e-10
H2afx	2.47791e-14	0.855371	0.257	0.103	4.41787e-10
Slbp	4.17043e-14	0.622315	0.653	0.444	7.43545e-10
Lsm2	5.10209e-14	0.446292	0.446	0.228	9.09652e-10
Hnrnpf	6.60628e-14	0.419501	0.881	0.863	1.17783e-09
Rbm3	9.33634e-14	0.37079	0.881	0.746	1.66458e-09
Nop56	9.49457e-14	0.40502	0.624	0.395	1.69279e-09
Phgdh	1.5638e-13	0.428375	0.644	0.414	2.7881e-09
Gdpd3	1.61668e-13	-0.419806	0.584	0.744	2.88237e-09
Cdkn1a	1.81164e-13	0.796757	0.267	0.111	3.22998e-09
Slc29a1	2.73084e-13	0.400488	0.619	0.392	4.86882e-09
Cd300c2	4.16505e-13	-0.305709	0.822	0.909	7.42587e-09
Pnrc1	4.17817e-13	-0.360893	0.619	0.755	7.44926e-09
Junb	4.26776e-13	-0.500241	0.629	0.774	7.60898e-09
Pcp4	5.1688e-13	0.309802	0.436	0.22	9.21545e-09
Hsp90aa1	6.36963e-13	0.572087	0.807	0.632	1.13564e-08
H2-D1	1.31233e-12	-0.399488	0.866	0.944	2.33976e-08
Nrm	1.34051e-12	0.353499	0.505	0.271	2.39e-08
Jade1	1.4474e-12	0.359742	0.322	0.144	2.58058e-08
Hjurp	1.45058e-12	0.76357	0.465	0.255	2.58624e-08
Tmem176b	2.09353e-12	-0.319738	0.876	0.944	3.73256e-08
Anapc5	2.64317e-12	0.449789	0.644	0.447	4.71251e-08
Ssrp1	2.94152e-12	0.441428	0.535	0.325	5.24444e-08
Supt16	3.16066e-12	0.448357	0.554	0.327	5.63514e-08
Ccl12	3.33373e-12	0.311662	0.589	0.362	5.94371e-08
Vsir	3.75329e-12	-0.255859	0.891	0.971	6.69174e-08
Hint1	4.41707e-12	0.48528	0.807	0.69	7.87519e-08
Oser1	6.18639e-12	0.378012	0.485	0.278	1.10297e-07
Cdk4	7.95564e-12	0.351036	0.609	0.392	1.41841e-07
Srsf2	8.35462e-12	0.331694	0.871	0.838	1.48955e-07
Mcmbp	1.04642e-11	0.312982	0.574	0.341	1.86566e-07
Lsm8	1.11064e-11	0.302439	0.475	0.258	1.98015e-07
Actg1	1.59857e-11	0.322565	0.941	0.907	2.85009e-07
Marcksl1	2.18813e-11	0.307887	0.554	0.318	3.90121e-07
Lmo2	3.86019e-11	-0.305627	0.668	0.815	6.88232e-07
Mpeg1	4.22752e-11	-0.313701	0.812	0.899	7.53725e-07
Fau	5.20442e-11	-0.285754	0.985	0.986	9.27897e-07
Snrpd1	5.94337e-11	0.386993	0.579	0.378	1.05964e-06
Rbbp7	6.23284e-11	0.364345	0.569	0.356	1.11125e-06
Impdh2	6.29219e-11	0.32827	0.455	0.256	1.12183e-06
Malat1	6.6524e-11	-0.264658	1	0.999	1.18606e-06
Tmem97	6.92558e-11	0.276156	0.262	0.113	1.23476e-06
Tmcc3	6.96861e-11	-0.298105	0.792	0.877	1.24243e-06
Eif4a1	7.49799e-11	0.319838	0.896	0.878	1.33682e-06
Alyref	8.19236e-11	0.394559	0.554	0.339	1.46062e-06
Zfp36	9.57344e-11	-0.345302	0.327	0.518	1.70685e-06
Csf3r	9.68507e-11	-0.32388	0.713	0.769	1.72675e-06
Zcwpw1	1.12378e-10	0.267401	0.347	0.17	2.00358e-06
Casp8ap2	1.24899e-10	0.288354	0.386	0.196	2.22682e-06
Selenoh	1.27244e-10	0.444414	0.396	0.22	2.26863e-06
Smc3	1.34582e-10	0.33006	0.535	0.316	2.39946e-06
H2-K1	1.60259e-10	-0.419126	0.861	0.917	2.85725e-06
Sae1	1.63879e-10	0.332088	0.426	0.222	2.9218e-06
Pa2g4	1.95588e-10	0.340879	0.579	0.365	3.48713e-06
Mb21d1	2.31356e-10	0.328666	0.431	0.236	4.12485e-06
Cebpa	2.91184e-10	-0.308873	0.619	0.738	5.19152e-06
Hnrnpa3	3.14373e-10	0.306631	0.856	0.826	5.60496e-06
Apoe	3.48857e-10	-1.45113	0.837	0.91	6.21977e-06
Txnip	4.47134e-10	-0.272653	0.827	0.915	7.97196e-06
Ypel3	4.70405e-10	-0.32163	0.688	0.763	8.38686e-06
Ncl	5.99426e-10	0.412023	0.842	0.755	1.06872e-05
Plgrkt	6.15035e-10	-0.299535	0.619	0.737	1.09655e-05
Mafb	6.76069e-10	-0.265938	0.916	0.957	1.20536e-05
Cdk2ap1	8.89339e-10	0.274554	0.723	0.525	1.5856e-05
Jund	9.33695e-10	-0.306666	0.807	0.866	1.66468e-05
Hnrnpu	1.08685e-09	0.33185	0.871	0.802	1.93775e-05
Sclt1	1.12949e-09	0.393809	0.381	0.198	2.01377e-05
Alg8	1.14707e-09	0.250565	0.302	0.143	2.04512e-05
Dhrs3	1.44978e-09	-0.339595	0.54	0.683	2.58481e-05
Prkcd	1.52349e-09	-0.26264	0.698	0.793	2.71623e-05
Cbfb	1.68661e-09	0.308979	0.495	0.298	3.00705e-05
P2rx4	2.80949e-09	-0.329713	0.426	0.562	5.00903e-05
Dctpp1	2.86253e-09	0.366026	0.465	0.284	5.1036e-05
Snrpb	3.8288e-09	0.349462	0.807	0.703	6.82637e-05
Lbr	4.03158e-09	0.279302	0.337	0.175	7.1879e-05
Eef1a1	4.76917e-09	-0.250503	0.965	0.991	8.50295e-05
Cd14	5.03451e-09	-0.31467	0.822	0.902	8.97602e-05
Haus3	5.46336e-09	0.360245	0.307	0.156	9.74063e-05
Ptges3	6.80757e-09	0.334275	0.683	0.48	0.000121372
Rfc1	7.55985e-09	0.349302	0.446	0.267	0.000134785
Cbx3	7.64578e-09	0.370104	0.718	0.583	0.000136317
Hnrnpa1	8.00399e-09	0.374539	0.718	0.572	0.000142703
Nxt1	8.5721e-09	0.334146	0.322	0.168	0.000152832
Rad50	8.78429e-09	0.276926	0.381	0.211	0.000156615
Nudt5	8.95608e-09	0.273522	0.48	0.283	0.000159678
Rabac1	9.11874e-09	-0.266832	0.782	0.854	0.000162578
Sumo2	9.13213e-09	0.398311	0.871	0.752	0.000162817
Hpf1	9.42254e-09	0.29664	0.51	0.333	0.000167994
A830008E24Rik	9.83551e-09	-0.34526	0.168	0.347	0.000175357
Srsf7	1.39283e-08	0.319285	0.688	0.541	0.000248328
Uba52	1.44101e-08	-0.334207	0.832	0.897	0.000256918
Serbp1	1.51838e-08	0.31404	0.847	0.801	0.000270712
Btg1	1.97704e-08	-0.287563	0.748	0.859	0.000352487
Prim2	2.00755e-08	0.303019	0.262	0.128	0.000357926
Arhgap45	2.43253e-08	-0.258855	0.812	0.923	0.000433697
Reep4	2.90294e-08	0.286545	0.317	0.162	0.000517565
Klhl24	3.01784e-08	-0.273698	0.475	0.61	0.000538051
Clec4a3	3.28984e-08	-0.351146	0.337	0.498	0.000586545
Gps1	5.02002e-08	0.310401	0.574	0.38	0.00089502
Ddx39	5.28982e-08	0.253094	0.332	0.181	0.000943121
Paics	6.65068e-08	0.253762	0.46	0.293	0.00118575
Smc6	7.87079e-08	0.30693	0.599	0.416	0.00140328
Gapdh	7.94291e-08	0.298436	0.911	0.906	0.00141614
Baz1b	8.00437e-08	0.456563	0.574	0.41	0.0014271
Erh	8.83692e-08	0.304608	0.619	0.461	0.00157553
Tmem109	9.95844e-08	0.403605	0.639	0.471	0.00177549
Ftsj3	1.49296e-07	0.289491	0.332	0.179	0.00266181
Col27a1	1.53464e-07	-0.27582	0.475	0.618	0.0027361
Nsmce4a	1.5573e-07	0.30539	0.52	0.337	0.0027765
Srsf3	1.70378e-07	0.348662	0.851	0.826	0.00303767
Ccnd1	1.70426e-07	0.2834	0.718	0.557	0.00303853
Nucks1	1.81958e-07	0.445225	0.609	0.472	0.00324414
Creg1	1.82565e-07	-0.257125	0.817	0.884	0.00325495
Exosc8	2.00845e-07	0.267509	0.495	0.327	0.00358086
Slc40a1	2.03075e-07	0.317937	0.634	0.457	0.00362062
Krtcap2	2.82563e-07	0.280991	0.797	0.676	0.00503782
Txn1	2.92987e-07	0.408669	0.584	0.406	0.00522367
Ybx1	3.04704e-07	0.360024	0.851	0.826	0.00543256
Lsp1	3.10598e-07	-0.343629	0.218	0.37	0.00553766
Banf1	3.21187e-07	0.308584	0.406	0.265	0.00572645
Nfam1	3.22446e-07	-0.300504	0.421	0.531	0.00574888
Ube2s	3.47558e-07	0.75253	0.579	0.421	0.00619661
Rbbp4	4.33146e-07	0.339052	0.703	0.546	0.00772257
Lag3	4.42279e-07	-0.333764	0.708	0.772	0.0078854
Lyz2	6.07558e-07	-0.532191	0.599	0.71	0.0108321
Slc11a1	6.59861e-07	-0.266897	0.559	0.649	0.0117647
Set	7.99077e-07	0.285237	0.802	0.702	0.0142467
H2-DMa	8.09687e-07	-0.260751	0.777	0.823	0.0144359
Cd3eap	1.00529e-06	0.281784	0.46	0.316	0.0179232
Actl6a	1.13487e-06	0.306045	0.51	0.332	0.0202336
Hnrnpdl	1.15407e-06	0.289018	0.772	0.646	0.0205759
Ipo5	1.35926e-06	0.328865	0.327	0.189	0.0242343
Pcnt	1.39304e-06	0.303574	0.277	0.153	0.0248365
Vgll4	1.65728e-06	-0.260309	0.589	0.671	0.0295476
Timm50	1.71616e-06	0.254798	0.411	0.26	0.0305974
Tubb4b	2.02604e-06	0.651038	0.446	0.301	0.0361223
Kpnb1	2.12804e-06	0.326085	0.584	0.434	0.0379408
Pgp	2.2369e-06	0.372365	0.515	0.365	0.0398817
Pbdc1	3.01151e-06	0.252033	0.292	0.165	0.0536922
Gm26917	3.14011e-06	0.340843	0.45	0.303	0.0559851
Abca9	3.31535e-06	-0.252482	0.668	0.743	0.0591095
Nudc	3.33451e-06	0.296715	0.752	0.598	0.059451
Cisd2	3.5884e-06	0.258649	0.649	0.504	0.0639776
Psmc4	3.63133e-06	0.2922	0.559	0.392	0.064743
Prdx4	3.77263e-06	0.336853	0.614	0.474	0.0672623
Hmgn1	3.77974e-06	0.374019	0.698	0.578	0.0673889
Maz	3.79612e-06	0.256453	0.604	0.442	0.067681
Kdm7a	3.8692e-06	-0.29361	0.342	0.47	0.0689839
St3gal5	5.61188e-06	0.274529	0.718	0.608	0.100054
Ccr1	6.33881e-06	-0.447136	0.119	0.254	0.113015
Hnrnpd	8.10677e-06	0.281991	0.738	0.641	0.144536
Slc25a5	8.57565e-06	0.251579	0.856	0.835	0.152895
Pbx3	9.11768e-06	0.299863	0.317	0.19	0.162559
Sumo3	9.55562e-06	0.297164	0.49	0.343	0.170367
Mat2a	1.04019e-05	0.32027	0.792	0.669	0.185455
Rad21	1.06841e-05	0.359417	0.52	0.379	0.190487
Stag1	1.63576e-05	0.343526	0.634	0.474	0.29164
Suz12	1.72438e-05	0.355668	0.396	0.271	0.307439
Snrpe	1.94224e-05	0.277945	0.673	0.514	0.346282
Kif2a	2.02667e-05	0.300743	0.342	0.209	0.361335
Ywhaq	2.20599e-05	0.285852	0.713	0.572	0.393306
Hmgb1	2.25024e-05	0.296947	0.906	0.914	0.401195
H2afy	2.45248e-05	0.294951	0.748	0.659	0.437253
Nme1	2.55751e-05	0.265058	0.505	0.355	0.455979
Mrpl18	2.75914e-05	0.316288	0.47	0.319	0.491927
Kmt5a	3.01498e-05	0.348387	0.381	0.248	0.537541
Pdcd4	3.49307e-05	-0.259799	0.317	0.434	0.62278
Phf5a	3.73567e-05	0.283756	0.49	0.334	0.666033
Rdx	4.17052e-05	0.310613	0.718	0.585	0.743563
Tpr	4.85135e-05	0.307139	0.658	0.555	0.864947
Nxt2	5.46481e-05	0.329319	0.401	0.274	0.974322
Pdik1l	5.46539e-05	0.252733	0.317	0.193	0.974424
Anp32e	5.57897e-05	0.32257	0.48	0.367	0.994675
Igkc	6.68601e-05	-1.52509	0.272	0.388	1
Tkt	7.69756e-05	0.274341	0.644	0.528	1
Tsn	7.83945e-05	0.264943	0.723	0.589	1
Cisd1	8.99968e-05	0.27955	0.366	0.246	1
Cxcl13	9.95114e-05	-0.531762	0.386	0.509	1
Dpy19l1	0.000155279	0.251595	0.52	0.391	1
Clec2d	0.000157956	-0.282579	0.193	0.291	1
Vdac3	0.000236513	0.28097	0.634	0.511	1
U2af1	0.00024668	0.262026	0.564	0.438	1
Endod1	0.000308045	0.250665	0.426	0.299	1
Zfp36l1	0.000469086	-0.256055	0.668	0.707	1
Thoc7	0.000678414	0.314185	0.53	0.416	1
Tlr2	0.000709642	-0.275114	0.446	0.517	1
Tusc3	0.000798021	0.278144	0.396	0.29	1
Gtf2a2	0.00110142	0.32447	0.55	0.43	1
Fkbp2	0.00132897	0.32	0.743	0.658	1
Arpp19	0.00165205	0.281031	0.718	0.603	1
Raly	0.0017993	0.253944	0.703	0.614	1
Tspan3	0.00269153	0.274962	0.708	0.618	1
Hdgf	0.00312134	0.264331	0.441	0.356	1
Cdv3	0.00345419	0.351104	0.421	0.323	1
Gatm	0.00410484	0.389363	0.673	0.588	1
1810037I17Rik	0.00467848	0.262211	0.574	0.449	1
Prkcsh	0.00491038	0.26116	0.55	0.435	1
Hist1h2ap	0.00626417	0.977751	0.332	0.256	1
Tbc1d15	0.00684655	0.291362	0.342	0.269	1
Hist1h1e	0.00796878	0.635942	0.371	0.28	1
Spop	0.0113469	0.300725	0.436	0.334	1
Cst7	0.012035	-0.49591	0.287	0.345	1
Smchd1	0.0129991	0.308189	0.614	0.509	1
Smdt1	0.0135474	0.332627	0.599	0.522	1
Ssna1	0.0190885	0.268998	0.411	0.322	1
Kdelr2	0.0228298	0.252045	0.658	0.569	1
Milr1	0.0229741	0.339302	0.307	0.237	1
AC160336.1	0.0285	0.330949	0.842	0.841	1
Cd74	0.0323003	-0.746766	0.297	0.342	1
Acsl5	0.0436086	0.280628	0.421	0.349	1
Apobec3	0.0451638	0.505585	0.391	0.312	1
Rap2a	0.0808726	0.260775	0.505	0.437	1
Fzr1	0.178139	0.292563	0.257	0.214	1
Arl6ip1	0.294201	0.345711	0.896	0.901	1

## Sheet: PVM
	p_val	avg_logFC	pct.1	pct.2	p_val_adj
Pf4	0	2.43535	0.428	0.007	0
Mrc1	0	2.34332	0.526	0.006	0
Ms4a7	0	2.08294	0.532	0.009	0
F13a1	0	2.04757	0.434	0.002	0
Mgl2	0	1.6972	0.347	0.002	0
Plbd1	0	1.65643	0.468	0.002	0
Pla2g7	0	1.27816	0.52	0.014	0
Napsa	0	1.22522	0.26	0.005	0
Clec12a	0	1.22478	0.468	0.003	0
Ciita	0	1.17461	0.306	0.003	0
F630028O10Rik	0	1.08204	0.41	0.006	0
Pltp	0	1.01328	0.353	0.006	0
Emilin2	0	0.92355	0.26	0.001	0
Cd93	0	0.742784	0.26	0.001	0
Mgst1	1.14857e-277	0.800938	0.277	0.007	2.04779e-273
H2-Eb1	2.06893e-262	4.49359	0.705	0.065	3.6887e-258
H2-Aa	1.63698e-246	4.46803	0.734	0.076	2.91856e-242
Ifi207	1.36537e-232	0.771987	0.358	0.016	2.43432e-228
Lilra5	2.82819e-211	0.709947	0.254	0.008	5.04238e-207
Mndal	6.28361e-207	0.590932	0.335	0.015	1.1203e-202
Ifitm2	2.60449e-183	2.07364	0.734	0.104	4.64355e-179
Lgals1	5.35135e-181	1.45567	0.503	0.043	9.54093e-177
Ifitm3	8.04675e-179	2.23988	0.728	0.103	1.43465e-174
Cp	1.76354e-164	1.00159	0.353	0.023	3.14422e-160
Ifi203	1.40383e-160	0.760401	0.295	0.016	2.50288e-156
Cybb	8.02347e-151	1.61785	0.647	0.091	1.43051e-146
Dab2	3.96462e-147	1.85357	0.543	0.066	7.06851e-143
H2-Ab1	7.96994e-144	4.30355	0.769	0.152	1.42096e-139
Emb	4.87858e-137	1.0547	0.272	0.016	8.69803e-133
Plxnd1	1.52434e-132	0.579198	0.283	0.018	2.71774e-128
Gsn	1.71829e-121	0.943231	0.301	0.022	3.06354e-117
Clec4a1	2.72883e-121	0.879852	0.295	0.022	4.86522e-117
Trps1	8.20478e-115	0.613927	0.335	0.029	1.46283e-110
Wfdc17	1.30355e-97	1.75695	0.457	0.065	2.3241e-93
AB124611	7.3243e-97	0.668269	0.266	0.022	1.30585e-92
Iqgap1	3.75276e-94	1.26944	0.457	0.066	6.69079e-90
Hexb	1.45669e-92	-1.19782	0.942	0.998	2.59713e-88
Sparc	9.72848e-87	-1.63816	0.555	0.981	1.73449e-82
Selplg	2.69658e-82	-1.34582	0.74	0.991	4.80773e-78
Cst3	7.94164e-82	-1.03848	1	1	1.41592e-77
Cd74	1.31894e-77	4.62941	0.792	0.336	2.35154e-73
P2ry12	1.28797e-75	-1.44664	0.699	0.98	2.29632e-71
Lgmn	5.46443e-75	-0.946739	0.873	0.987	9.74253e-71
Olfml3	2.464e-74	-1.38094	0.549	0.97	4.39307e-70
S100a11	4.23026e-71	1.57959	0.295	0.036	7.54213e-67
Lyz2	7.6119e-71	2.97387	0.896	0.706	1.35713e-66
Vim	1.24769e-70	1.56599	0.439	0.08	2.22451e-66
Cd81	3.77281e-69	-0.887912	0.821	0.985	6.72655e-65
Itga4	5.51636e-69	0.701451	0.272	0.031	9.83512e-65
Tmem119	1.06143e-68	-1.32499	0.526	0.958	1.89243e-64
S100a6	1.33005e-68	2.05755	0.329	0.047	2.37135e-64
Cx3cr1	2.78959e-66	-1.01371	0.803	0.986	4.97356e-62
Ctsd	2.97885e-66	-0.983127	0.919	0.997	5.31099e-62
Golm1	1.2843e-65	-1.19866	0.283	0.934	2.28978e-61
Csmd3	1.1287e-64	-1.18224	0.179	0.879	2.01235e-60
Fxyd5	8.41603e-64	1.62202	0.717	0.267	1.50049e-59
Plxdc2	1.18907e-62	-1.04818	0.364	0.953	2.12e-58
Tgfbr1	3.18972e-62	-1.02867	0.584	0.972	5.68695e-58
Gpr34	5.32058e-62	-1.03336	0.688	0.976	9.48606e-58
Nav3	5.88586e-62	-1.26217	0.185	0.861	1.04939e-57
Arhgap5	8.90076e-61	-1.10514	0.457	0.952	1.58692e-56
Marcks	1.98211e-60	-0.852427	0.821	0.973	3.53391e-56
Ifi27l2a	1.24954e-58	1.35206	0.428	0.09	2.22781e-54
Itgb5	2.76964e-58	-0.975721	0.555	0.961	4.938e-54
Crip1	5.47627e-58	1.68906	0.486	0.115	9.76365e-54
Tpt1	6.57843e-58	1.06337	0.988	0.982	1.17287e-53
Frmd4a	1.11567e-57	-1.0081	0.341	0.914	1.98914e-53
Slfn2	1.58929e-57	1.1038	0.503	0.121	2.83355e-53
Ftl1	1.62303e-57	0.933405	0.971	0.984	2.8937e-53
Basp1	4.86811e-57	-0.959291	0.601	0.964	8.67935e-53
P2ry13	3.59306e-56	-1.05849	0.428	0.931	6.40607e-52
Siglech	2.7627e-55	-0.998165	0.543	0.966	4.92561e-51
Sall1	9.77307e-55	-0.965332	0.208	0.857	1.74244e-50
Cd37	1.90553e-54	-0.82097	0.584	0.967	3.39737e-50
Slc2a5	4.79417e-54	-0.996604	0.202	0.855	8.54752e-50
Fth1	6.68398e-54	0.893875	0.988	0.989	1.19169e-49
Serpine2	7.94171e-54	-1.00468	0.272	0.877	1.41593e-49
Lair1	9.72263e-54	-0.893614	0.578	0.963	1.73345e-49
Csf1r	1.02809e-53	-0.616595	0.861	0.986	1.83298e-49
Ctss	1.63993e-53	-0.623609	0.96	0.996	2.92384e-49
Nav2	5.55572e-53	-0.935601	0.249	0.861	9.90529e-49
Ldhb	2.88215e-52	-0.881632	0.364	0.911	5.13859e-48
Klf2	4.1835e-52	1.17899	0.37	0.073	7.45876e-48
Ms4a6c	9.64966e-52	1.6031	0.676	0.309	1.72044e-47
Lag3	3.22123e-51	-1.07239	0.156	0.778	5.74312e-47
Pag1	3.45063e-51	-0.921562	0.376	0.899	6.15213e-47
Tanc2	5.77023e-51	-0.947371	0.277	0.868	1.02877e-46
Lrba	1.60424e-50	-0.947138	0.191	0.79	2.8602e-46
Lpcat2	2.32317e-50	-0.836917	0.578	0.95	4.14197e-46
Adgrg1	2.64634e-50	-0.929919	0.202	0.817	4.71816e-46
Cd9	2.59048e-49	-0.974474	0.653	0.977	4.61857e-45
Vsir	1.27917e-48	-0.745967	0.694	0.973	2.28063e-44
Tgfbi	2.32213e-48	1.34752	0.59	0.219	4.14012e-44
Sgk1	2.77433e-48	-1.10485	0.335	0.85	4.94636e-44
Rhob	3.43757e-48	-0.865862	0.613	0.954	6.12884e-44
Asph	4.49803e-48	-0.801056	0.306	0.857	8.01953e-44
Fscn1	1.47805e-47	-0.861441	0.266	0.846	2.63521e-43
F11r	2.77215e-47	-0.751063	0.497	0.94	4.94246e-43
Fau	3.71179e-47	0.725584	1	0.986	6.61775e-43
Emp3	1.80543e-46	1.14907	0.653	0.259	3.2189e-42
Epb41l2	9.18619e-46	-0.887557	0.457	0.924	1.63781e-41
Pde3b	1.21002e-45	-0.914537	0.306	0.842	2.15735e-41
Slc1a3	4.15258e-45	-0.968068	0.133	0.723	7.40363e-41
Trem2	6.77891e-45	-0.726774	0.786	0.982	1.20861e-40
Ccr5	9.53042e-45	-0.974811	0.457	0.912	1.69918e-40
Ivns1abp	3.55018e-44	-0.766329	0.52	0.931	6.32961e-40
Apbb1ip	4.20021e-44	-0.710654	0.618	0.962	7.48855e-40
Sh3bgrl	6.32302e-44	0.65439	0.318	0.063	1.12733e-39
Lilrb4a	4.08459e-43	0.421996	0.254	0.041	7.28241e-39
Ecscr	1.14656e-42	-0.970912	0.208	0.748	2.04421e-38
Bin1	1.548e-42	-0.712781	0.497	0.931	2.75992e-38
Numb	2.16094e-42	-0.640845	0.249	0.805	3.85274e-38
Abhd12	2.85502e-42	-0.740964	0.578	0.947	5.09022e-38
Abi3	3.61328e-42	-0.765346	0.387	0.881	6.44212e-38
Pnp	6.84548e-42	-0.776003	0.538	0.925	1.22048e-37
Slco2b1	4.72734e-41	-0.784895	0.491	0.932	8.42837e-37
Syngr1	6.25239e-41	-0.717618	0.335	0.88	1.11474e-36
Lgals3	1.09338e-40	1.34767	0.301	0.061	1.94938e-36
Upk1b	1.13111e-40	-0.835864	0.162	0.72	2.01666e-36
Srgap2	4.09347e-40	-0.704597	0.538	0.929	7.29825e-36
Rnase4	5.13868e-40	-0.645505	0.723	0.968	9.16176e-36
Ptgs1	1.3017e-39	-0.718406	0.486	0.922	2.3208e-35
Smad7	1.66184e-39	-0.617393	0.249	0.776	2.96289e-35
Rnaset2a	2.16312e-39	-0.682255	0.613	0.951	3.85663e-35
Ywhah	2.92649e-39	-0.650799	0.618	0.954	5.21764e-35
Sdc4	3.71669e-39	0.851953	0.341	0.08	6.62648e-35
Qk	7.82061e-39	-0.653965	0.624	0.954	1.39434e-34
Cmtm6	2.74519e-38	-0.72259	0.52	0.904	4.8944e-34
Ier2	8.14901e-38	0.860834	0.399	0.105	1.45289e-33
Arsb	1.20256e-37	-0.675835	0.665	0.955	2.14405e-33
Fam102b	1.3638e-37	-0.766997	0.341	0.817	2.43151e-33
Csnk1e	1.83269e-37	-0.673379	0.364	0.844	3.26751e-33
Mertk	2.34949e-37	-0.664083	0.387	0.865	4.18891e-33
Adora3	9.23276e-37	-0.744088	0.121	0.643	1.64611e-32
Edem2	1.23624e-36	-0.612391	0.37	0.838	2.2041e-32
Bin2	1.48194e-36	-0.691747	0.364	0.854	2.64215e-32
Dennd4a	1.89446e-36	-0.738083	0.353	0.786	3.37764e-32
Tmem173	2.26763e-36	-0.686827	0.457	0.878	4.04295e-32
Herc2	1.34437e-35	-0.632318	0.225	0.729	2.39688e-31
Entpd1	1.6518e-35	-0.622692	0.451	0.884	2.94499e-31
Rapgef5	4.41109e-35	-0.691926	0.243	0.748	7.86454e-31
Daglb	5.40463e-35	-0.65817	0.393	0.85	9.63592e-31
Smap2	6.22379e-35	-0.578299	0.543	0.91	1.10964e-30
Dock4	1.19287e-34	-0.571338	0.387	0.855	2.12677e-30
Kctd12	1.23124e-34	-0.636257	0.688	0.951	2.19518e-30
Myo5a	3.19276e-34	0.516034	0.382	0.103	5.69238e-30
Tmsb4x	4.86495e-34	0.386731	1	1	8.67371e-30
Havcr2	4.94275e-34	-0.688478	0.231	0.715	8.81244e-30
St3gal6	8.7782e-34	-0.647748	0.451	0.887	1.56507e-29
Naalad2	2.05763e-33	-0.719356	0.11	0.598	3.66855e-29
Cxxc5	2.86343e-33	-0.699768	0.214	0.713	5.1052e-29
Mtdh	3.41386e-33	-0.581276	0.676	0.969	6.08657e-29
Zfhx3	8.24082e-33	-0.601017	0.566	0.923	1.46926e-28
Ly86	1.33038e-32	-0.51164	0.803	0.973	2.37194e-28
Rnase6	1.4446e-32	1.07142	0.312	0.077	2.57557e-28
Mgat4a	3.588e-32	-0.658052	0.266	0.73	6.39704e-28
Anxa5	5.03257e-32	0.97222	0.572	0.249	8.97257e-28
Ctsf	5.36439e-32	-0.66342	0.324	0.791	9.56418e-28
Ccr6	6.43961e-32	-0.752333	0.11	0.605	1.14812e-27
Pros1	7.77746e-32	-0.585568	0.428	0.842	1.38664e-27
Sft2d1	8.1808e-32	-0.5462	0.52	0.892	1.45855e-27
Sox4	1.67433e-31	-0.743024	0.191	0.673	2.98517e-27
Spint1	1.71821e-31	-0.568846	0.145	0.649	3.0634e-27
Elmo1	1.87241e-31	-0.634438	0.434	0.836	3.33831e-27
Cyfip1	1.99006e-31	-0.571537	0.59	0.918	3.54808e-27
Rhoh	2.13324e-31	-0.580749	0.382	0.82	3.80335e-27
Lrrc3	3.57777e-31	-0.627175	0.179	0.655	6.37881e-27
Mylip	3.7756e-31	-0.610162	0.254	0.717	6.73152e-27
Scoc	4.81877e-31	-0.53632	0.376	0.843	8.59139e-27
Nrip1	5.92967e-31	-0.607487	0.561	0.912	1.0572e-26
Comt	7.4038e-31	-0.558679	0.526	0.894	1.32002e-26
Commd8	7.84907e-31	-0.596886	0.48	0.862	1.39941e-26
Susd3	8.97348e-31	-0.542904	0.399	0.827	1.59988e-26
Cnn2	1.06527e-30	0.791822	0.272	0.062	1.89927e-26
Klk8	1.68578e-30	-0.622306	0.127	0.63	3.00558e-26
Bhlhe41	2.82408e-30	-0.653534	0.329	0.795	5.03505e-26
Arhgap15	3.11454e-30	0.644221	0.434	0.143	5.55291e-26
Ccng2	3.48524e-30	-0.638141	0.225	0.704	6.21384e-26
Dst	4.68372e-30	-0.613991	0.318	0.791	8.3506e-26
Adam10	6.45435e-30	-0.636609	0.353	0.766	1.15075e-25
Slc16a6	6.54535e-30	-0.680099	0.272	0.7	1.16697e-25
Thrsp	7.47912e-30	-0.706593	0.11	0.561	1.33345e-25
Samsn1	7.57407e-30	-0.513296	0.37	0.818	1.35038e-25
Bmp2k	8.10401e-30	-0.586859	0.509	0.883	1.44486e-25
Laptm5	9.39253e-30	-0.368965	0.908	0.989	1.67459e-25
Tspan7	9.51416e-30	-0.645448	0.243	0.718	1.69628e-25
Col27a1	1.01158e-29	-0.667942	0.15	0.621	1.80355e-25
Sall3	2.47227e-29	-0.630122	0.087	0.553	4.4078e-25
Usp2	3.03247e-29	-0.617738	0.237	0.688	5.40659e-25
Fbrsl1	1.0501e-28	-0.640251	0.237	0.68	1.87222e-24
Itm2c	1.38177e-28	-0.498897	0.642	0.948	2.46356e-24
Mafb	1.69845e-28	-0.567016	0.671	0.959	3.02816e-24
Slc29a3	2.01834e-28	-0.625814	0.428	0.825	3.59849e-24
Plgrkt	2.68928e-28	-0.601257	0.289	0.74	4.79471e-24
Tmcc3	2.74578e-28	-0.616639	0.445	0.88	4.89544e-24
Ppcdc	4.31784e-28	-0.541703	0.277	0.729	7.69828e-24
Cd34	5.36931e-28	-0.763002	0.098	0.551	9.57295e-24
Myo1b	6.91239e-28	-0.684455	0.121	0.567	1.23241e-23
Rasgrp3	8.67992e-28	-0.655399	0.254	0.718	1.54754e-23
Jam2	9.79046e-28	-0.65694	0.064	0.508	1.74554e-23
Sfi1	1.05866e-27	-0.598129	0.249	0.684	1.88749e-23
Cd53	1.37019e-27	-0.402993	0.746	0.964	2.44291e-23
Lims1	1.44319e-27	-0.545084	0.277	0.724	2.57306e-23
Serinc3	3.02841e-27	-0.562708	0.59	0.921	5.39935e-23
Ctsl	4.07245e-27	-0.611605	0.682	0.95	7.26077e-23
Pmepa1	4.43329e-27	-0.609816	0.584	0.957	7.90411e-23
Lyn	6.31801e-27	-0.545504	0.601	0.916	1.12644e-22
Mef2c	7.23169e-27	-0.547574	0.682	0.965	1.28934e-22
Glul	7.33843e-27	-0.558511	0.555	0.894	1.30837e-22
Naa35	7.97629e-27	-0.484776	0.266	0.699	1.42209e-22
Saraf	8.99254e-27	-0.432096	0.514	0.892	1.60328e-22
Rgs10	9.28087e-27	-0.456197	0.792	0.973	1.65469e-22
Scamp2	1.37193e-26	-0.533089	0.636	0.934	2.44602e-22
Sirpa	2.28885e-26	-0.476026	0.711	0.955	4.0808e-22
Rack1	2.66553e-26	0.82198	0.908	0.942	4.75238e-22
Bsg	2.76939e-26	-0.475149	0.694	0.952	4.93755e-22
H2-D1	3.00918e-26	0.62955	0.908	0.944	5.36506e-22
Pycard	6.78713e-26	-0.49191	0.561	0.901	1.21008e-21
Gtf2h2	7.0101e-26	-0.432276	0.272	0.698	1.24983e-21
Capn3	7.79533e-26	-0.633992	0.156	0.576	1.38983e-21
Capza2	8.40033e-26	-0.424797	0.734	0.954	1.4977e-21
Hpgds	1.28064e-25	-0.493676	0.613	0.945	2.28325e-21
Cmas	1.61987e-25	-0.584972	0.15	0.568	2.88807e-21
Snx18	1.92422e-25	-0.487455	0.457	0.82	3.43069e-21
Atp6v0a2	3.07906e-25	-0.582345	0.185	0.604	5.48966e-21
Wasf2	3.54052e-25	-0.474238	0.549	0.895	6.31239e-21
Itgam	3.58124e-25	-0.536365	0.538	0.898	6.38499e-21
Tgfb1	3.98844e-25	-0.439399	0.584	0.917	7.11099e-21
Rilpl1	5.57271e-25	-0.520955	0.098	0.51	9.93558e-21
Pmp22	7.70375e-25	-0.491588	0.468	0.904	1.3735e-20
Picalm	8.66176e-25	-0.510501	0.561	0.892	1.54431e-20
Irf8	8.85202e-25	-0.458623	0.653	0.939	1.57823e-20
Fam91a1	9.49002e-25	-0.638413	0.197	0.597	1.69198e-20
Cttnbp2nl	1.12665e-24	-0.494278	0.434	0.834	2.0087e-20
Fam167b	1.20771e-24	-0.530181	0.225	0.66	2.15322e-20
Eef1a1	2.32421e-24	0.464684	0.994	0.99	4.14384e-20
Rrbp1	2.41707e-24	-0.497302	0.699	0.969	4.30939e-20
Sgce	3.71978e-24	-0.500109	0.202	0.625	6.632e-20
Man1a2	3.97128e-24	-0.431951	0.416	0.792	7.08039e-20
Lhfpl2	4.81032e-24	-0.535804	0.168	0.582	8.57633e-20
Tmem100	5.63111e-24	-0.581593	0.075	0.474	1.00397e-19
Pik3r1	6.89761e-24	-0.564086	0.393	0.757	1.22977e-19
Il6st	7.65548e-24	-0.44248	0.347	0.735	1.3649e-19
Slc12a2	7.95243e-24	-0.540043	0.156	0.575	1.41784e-19
Tmed5	1.0632e-23	-0.427625	0.434	0.795	1.89558e-19
Apoe	1.13193e-23	1.91274	0.821	0.91	2.01813e-19
Gpr84	1.36437e-23	-0.783328	0.121	0.515	2.43254e-19
Ccni	1.43638e-23	-0.439504	0.37	0.779	2.56092e-19
Fgd2	1.51449e-23	-0.366428	0.376	0.776	2.70019e-19
Fchsd2	1.78679e-23	-0.599778	0.295	0.666	3.18566e-19
Gns	1.9809e-23	-0.423247	0.538	0.909	3.53175e-19
Cd180	2.25147e-23	-0.482471	0.283	0.693	4.01415e-19
Plod1	2.55869e-23	-0.500768	0.249	0.651	4.56189e-19
Pla2g15	2.82834e-23	-0.483883	0.468	0.86	5.04264e-19
Ckb	3.72129e-23	-0.388405	0.653	0.943	6.63468e-19
Dip2b	4.06406e-23	-0.563315	0.231	0.635	7.24582e-19
Mlph	4.1761e-23	-0.551512	0.11	0.508	7.44557e-19
Rgs2	4.74266e-23	-0.419628	0.561	0.924	8.45568e-19
Tcn2	6.00582e-23	-0.471106	0.439	0.854	1.07078e-18
Mlxipl	6.56385e-23	-0.540375	0.202	0.594	1.17027e-18
Arhgef40	8.12005e-23	-0.58036	0.139	0.526	1.44772e-18
Phf14	8.19609e-23	-0.415193	0.393	0.787	1.46128e-18
Foxn3	9.66137e-23	-0.43689	0.405	0.789	1.72253e-18
1700017B05Rik	1.24138e-22	-0.487987	0.312	0.739	2.21326e-18
Dse	1.26136e-22	0.502112	0.358	0.124	2.24887e-18
Skil	1.32581e-22	-0.528034	0.393	0.777	2.36379e-18
St3gal5	1.67611e-22	-0.471535	0.191	0.614	2.98834e-18
Ets1	1.78962e-22	-0.587662	0.11	0.502	3.19071e-18
Papss1	1.94347e-22	-0.503261	0.22	0.605	3.46501e-18
Tspan13	3.48221e-22	-0.445994	0.237	0.649	6.20843e-18
Itpr2	3.73595e-22	-0.597731	0.225	0.602	6.66082e-18
Tpst2	3.81002e-22	-0.551521	0.341	0.73	6.79288e-18
Macf1	4.59655e-22	-0.420225	0.532	0.875	8.19519e-18
Tsc22d3	5.77375e-22	0.804214	0.491	0.229	1.0294e-17
Rasal3	5.91676e-22	-0.56575	0.179	0.564	1.0549e-17
Atraid	6.00516e-22	-0.471679	0.422	0.788	1.07066e-17
Evl	6.0375e-22	-0.413607	0.335	0.736	1.07643e-17
Hspb3	1.07949e-21	-0.504285	0.087	0.475	1.92462e-17
Git2	2.06673e-21	-0.442164	0.578	0.893	3.68478e-17
Ppfia4	2.81049e-21	-0.400317	0.52	0.852	5.01082e-17
Mef2a	2.89126e-21	-0.435938	0.682	0.949	5.15483e-17
Tubgcp5	4.48931e-21	-0.439359	0.364	0.731	8.00398e-17
Rbms1	4.53668e-21	0.531538	0.405	0.159	8.08845e-17
Fus	5.27151e-21	-0.414704	0.601	0.936	9.39857e-17
Lpcat3	5.57429e-21	-0.257532	0.243	0.654	9.9384e-17
Retreg1	6.42092e-21	-0.323623	0.503	0.824	1.14479e-16
Ski	8.59759e-21	-0.443622	0.382	0.742	1.53286e-16
Gna15	8.82693e-21	-0.329105	0.358	0.753	1.57375e-16
Hk2	1.13905e-20	-0.46224	0.422	0.799	2.03081e-16
P4ha1	1.37694e-20	-0.553035	0.283	0.658	2.45495e-16
Serinc1	1.59803e-20	-0.379258	0.491	0.839	2.84912e-16
Neat1	1.61186e-20	0.954306	0.526	0.283	2.87379e-16
Atp8a2	1.85125e-20	-0.420736	0.087	0.457	3.30059e-16
Il1a	2.20514e-20	-0.577591	0.064	0.422	3.93155e-16
Camk1	2.5023e-20	-0.352953	0.561	0.916	4.46136e-16
Ddx5	2.52633e-20	-0.402609	0.792	0.984	4.50419e-16
Cux1	3.12708e-20	-0.49667	0.202	0.595	5.57528e-16
Adap2	4.10588e-20	-0.308901	0.497	0.827	7.32037e-16
Tspan14	4.56929e-20	-0.387636	0.301	0.656	8.14658e-16
Ophn1	4.90775e-20	-0.495543	0.468	0.832	8.75003e-16
Snn	5.22387e-20	-0.530091	0.173	0.521	9.31364e-16
Gcn1l1	5.26543e-20	-0.449881	0.254	0.637	9.38774e-16
Ctc1	5.97576e-20	-0.425153	0.277	0.652	1.06542e-15
Pid1	6.88835e-20	0.983588	0.647	0.512	1.22812e-15
Creg1	7.50596e-20	-0.368287	0.572	0.887	1.33824e-15
Hhex	7.85845e-20	-0.513205	0.272	0.65	1.40108e-15
Ifi204	8.02385e-20	0.518126	0.318	0.107	1.43057e-15
H3f3a	8.74815e-20	0.668455	0.873	0.94	1.55971e-15
B4galt4	9.21553e-20	-0.279729	0.133	0.494	1.64304e-15
Anxa3	9.97056e-20	-0.276232	0.358	0.76	1.77765e-15
Fam49b	1.10356e-19	-0.351968	0.642	0.936	1.96755e-15
Gfm2	1.27718e-19	-0.548126	0.104	0.443	2.27709e-15
Hebp1	2.02256e-19	-0.512907	0.341	0.703	3.60603e-15
Abhd6	2.33264e-19	-0.47827	0.173	0.549	4.15887e-15
Slc44a2	2.49398e-19	-0.340837	0.197	0.558	4.44652e-15
Ints6l	3.03508e-19	-0.482282	0.289	0.635	5.41124e-15
Map4k4	3.20574e-19	-0.341906	0.457	0.792	5.71551e-15
Ms4a6b	3.38987e-19	0.961283	0.618	0.456	6.04379e-15
Nfia	3.42037e-19	-0.568581	0.208	0.567	6.09817e-15
Blnk	4.33353e-19	-0.471703	0.358	0.734	7.72625e-15
Tmem55b	5.42911e-19	-0.409712	0.497	0.85	9.67957e-15
Frmd4b	6.28149e-19	-0.370923	0.491	0.84	1.11993e-14
Lrp1	8.16462e-19	-0.346647	0.52	0.865	1.45567e-14
Cflar	9.20135e-19	-0.335912	0.41	0.756	1.64051e-14
Clstn1	1.09766e-18	-0.487901	0.092	0.432	1.95702e-14
Tjp1	1.352e-18	-0.47748	0.168	0.516	2.41049e-14
Abca9	1.43722e-18	-0.361014	0.387	0.746	2.56243e-14
Srrm2	1.97638e-18	-0.344549	0.618	0.938	3.52369e-14
Plpp1	2.35712e-18	-0.438378	0.075	0.406	4.20251e-14
A830008E24Rik	2.46152e-18	-0.532083	0.023	0.348	4.38865e-14
Gcnt1	2.52152e-18	-0.470807	0.249	0.591	4.49562e-14
Orai1	2.75698e-18	-0.344593	0.503	0.842	4.91543e-14
Nptn	3.42684e-18	-0.402468	0.509	0.846	6.10972e-14
Inpp5d	3.59047e-18	-0.351252	0.584	0.904	6.40145e-14
Smagp	3.61959e-18	0.767995	0.439	0.209	6.45337e-14
Ttc28	3.68743e-18	-0.48428	0.225	0.558	6.57432e-14
Pdia3	3.90615e-18	-0.311365	0.688	0.958	6.96427e-14
Tnfrsf21	4.41253e-18	-0.322753	0.249	0.619	7.86711e-14
Ubc	6.06061e-18	-0.295172	0.566	0.895	1.08055e-13
Tmem135	6.38778e-18	-0.358691	0.202	0.552	1.13888e-13
Ubash3b	7.56021e-18	-0.351442	0.277	0.628	1.34791e-13
Mtus1	8.10237e-18	-0.373351	0.364	0.701	1.44457e-13
Rnf13	8.67716e-18	-0.330716	0.584	0.878	1.54705e-13
Vdac2	9.22124e-18	-0.329286	0.561	0.855	1.64406e-13
Il10ra	1.06043e-17	-0.250059	0.41	0.782	1.89064e-13
Pld1	1.15288e-17	-0.41485	0.197	0.531	2.05548e-13
Tacc1	1.15693e-17	-0.34298	0.532	0.829	2.06268e-13
Fam105a	1.2848e-17	-0.312533	0.601	0.924	2.29066e-13
Gpr155	1.35304e-17	-0.325308	0.283	0.62	2.41234e-13
H2afj	1.45067e-17	0.831885	0.665	0.51	2.58639e-13
Pou2f2	1.66201e-17	-0.387555	0.578	0.908	2.9632e-13
Akirin2	1.81025e-17	-0.264796	0.306	0.667	3.22749e-13
Fam46c	1.94e-17	-0.495899	0.202	0.549	3.45882e-13
Jmjd1c	2.07619e-17	-0.361604	0.439	0.771	3.70164e-13
Slc7a8	2.12636e-17	-0.445412	0.364	0.712	3.79108e-13
Lpin2	2.26261e-17	-0.441651	0.283	0.591	4.03401e-13
Fcrls	2.37001e-17	-0.467404	0.584	0.925	4.22549e-13
Dtx4	2.52377e-17	-0.371123	0.139	0.49	4.49964e-13
Crybb1	2.78799e-17	-0.443077	0.179	0.528	4.97071e-13
Slc15a3	2.79473e-17	-0.454844	0.335	0.685	4.98273e-13
Camk2n1	2.88255e-17	-0.509366	0.145	0.485	5.13929e-13
Ythdf2	2.90886e-17	-0.365035	0.231	0.557	5.18622e-13
Ifngr1	3.6176e-17	-0.310013	0.798	0.973	6.44982e-13
Irf2bpl	3.82642e-17	-0.463456	0.208	0.541	6.82212e-13
Sort1	3.909e-17	-0.378456	0.208	0.545	6.96936e-13
Pirb	3.9711e-17	0.728302	0.526	0.307	7.08008e-13
Clec2d	4.00523e-17	0.66543	0.514	0.287	7.14092e-13
0610040J01Rik	4.04216e-17	-0.463292	0.197	0.522	7.20677e-13
Adap2os	4.2759e-17	-0.48201	0.289	0.608	7.6235e-13
Ank2	4.72947e-17	-0.522333	0.145	0.469	8.43216e-13
Sec11c	5.61013e-17	-0.41338	0.462	0.775	1.00023e-12
Calm2	6.13338e-17	-0.348591	0.699	0.952	1.09352e-12
Clasp2	6.20888e-17	-0.466624	0.277	0.593	1.10698e-12
Tram1	6.73588e-17	-0.318423	0.428	0.758	1.20094e-12
Cadm1	6.77669e-17	-0.556576	0.179	0.514	1.20822e-12
Phgdh	9.03206e-17	-0.355046	0.087	0.421	1.61033e-12
Specc1	9.18578e-17	-0.282462	0.243	0.618	1.63773e-12
Ssbp2	9.22093e-17	-0.434556	0.197	0.542	1.644e-12
Cebpz	1.12103e-16	-0.393971	0.347	0.686	1.99868e-12
Itm2b	1.15112e-16	-0.280497	0.942	0.996	2.05234e-12
Cxcl14	1.15772e-16	0.690874	0.301	0.112	2.0641e-12
Rp2	1.27484e-16	-0.318123	0.295	0.621	2.27291e-12
Tmem106a	1.43046e-16	0.516277	0.289	0.107	2.55037e-12
Zbtb18	1.43894e-16	-0.382899	0.156	0.479	2.56549e-12
Slc36a1	1.49947e-16	-0.45342	0.145	0.457	2.67341e-12
Cdk2ap1	1.76656e-16	-0.489853	0.225	0.531	3.14959e-12
Tia1	1.93038e-16	-0.275119	0.295	0.631	3.44167e-12
Fmnl3	2.39261e-16	-0.402154	0.208	0.533	4.26578e-12
Sec62	2.65499e-16	-0.409732	0.532	0.848	4.73359e-12
Ptp4a3	2.78991e-16	-0.284403	0.225	0.546	4.97412e-12
Dock10	3.02366e-16	-0.322037	0.526	0.864	5.39089e-12
Cebpzos	3.23637e-16	-0.4695	0.26	0.591	5.77012e-12
Zfp652	3.74434e-16	-0.392746	0.353	0.663	6.67578e-12
Scarb2	4.06791e-16	-0.404301	0.335	0.663	7.25267e-12
Tmem86a	4.29972e-16	-0.343559	0.48	0.828	7.66598e-12
Chn2	5.25384e-16	-0.353966	0.116	0.429	9.36707e-12
Hvcn1	5.28946e-16	-0.478484	0.254	0.565	9.43057e-12
Ssr1	6.16891e-16	-0.401455	0.318	0.647	1.09986e-11
Aars	6.96909e-16	-0.442574	0.121	0.426	1.24252e-11
Ltc4s	7.19522e-16	-0.26413	0.509	0.885	1.28284e-11
Slc12a9	7.45663e-16	-0.264731	0.26	0.598	1.32944e-11
AC149090.1	8.13965e-16	-0.331238	0.665	0.97	1.45122e-11
S100a1	8.2919e-16	0.456993	0.26	0.089	1.47836e-11
Tlr3	9.88511e-16	-0.316735	0.133	0.452	1.76242e-11
Evi2a	1.06913e-15	-0.369185	0.549	0.841	1.90614e-11
Kif21b	1.08204e-15	-0.423348	0.214	0.547	1.92916e-11
AC160336.1	1.14483e-15	-0.523482	0.52	0.845	2.04112e-11
Atp2c1	1.1503e-15	-0.358524	0.266	0.583	2.05087e-11
Ncf1	1.22207e-15	-0.3275	0.526	0.817	2.17882e-11
Tnrc6b	1.31862e-15	-0.365184	0.335	0.674	2.35097e-11
Ctsz	1.36633e-15	-0.400684	0.838	0.983	2.43603e-11
Pdk1	1.41019e-15	-0.366388	0.15	0.476	2.51424e-11
Kcnk12	1.44211e-15	-0.445456	0.046	0.329	2.57114e-11
Oxct1	1.73739e-15	-0.328699	0.382	0.698	3.09759e-11
Wsb1	1.74467e-15	-0.301329	0.439	0.759	3.11058e-11
Nek7	1.8723e-15	-0.374169	0.306	0.635	3.33813e-11
B4galt1	2.17865e-15	-0.386744	0.353	0.67	3.88432e-11
Hivep3	2.73281e-15	-0.345148	0.329	0.638	4.87233e-11
Vgll4	2.7761e-15	-0.340562	0.347	0.674	4.94951e-11
Tmem59	2.80814e-15	-0.259383	0.694	0.95	5.00664e-11
Sipa1	3.17535e-15	-0.287091	0.376	0.708	5.66132e-11
Itga6	3.21425e-15	-0.41709	0.185	0.511	5.73069e-11
Kcnk13	3.40921e-15	-0.396389	0.179	0.495	6.07828e-11
Bbs9	3.67131e-15	-0.408167	0.092	0.389	6.54557e-11
Gnas	3.68528e-15	-0.396433	0.671	0.927	6.57049e-11
Selenos	3.76153e-15	-0.252094	0.486	0.802	6.70643e-11
Nectin2	3.77101e-15	-0.431489	0.104	0.398	6.72333e-11
Camk2d	4.16726e-15	-0.353197	0.382	0.715	7.42981e-11
Tom1l1	4.24242e-15	-0.318457	0.098	0.392	7.56381e-11
3222401L13Rik	4.60376e-15	-0.407431	0.145	0.454	8.20804e-11
Sowahc	4.645e-15	-0.419242	0.277	0.563	8.28157e-11
Maml3	4.67014e-15	-0.29881	0.225	0.538	8.32639e-11
Npc1	4.96862e-15	-0.278132	0.295	0.644	8.85856e-11
Fam212a	5.01465e-15	-0.300309	0.283	0.608	8.94062e-11
Edem1	5.36516e-15	-0.30919	0.341	0.657	9.56555e-11
mt-Co2	6.06784e-15	0.432299	0.977	0.989	1.08183e-10
Tmx4	6.30122e-15	-0.380206	0.197	0.488	1.12344e-10
Dnmt3a	6.39963e-15	-0.365781	0.249	0.565	1.14099e-10
Itgav	6.8072e-15	-0.346329	0.231	0.568	1.21366e-10
Wdr44	7.28823e-15	-0.384599	0.173	0.482	1.29942e-10
Cops4	7.8636e-15	-0.330387	0.26	0.559	1.402e-10
Erf	8.10533e-15	-0.282964	0.15	0.445	1.4451e-10
Bclaf1	9.02568e-15	-0.351552	0.428	0.731	1.60919e-10
Eif2s2	9.11032e-15	-0.274873	0.405	0.743	1.62428e-10
Ankrd44	9.55739e-15	-0.303286	0.445	0.766	1.70399e-10
Akr1b10	9.65922e-15	-0.378066	0.208	0.514	1.72214e-10
Nmt1	9.6936e-15	-0.252642	0.416	0.759	1.72827e-10
Prkca	1.01436e-14	-0.38997	0.127	0.429	1.8085e-10
Son	1.06585e-14	-0.313274	0.728	0.97	1.9003e-10
Snrnp70	1.10633e-14	-0.251339	0.647	0.921	1.97247e-10
Tmem63a	1.14749e-14	-0.370458	0.133	0.435	2.04586e-10
Mgll	1.27393e-14	-0.428155	0.121	0.412	2.27129e-10
Elk3	1.28852e-14	-0.421598	0.266	0.585	2.2973e-10
Gp9	1.29885e-14	-0.414518	0.052	0.331	2.31571e-10
Chd7	1.36308e-14	-0.373341	0.295	0.616	2.43023e-10
Dpysl2	1.36655e-14	-0.325113	0.376	0.716	2.43643e-10
Tmem33	1.52836e-14	-0.373469	0.324	0.635	2.72492e-10
Slmap	1.55844e-14	-0.360499	0.156	0.455	2.77854e-10
Derl2	1.60811e-14	-0.415998	0.283	0.582	2.8671e-10
Fcgr1	1.76536e-14	-0.340219	0.578	0.9	3.14746e-10
Pald1	1.90041e-14	-0.420825	0.162	0.456	3.38824e-10
Med12l	1.97367e-14	-0.413697	0.075	0.363	3.51885e-10
Igsf6	2.10091e-14	0.577591	0.457	0.25	3.7457e-10
Tbc1d23	2.19857e-14	-0.435977	0.202	0.495	3.91983e-10
Tpp1	2.37457e-14	-0.366051	0.428	0.779	4.23362e-10
Tspan4	2.37997e-14	-0.420231	0.237	0.544	4.24325e-10
Khdrbs3	2.55281e-14	-0.354662	0.087	0.367	4.5514e-10
Aldh2	2.70178e-14	0.639838	0.491	0.292	4.817e-10
Rtn4rl1	2.9223e-14	-0.330428	0.075	0.363	5.21017e-10
Tmem30a	2.96546e-14	-0.362443	0.37	0.685	5.28712e-10
Nipa2	3.19045e-14	-0.39996	0.306	0.609	5.68825e-10
Spata13	3.25402e-14	-0.28156	0.214	0.528	5.8016e-10
H2-K1	3.322e-14	0.486457	0.873	0.917	5.92279e-10
Large1	3.52085e-14	-0.301232	0.069	0.345	6.27733e-10
Celf1	3.84763e-14	-0.27226	0.353	0.651	6.85994e-10
Garnl3	3.9264e-14	-0.426044	0.087	0.367	7.00038e-10
Lman1	3.94065e-14	-0.294071	0.341	0.631	7.02579e-10
Plekho1	4.33048e-14	-0.279913	0.572	0.888	7.72081e-10
Gmfg	4.47492e-14	0.846948	0.717	0.656	7.97833e-10
Sema4d	5.78116e-14	-0.279029	0.329	0.644	1.03072e-09
Snta1	6.25002e-14	-0.343739	0.139	0.427	1.11432e-09
Tspan3	6.49583e-14	-0.308794	0.329	0.623	1.15814e-09
Zfp292	6.61139e-14	-0.371442	0.266	0.585	1.17874e-09
Timp2	7.71241e-14	-0.333665	0.647	0.916	1.37505e-09
Tor1aip1	7.73627e-14	-0.304315	0.497	0.786	1.3793e-09
Cds1	8.52332e-14	-0.30977	0.11	0.405	1.51962e-09
Abcb4	8.65832e-14	-0.374389	0.069	0.345	1.54369e-09
Zfp644	9.31377e-14	-0.296025	0.387	0.683	1.66055e-09
Cerk	1.00865e-13	-0.373741	0.237	0.545	1.79833e-09
Clip1	1.04368e-13	-0.3504	0.225	0.527	1.86078e-09
Cd86	1.0596e-13	-0.281079	0.41	0.72	1.88917e-09
Luc7l2	1.06039e-13	-0.322636	0.665	0.925	1.89058e-09
Plcl2	1.08072e-13	-0.34571	0.225	0.528	1.92681e-09
Selenof	1.14109e-13	-0.263621	0.624	0.892	2.03444e-09
Ktn1	1.17005e-13	-0.361619	0.254	0.548	2.08608e-09
Soga1	1.22702e-13	-0.419169	0.202	0.501	2.18766e-09
Klhdc8b	1.34585e-13	-0.396062	0.116	0.395	2.39952e-09
Snx17	1.36449e-13	-0.37707	0.41	0.7	2.43274e-09
Sf3b1	1.38822e-13	-0.253003	0.624	0.867	2.47506e-09
Stard3	1.49954e-13	-0.300813	0.306	0.599	2.67353e-09
Tmem245	1.67249e-13	-0.421761	0.121	0.397	2.98189e-09
Pon3	1.68539e-13	-0.397942	0.277	0.578	3.00488e-09
C1qc	1.7369e-13	-0.31592	0.873	0.993	3.09672e-09
Ubn2	1.81346e-13	-0.379425	0.335	0.644	3.23322e-09
Acp2	1.8587e-13	-0.286092	0.335	0.631	3.31388e-09
Gm32849	1.94168e-13	-0.332966	0.058	0.32	3.46183e-09
Tbc1d16	1.97992e-13	-0.306315	0.162	0.463	3.52999e-09
Tbxas1	2.05078e-13	-0.287308	0.462	0.782	3.65633e-09
Dapp1	2.33594e-13	-0.389806	0.376	0.645	4.16474e-09
Xlr	2.38154e-13	-0.327685	0.156	0.445	4.24605e-09
Traf3ip3	2.4563e-13	-0.309597	0.197	0.486	4.37934e-09
Rock2	2.46463e-13	-0.360103	0.468	0.761	4.39418e-09
Rab6b	2.5073e-13	-0.397137	0.064	0.328	4.47027e-09
Il6ra	2.67519e-13	-0.323398	0.509	0.819	4.76959e-09
Cldnd1	2.71978e-13	-0.264851	0.243	0.546	4.84909e-09
Emc7	2.83233e-13	-0.294848	0.376	0.698	5.04976e-09
Myl6	3.3969e-13	0.744737	0.775	0.795	6.05633e-09
Cul1	3.805e-13	-0.386857	0.335	0.62	6.78393e-09
BC037034	3.89477e-13	-0.353492	0.301	0.593	6.94398e-09
Cfh	4.05744e-13	-0.282649	0.636	0.936	7.23401e-09
Sipa1l2	4.139e-13	-0.38207	0.156	0.429	7.37943e-09
Emc3	4.14355e-13	-0.318164	0.318	0.62	7.38754e-09
Slc4a7	4.2143e-13	-0.400026	0.324	0.597	7.51367e-09
Cd164	4.22748e-13	-0.32643	0.439	0.772	7.53717e-09
Eif1	4.50348e-13	0.433522	0.913	0.968	8.02926e-09
Tra2b	4.53931e-13	-0.305094	0.405	0.719	8.09314e-09
Gusb	4.60487e-13	-0.376459	0.526	0.839	8.21003e-09
Tmed7	4.79943e-13	-0.327527	0.434	0.713	8.55691e-09
Cnot6l	5.30184e-13	-0.302224	0.301	0.585	9.45266e-09
Iscu	5.38737e-13	-0.263415	0.428	0.713	9.60515e-09
Zfp710	5.56466e-13	-0.293037	0.399	0.657	9.92123e-09
Ociad1	5.77094e-13	-0.309224	0.364	0.667	1.0289e-08
Hacd4	5.91242e-13	0.582553	0.434	0.243	1.05412e-08
Mbnl1	6.17314e-13	-0.295289	0.723	0.969	1.10061e-08
Limd2	6.40437e-13	-0.265061	0.538	0.834	1.14183e-08
Tgs1	6.59253e-13	-0.261822	0.295	0.58	1.17538e-08
Slc38a1	6.82595e-13	-0.353837	0.272	0.55	1.217e-08
Arl8b	6.8302e-13	-0.257694	0.266	0.565	1.21776e-08
B430010I23Rik	7.06472e-13	-0.382453	0.179	0.458	1.25957e-08
Lamp2	9.09462e-13	-0.300026	0.682	0.939	1.62148e-08
Nuak1	9.82931e-13	-0.276466	0.173	0.464	1.75247e-08
St8sia4	9.92115e-13	0.691744	0.41	0.226	1.76884e-08
Hps3	1.00049e-12	-0.330387	0.364	0.66	1.78378e-08
Icam1	1.03942e-12	-0.41667	0.266	0.561	1.85319e-08
Parvg	1.2927e-12	-0.342901	0.156	0.423	2.30476e-08
Rsrc2	1.36457e-12	-0.372782	0.491	0.76	2.4329e-08
Kpna3	1.4558e-12	-0.283487	0.127	0.395	2.59554e-08
N4bp2l2	1.46329e-12	-0.305958	0.324	0.62	2.6089e-08
Eef1b2	1.4754e-12	0.653492	0.873	0.908	2.63049e-08
Acin1	1.4803e-12	-0.291154	0.335	0.627	2.63922e-08
Rbm5	1.55021e-12	-0.278333	0.503	0.782	2.76387e-08
Tmbim6	1.64241e-12	-0.275922	0.763	0.966	2.92825e-08
Arid5b	1.64318e-12	-0.394083	0.312	0.605	2.92963e-08
Rogdi	1.73439e-12	-0.348181	0.272	0.554	3.09225e-08
Tmem144	1.74641e-12	-0.37724	0.064	0.318	3.11367e-08
Adam15	1.75478e-12	-0.346353	0.399	0.7	3.1286e-08
Pdgfb	1.78084e-12	-0.329991	0.341	0.638	3.17507e-08
Znrf2	1.81947e-12	-0.354461	0.277	0.545	3.24393e-08
C1qa	1.85528e-12	-0.320323	0.902	0.995	3.30778e-08
Tcf7l2	1.89779e-12	-0.378956	0.185	0.469	3.38358e-08
Naglu	1.96882e-12	-0.312269	0.208	0.49	3.51022e-08
Manf	2.35483e-12	-0.265792	0.48	0.783	4.19842e-08
Zfp277	2.42361e-12	-0.353366	0.098	0.37	4.32105e-08
Slc25a5	2.45602e-12	-0.32703	0.555	0.838	4.37883e-08
Atp1b3	2.48047e-12	-0.291854	0.41	0.716	4.42242e-08
Kcnk6	2.7387e-12	-0.372755	0.214	0.492	4.88282e-08
Msrb2	2.75266e-12	-0.282007	0.173	0.441	4.90771e-08
Il7r	2.82654e-12	-0.451525	0.127	0.386	5.03944e-08
Celf2	3.33385e-12	-0.261032	0.682	0.905	5.94392e-08
Rgmb	3.37017e-12	-0.310294	0.168	0.44	6.00867e-08
Cacna1a	3.46522e-12	-0.408457	0.312	0.579	6.17814e-08
Denr	3.47542e-12	-0.338834	0.306	0.572	6.19632e-08
Apbb2	3.65141e-12	-0.307198	0.11	0.364	6.51009e-08
Slc46a1	3.6697e-12	-0.360343	0.075	0.328	6.54272e-08
Stab1	3.9913e-12	1.49199	0.555	0.444	7.11609e-08
Axl	4.27987e-12	0.549939	0.358	0.18	7.63058e-08
St3gal2	4.34204e-12	-0.362345	0.069	0.308	7.74143e-08
Tlr12	4.45979e-12	-0.374845	0.058	0.298	7.95136e-08
Alas1	4.70299e-12	-0.306182	0.185	0.458	8.38495e-08
Ildr2	4.87203e-12	-0.323692	0.081	0.338	8.68635e-08
Tmem50a	5.17455e-12	-0.259004	0.665	0.935	9.2257e-08
Tgfbr2	5.28942e-12	-0.28341	0.572	0.831	9.4305e-08
Iffo1	5.90713e-12	-0.367931	0.191	0.453	1.05318e-07
Tnfsf13b	6.06676e-12	-0.310359	0.254	0.548	1.08164e-07
Sppl3	6.62978e-12	-0.323466	0.254	0.528	1.18202e-07
Pon2	6.9295e-12	-0.34322	0.306	0.582	1.23546e-07
Npnt	7.05034e-12	-0.331826	0.058	0.305	1.257e-07
Ccr2	7.05326e-12	1.58168	0.306	0.149	1.25753e-07
Fubp1	7.06137e-12	-0.275998	0.457	0.744	1.25897e-07
Zmynd11	7.38217e-12	-0.347385	0.237	0.505	1.31617e-07
Rdh14	7.51589e-12	-0.250928	0.104	0.36	1.34001e-07
Inpp4b	8.05859e-12	-0.291671	0.104	0.346	1.43677e-07
Ppp1r9a	8.25513e-12	-0.289532	0.272	0.541	1.47181e-07
Nars	8.30519e-12	-0.302372	0.399	0.647	1.48073e-07
Nktr	8.39654e-12	-0.360593	0.509	0.768	1.49702e-07
Man2b2	8.67707e-12	-0.274253	0.173	0.451	1.54704e-07
Adprh	8.76668e-12	-0.262557	0.301	0.572	1.56301e-07
Kdm2b	9.6032e-12	-0.30475	0.208	0.472	1.71215e-07
Ptma	9.7847e-12	0.540405	0.855	0.942	1.74451e-07
Mzt2	9.78641e-12	-0.272423	0.185	0.452	1.74482e-07
Csnk1a1	1.08432e-11	-0.260561	0.503	0.777	1.93323e-07
Ube2h	1.1129e-11	-0.338271	0.197	0.454	1.98418e-07
Ndfip2	1.14228e-11	-0.348534	0.329	0.612	2.03656e-07
Abcc5	1.17508e-11	-0.252289	0.312	0.582	2.09506e-07
Adrb2	1.20091e-11	-0.270943	0.387	0.704	2.1411e-07
Cryl1	1.33122e-11	-0.274715	0.243	0.525	2.37342e-07
Rbm26	1.34878e-11	-0.312981	0.318	0.605	2.40474e-07
Tns3	1.38898e-11	-0.322222	0.306	0.578	2.47641e-07
Ldlrad4	1.39911e-11	-0.345777	0.092	0.336	2.49447e-07
Tpbgl	1.44228e-11	-0.254326	0.121	0.379	2.57145e-07
Actg1	1.51458e-11	0.850674	0.85	0.908	2.70034e-07
Ndufa9	1.59417e-11	-0.290682	0.254	0.521	2.84225e-07
Aga	1.66975e-11	-0.27025	0.168	0.437	2.977e-07
Cbx3	1.92615e-11	-0.337542	0.318	0.588	3.43413e-07
Dnajb11	1.93727e-11	-0.276808	0.318	0.593	3.45396e-07
Dpm1	1.97814e-11	-0.318464	0.197	0.451	3.52682e-07
Matr3	2.05172e-11	-0.31212	0.358	0.628	3.65801e-07
Hsd17b11	2.12337e-11	-0.293697	0.387	0.673	3.78576e-07
Cables1	2.23837e-11	-0.356001	0.156	0.419	3.9908e-07
Cpsf6	2.24912e-11	-0.280906	0.329	0.624	4.00996e-07
Zdhhc20	2.49406e-11	-0.267126	0.329	0.605	4.44666e-07
Ccr1	2.94579e-11	0.616805	0.451	0.25	5.25205e-07
Sipa1l1	3.11993e-11	-0.368645	0.116	0.363	5.56252e-07
Lpar6	3.39499e-11	-0.291831	0.439	0.752	6.05292e-07
Ssbp4	3.40779e-11	-0.270149	0.445	0.724	6.07574e-07
Krit1	3.46706e-11	-0.252034	0.341	0.632	6.18142e-07
Arpc1b	3.67367e-11	0.538217	0.85	0.921	6.54978e-07
Rap2b	3.74918e-11	0.342574	0.347	0.175	6.68441e-07
Derl1	3.8869e-11	-0.277355	0.416	0.711	6.92996e-07
Ybx1	4.11379e-11	0.62035	0.792	0.827	7.33448e-07
Senp2	4.30012e-11	-0.280003	0.289	0.569	7.66668e-07
Prdx5	4.69859e-11	0.887298	0.734	0.748	8.37712e-07
Dnajb6	4.92303e-11	-0.32518	0.422	0.669	8.77727e-07
Rtn1	4.97823e-11	-0.302557	0.081	0.315	8.87569e-07
Abl1	5.24194e-11	-0.372796	0.168	0.402	9.34586e-07
Gsk3b	5.24551e-11	-0.299273	0.41	0.674	9.35222e-07
Gimap1	5.29836e-11	-0.388243	0.04	0.26	9.44644e-07
R3hdm1	5.36846e-11	-0.251552	0.272	0.554	9.57144e-07
Klhl7	6.45938e-11	-0.306712	0.075	0.315	1.15164e-06
Phf20l1	6.81313e-11	-0.272135	0.249	0.52	1.21471e-06
Cep170	7.03188e-11	-0.289157	0.295	0.553	1.25371e-06
Tsc22d4	7.31365e-11	-0.279412	0.659	0.902	1.30395e-06
Bmpr2	7.3246e-11	-0.310125	0.26	0.517	1.3059e-06
Endod1	8.30403e-11	-0.349298	0.075	0.303	1.48052e-06
B230219D22Rik	8.49353e-11	-0.36089	0.358	0.618	1.51431e-06
Mpp1	8.49738e-11	0.528239	0.324	0.162	1.515e-06
Etnk1	8.61163e-11	-0.367349	0.295	0.561	1.53537e-06
Ilvbl	8.85326e-11	-0.321659	0.197	0.446	1.57845e-06
Malat1	9.88373e-11	-0.269211	0.988	0.999	1.76217e-06
Agmo	1.06019e-10	-0.284337	0.15	0.406	1.89021e-06
Atp8a1	1.14846e-10	-0.317516	0.353	0.604	2.04758e-06
Rap1gds1	1.15186e-10	-0.283586	0.341	0.605	2.05365e-06
Rbm25	1.33847e-10	-0.27367	0.595	0.862	2.38635e-06
Ppia	1.39648e-10	0.365161	0.913	0.979	2.48979e-06
Dnajb4	1.44819e-10	-0.328856	0.098	0.326	2.58198e-06
Spire1	1.49639e-10	-0.280317	0.214	0.459	2.66792e-06
Pacsin2	1.52166e-10	-0.320432	0.249	0.489	2.71297e-06
Ccnt2	1.70397e-10	-0.282542	0.306	0.565	3.03801e-06
Herpud1	1.76981e-10	-0.357705	0.387	0.649	3.15539e-06
Creb3l2	2.00888e-10	-0.30983	0.075	0.301	3.58163e-06
mt-Co1	2.16309e-10	0.354272	0.954	0.989	3.85657e-06
Cacna1d	2.19602e-10	-0.373331	0.139	0.369	3.91528e-06
Gabbr1	2.31731e-10	-0.333777	0.081	0.303	4.13153e-06
Lpcat1	2.33025e-10	-0.350862	0.254	0.501	4.1546e-06
Cmtm8	2.39387e-10	-0.330085	0.046	0.26	4.26802e-06
Vcam1	2.49323e-10	0.929973	0.26	0.123	4.44518e-06
Dnajc3	2.73156e-10	-0.273007	0.416	0.675	4.8701e-06
Gmpr	2.73536e-10	-0.321407	0.081	0.302	4.87686e-06
Numa1	2.85943e-10	-0.265847	0.283	0.535	5.09809e-06
Tor1b	2.97128e-10	-0.328267	0.145	0.381	5.29749e-06
Pigk	3.02663e-10	-0.267147	0.202	0.441	5.39617e-06
I830077J02Rik	3.09866e-10	-0.288641	0.168	0.416	5.5246e-06
Mid1ip1	3.21778e-10	-0.270187	0.306	0.583	5.73699e-06
Cln5	3.38495e-10	-0.285031	0.168	0.419	6.03502e-06
Spsb1	3.41778e-10	-0.329369	0.075	0.292	6.09356e-06
Sik2	3.5095e-10	-0.374235	0.104	0.324	6.25708e-06
2510039O18Rik	3.5776e-10	-0.343045	0.225	0.465	6.37851e-06
Taf15	3.60391e-10	-0.277928	0.231	0.482	6.4254e-06
Arhgap12	3.60835e-10	-0.325685	0.191	0.45	6.43333e-06
Slc11a1	3.73306e-10	-0.36887	0.399	0.65	6.65568e-06
Tab2	4.16139e-10	-0.291102	0.399	0.644	7.41934e-06
H2-DMa	4.21577e-10	0.930321	0.723	0.823	7.51629e-06
Abhd17c	4.41056e-10	-0.336997	0.15	0.365	7.86359e-06
Tns1	4.5494e-10	-0.303577	0.162	0.393	8.11112e-06
Arhgap27	4.95553e-10	-0.346029	0.133	0.357	8.83522e-06
Rab3ip	5.21543e-10	-0.303673	0.058	0.268	9.29858e-06
Zfp638	6.29777e-10	-0.252245	0.324	0.579	1.12283e-05
Lrrc8a	6.72102e-10	-0.302171	0.092	0.318	1.19829e-05
Traf5	6.77505e-10	-0.303858	0.081	0.301	1.20792e-05
Slf2	6.82426e-10	-0.303425	0.185	0.42	1.2167e-05
Pfn1	7.0834e-10	0.44957	0.855	0.953	1.2629e-05
Slc38a9	7.35217e-10	-0.267915	0.225	0.469	1.31082e-05
Magt1	7.38884e-10	-0.274139	0.335	0.573	1.31736e-05
Hnrnpul1	7.47798e-10	-0.251853	0.318	0.57	1.33325e-05
Plin2	7.55853e-10	0.372466	0.324	0.164	1.34761e-05
Setd5	7.5901e-10	-0.351911	0.318	0.568	1.35324e-05
Chd2	8.27084e-10	-0.300068	0.26	0.511	1.47461e-05
Actr3	8.49134e-10	0.611393	0.734	0.773	1.51392e-05
Dmtf1	8.54954e-10	-0.344468	0.231	0.466	1.5243e-05
Ctsc	8.6391e-10	0.540097	0.757	0.941	1.54026e-05
Accs	8.6562e-10	-0.307497	0.069	0.275	1.54331e-05
Cdk5r1	8.80328e-10	-0.324186	0.104	0.323	1.56954e-05
Gramd1a	9.39443e-10	-0.263012	0.162	0.393	1.67493e-05
Gm32036	9.41375e-10	-0.333373	0.058	0.259	1.67838e-05
Ccdc93	9.62206e-10	-0.263213	0.145	0.372	1.71552e-05
Ube2j1	1.01191e-09	-0.298025	0.214	0.463	1.80413e-05
Fry	1.04801e-09	-0.403128	0.11	0.315	1.8685e-05
Rhoq	1.06831e-09	-0.304659	0.208	0.427	1.90468e-05
Heatr5a	1.17082e-09	-0.349021	0.289	0.523	2.08746e-05
Pdlim4	1.1792e-09	-0.279745	0.168	0.411	2.1024e-05
Tusc3	1.20324e-09	-0.306395	0.081	0.294	2.14527e-05
Zbtb7a	1.44034e-09	-0.270004	0.335	0.601	2.56799e-05
Dusp6	1.70434e-09	-0.252553	0.543	0.81	3.03867e-05
Gpi1	1.85701e-09	0.531394	0.647	0.558	3.31087e-05
Dusp7	2.00469e-09	-0.324603	0.15	0.378	3.57415e-05
Hnrnpl	2.04742e-09	-0.260597	0.387	0.642	3.65034e-05
Xiap	2.07593e-09	-0.268968	0.376	0.619	3.70117e-05
Gm26778	2.09623e-09	-0.334678	0.081	0.284	3.73737e-05
Eef2k	2.15812e-09	-0.322142	0.249	0.484	3.8477e-05
Yae1d1	2.24079e-09	-0.2715	0.156	0.386	3.9951e-05
Sem1	2.42381e-09	0.661405	0.711	0.707	4.32141e-05
H2-DMb1	2.46159e-09	0.990883	0.671	0.717	4.38876e-05
Washc4	2.61734e-09	-0.342776	0.324	0.535	4.66646e-05
Pik3cg	2.65148e-09	-0.279074	0.387	0.635	4.72732e-05
Rnf216	2.65845e-09	-0.250723	0.139	0.366	4.73975e-05
Gclc	2.73945e-09	-0.290752	0.081	0.289	4.88416e-05
Atat1	2.77341e-09	-0.307246	0.098	0.309	4.94471e-05
Thap3	2.8286e-09	-0.274607	0.254	0.504	5.04311e-05
Rapgef6	2.93782e-09	-0.268739	0.312	0.548	5.23783e-05
Lgals9	3.08901e-09	-0.292305	0.353	0.585	5.50739e-05
Kmt5b	3.1261e-09	-0.330529	0.225	0.448	5.57352e-05
Ddah2	3.29186e-09	-0.304815	0.116	0.322	5.86906e-05
Msrb1	3.45144e-09	1.33815	0.295	0.16	6.15357e-05
Gm26699	4.019e-09	-0.271973	0.133	0.345	7.16548e-05
Hist1h2be	4.34331e-09	-0.353134	0.075	0.272	7.74369e-05
Bst2	4.60203e-09	0.751346	0.584	0.481	8.20496e-05
Fam193a	4.67175e-09	-0.340199	0.22	0.43	8.32926e-05
Prpsap2	4.70446e-09	-0.314488	0.145	0.361	8.38758e-05
Calm1	4.86583e-09	0.469299	0.763	0.827	8.67528e-05
Galnt11	4.89688e-09	-0.33213	0.197	0.415	8.73065e-05
Acbd6	4.92422e-09	-0.281915	0.11	0.324	8.77939e-05
Frrs1	4.93583e-09	-0.332793	0.249	0.479	8.80008e-05
C1qb	5.16312e-09	-0.273221	0.936	0.996	9.20532e-05
Prdx1	5.39133e-09	0.588975	0.723	0.753	9.61221e-05
Zfp467	5.74126e-09	-0.272027	0.168	0.402	0.000102361
Abca1	5.9269e-09	-0.268624	0.347	0.595	0.000105671
Pdzd8	6.13192e-09	-0.318542	0.156	0.366	0.000109326
Ggps1	6.16458e-09	-0.298756	0.069	0.265	0.000109908
Fam46a	6.51921e-09	0.693384	0.636	0.52	0.000116231
Hcar2	6.60339e-09	-0.293413	0.098	0.312	0.000117732
Senp7	6.92391e-09	-0.311352	0.116	0.323	0.000123446
Taok1	7.25206e-09	-0.304358	0.306	0.532	0.000129297
Scamp5	7.32897e-09	-0.295198	0.162	0.391	0.000130668
Zfp950	7.67556e-09	-0.325625	0.329	0.56	0.000136848
Acsl4	8.25021e-09	-0.275186	0.185	0.394	0.000147093
Pnn	9.80554e-09	-0.269706	0.503	0.728	0.000174823
Abcg2	9.9009e-09	-0.254488	0.104	0.298	0.000176523
Myadm	9.95158e-09	0.643124	0.341	0.191	0.000177427
Gpr107	1.02166e-08	-0.287719	0.237	0.44	0.000182151
Zranb2	1.03112e-08	-0.282315	0.382	0.605	0.000183838
Cask	1.03359e-08	-0.261622	0.15	0.361	0.000184279
Sar1b	1.08107e-08	-0.260466	0.329	0.56	0.000192744
Dock8	1.15112e-08	-0.254973	0.474	0.691	0.000205233
Ldb1	1.26677e-08	-0.304968	0.208	0.437	0.000225852
Adrb1	1.41645e-08	-0.271044	0.185	0.429	0.000252538
Lactb2	1.43928e-08	-0.302997	0.139	0.347	0.00025661
St8sia6	1.48702e-08	-0.32676	0.11	0.306	0.00026512
Rdx	1.51756e-08	-0.281846	0.364	0.589	0.000270565
Slc38a10	1.58209e-08	-0.256469	0.214	0.428	0.00028207
Hmox1	1.63477e-08	0.372588	0.364	0.208	0.000291464
Fgfr1op	1.64839e-08	-0.291428	0.098	0.293	0.000293891
Mettl7a1	1.68577e-08	-0.304113	0.121	0.316	0.000300556
Zeb1	1.84554e-08	-0.288223	0.11	0.308	0.000329042
Fam45a	2.10875e-08	-0.262977	0.121	0.331	0.000375968
Strn3	2.12865e-08	-0.266902	0.225	0.426	0.000379517
Ucp2	2.14206e-08	0.545514	0.757	0.842	0.000381909
Cox8a	2.1939e-08	0.486869	0.798	0.864	0.000391151
Tmem37	2.44892e-08	-0.260107	0.358	0.609	0.000436617
Polr2i	2.51662e-08	-0.29006	0.139	0.339	0.000448688
mt-Atp6	2.61366e-08	0.366097	0.96	0.989	0.000465989
Gps1	3.02939e-08	-0.28042	0.185	0.385	0.000540111
Ccz1	3.08638e-08	-0.26598	0.306	0.516	0.000550271
Rftn1	4.024e-08	0.508355	0.266	0.133	0.000717439
Gm40841	4.11615e-08	-0.301212	0.081	0.26	0.000733869
Nf1	4.48967e-08	-0.277887	0.185	0.409	0.000800463
Zkscan3	4.84956e-08	-0.253066	0.318	0.538	0.000864627
Fyttd1	5.27328e-08	-0.303191	0.202	0.405	0.000940173
Akap9	5.34155e-08	-0.269746	0.289	0.495	0.000952346
Wdr37	5.96372e-08	-0.285714	0.145	0.333	0.00106327
Angel2	6.23385e-08	-0.290997	0.231	0.43	0.00111143
Map1s	6.87225e-08	-0.254923	0.237	0.437	0.00122525
Tfe3	7.25235e-08	-0.257896	0.376	0.609	0.00129302
Rnasel	7.41613e-08	0.427195	0.277	0.148	0.00132222
Abcd3	8.23156e-08	-0.270108	0.133	0.324	0.0014676
Gm26853	8.25836e-08	-0.267036	0.145	0.347	0.00147238
Calu	8.48918e-08	-0.27883	0.156	0.353	0.00151354
Gpaa1	8.58899e-08	-0.251226	0.121	0.308	0.00153133
Tulp4	8.6674e-08	-0.308497	0.202	0.407	0.00154531
Fbxl3	9.38842e-08	-0.263421	0.277	0.49	0.00167386
Hist1h4d	9.56482e-08	-0.391704	0.15	0.331	0.00170531
Mat2b	1.02556e-07	-0.274366	0.266	0.459	0.00182847
Ergic2	1.02944e-07	-0.257385	0.231	0.432	0.00183539
Casd1	1.05192e-07	-0.26186	0.162	0.366	0.00187547
Slfn9	1.0786e-07	-0.283457	0.121	0.317	0.00192304
Atxn2	1.09446e-07	-0.302359	0.208	0.403	0.00195132
Cd151	1.10003e-07	-0.255006	0.208	0.411	0.00196125
P3h2	1.1353e-07	-0.272991	0.121	0.311	0.00202412
Pom121	1.14867e-07	-0.271488	0.121	0.303	0.00204797
Pdcd4	1.16507e-07	-0.282766	0.225	0.434	0.0020772
Trim44	1.28861e-07	-0.256182	0.191	0.405	0.00229746
Tmem176b	1.32279e-07	0.451059	0.78	0.945	0.0023584
Kbtbd2	1.78549e-07	-0.251271	0.133	0.316	0.00318335
Scamp1	2.0364e-07	-0.266146	0.15	0.327	0.00363071
Cspp1	2.18675e-07	-0.254111	0.231	0.428	0.00389876
Tnpo3	2.28307e-07	-0.264605	0.26	0.462	0.00407049
Exoc4	2.37278e-07	-0.286531	0.156	0.334	0.00423042
Kmt2c	2.56969e-07	-0.268147	0.283	0.493	0.0045815
Abcc3	2.59854e-07	-0.253091	0.214	0.422	0.00463294
Pknox1	2.76494e-07	-0.257733	0.092	0.262	0.00492961
Gm10138	3.00464e-07	-0.315381	0.168	0.354	0.00535698
Ago3	3.25492e-07	-0.265187	0.145	0.341	0.00580319
Usp19	3.40446e-07	-0.254687	0.156	0.335	0.00606981
Eed	3.46805e-07	-0.26619	0.145	0.321	0.00618319
Mark3	3.69662e-07	-0.276526	0.277	0.473	0.00659071
Qrich1	4.04948e-07	-0.253845	0.185	0.38	0.00721981
Cops3	4.46142e-07	-0.280443	0.145	0.313	0.00795427
Eif3h	5.43327e-07	0.677554	0.671	0.682	0.00968697
Sirt2	5.54296e-07	-0.251181	0.277	0.478	0.00988254
Sh3bgrl3	5.91496e-07	0.587208	0.775	0.822	0.0105458
Trib1	6.38908e-07	-0.279526	0.11	0.276	0.0113911
Nlk	6.47948e-07	-0.272804	0.098	0.26	0.0115523
Rbbp6	7.31362e-07	-0.291002	0.399	0.59	0.0130395
Apobec1	8.52312e-07	0.648746	0.468	0.378	0.0151959
Mon2	8.72555e-07	-0.274271	0.22	0.395	0.0155568
Rnf215	9.54227e-07	-0.253709	0.162	0.329	0.0170129
Psmd12	1.00875e-06	-0.262747	0.272	0.458	0.017985
Zfp451	1.14478e-06	-0.268933	0.197	0.372	0.0204103
C5ar1	1.28286e-06	0.429591	0.283	0.167	0.022872
Slc23a2	1.29821e-06	-0.259991	0.156	0.322	0.0231458
Serpinf1	1.36039e-06	-0.27457	0.191	0.393	0.0242544
Rab3gap1	1.39451e-06	-0.25003	0.208	0.379	0.0248627
Zfp715	1.43206e-06	-0.250861	0.116	0.269	0.0255321
Serf2	1.43863e-06	0.403389	0.769	0.911	0.0256493
Naca	1.49735e-06	0.552511	0.821	0.911	0.0266963
Abcf1	1.69013e-06	-0.265327	0.185	0.36	0.0301333
Psmd1	1.8358e-06	-0.253845	0.173	0.348	0.0327304
Clcn3	1.9049e-06	-0.264484	0.214	0.394	0.0339624
Tagln2	2.48169e-06	0.577622	0.353	0.232	0.044246
Milr1	2.58889e-06	0.346106	0.382	0.236	0.0461573
Cd52	2.85927e-06	0.811121	0.717	0.831	0.050978
Cst7	3.26493e-06	-0.55056	0.173	0.346	0.0582104
Smpdl3a	3.3864e-06	0.647258	0.324	0.214	0.0603761
Abcd1	4.0455e-06	-0.250472	0.173	0.335	0.0721272
Tspo	4.16891e-06	0.539079	0.618	0.586	0.0743274
Msi2	4.38617e-06	-0.250295	0.139	0.292	0.078201
Tango2	4.74288e-06	-0.265598	0.202	0.37	0.0845607
Ehd4	4.85085e-06	0.556686	0.636	0.613	0.0864858
Hsp90ab1	4.88611e-06	0.45487	0.85	0.927	0.0871145
Lsp1	5.58992e-06	1.15076	0.439	0.367	0.0996627
Gpr65	5.74585e-06	0.37603	0.382	0.263	0.102443
Kcnq1ot1	5.86734e-06	-0.312612	0.277	0.448	0.104609
Gpx1	6.89706e-06	0.691798	0.751	0.845	0.122968
Hmgb2	8.6909e-06	0.645011	0.451	0.345	0.15495
Exosc2	1.07188e-05	-0.33608	0.139	0.291	0.191105
Gng5	1.37159e-05	0.402822	0.769	0.88	0.24454
Zyx	1.72537e-05	0.7282	0.41	0.31	0.307616
Wwp1	1.84119e-05	0.553862	0.283	0.183	0.328267
Arpc2	1.95328e-05	0.359485	0.815	0.933	0.34825
Gabarap	2.32597e-05	0.458378	0.786	0.895	0.414698
Polr2l	2.94597e-05	0.292779	0.266	0.162	0.525237
Eif3f	3.57778e-05	0.638543	0.711	0.773	0.637882
Diaph1	3.6166e-05	0.44392	0.324	0.213	0.644803
Sap30	4.01768e-05	0.359361	0.272	0.167	0.716311
Igkc	4.68064e-05	-0.484128	0.225	0.388	0.834511
Blvrb	4.84966e-05	0.609722	0.486	0.435	0.864645
Eef2	5.24603e-05	0.431376	0.775	0.914	0.935315
Lpl	5.41502e-05	-0.693602	0.133	0.267	0.965445
Fam129a	5.42059e-05	0.526565	0.358	0.247	0.966437
Rbpj	5.66436e-05	0.529249	0.486	0.403	1
Pcm1	6.383e-05	-0.251273	0.26	0.404	1
Pfdn5	8.25661e-05	0.364219	0.775	0.869	1
Sp100	9.10115e-05	0.362646	0.283	0.186	1
Ifnar1	0.000103061	0.473685	0.491	0.414	1
Txnip	0.000103693	0.408873	0.763	0.915	1
Eps15	0.000105176	0.413647	0.382	0.28	1
Igfbp4	0.000118457	0.612101	0.382	0.315	1
Eif4ebp1	0.000140111	0.416749	0.301	0.198	1
Tmem176a	0.000141147	0.486278	0.705	0.871	1
H2-Oa	0.000142967	0.304431	0.208	0.388	1
Cox4i1	0.000145259	0.371768	0.809	0.907	1
Snx3	0.000149247	0.505168	0.607	0.567	1
Eid1	0.000151706	0.524568	0.434	0.341	1
2610507B11Rik	0.000153834	0.328668	0.347	0.252	1
H2-T23	0.000175628	0.460396	0.642	0.648	1
Cxcl16	0.000176887	0.53001	0.462	0.404	1
Aes	0.000192186	0.3425	0.578	0.574	1
Tpd52	0.000199411	0.591001	0.532	0.496	1
Ninj1	0.000241078	0.460048	0.376	0.3	1
Cxcl13	0.000280863	-0.893083	0.364	0.509	1
Flna	0.000292738	0.694143	0.301	0.212	1
Sp140	0.000562024	0.379827	0.306	0.219	1
Lbr	0.000572451	0.300169	0.26	0.176	1
Serp1	0.000609496	0.530709	0.572	0.552	1
Uqcrh	0.000645439	0.482023	0.711	0.745	1
Cd72	0.000802574	0.475138	0.283	0.2	1
Txndc17	0.00091944	0.314484	0.52	0.456	1
Stk17b	0.00116399	0.491559	0.416	0.345	1
Naaa	0.00141413	0.276902	0.353	0.495	1
Txn1	0.00157211	0.844161	0.451	0.408	1
Scand1	0.00178793	0.602201	0.561	0.595	1
Nap1l1	0.00192434	0.42595	0.434	0.364	1
Hpcal1	0.00226678	0.258369	0.254	0.171	1
Lst1	0.00228452	0.624544	0.532	0.538	1
Rala	0.00244627	0.303289	0.306	0.437	1
Cd47	0.00274956	0.484893	0.699	0.774	1
Nfkbia	0.00317631	0.387728	0.578	0.53	1
Psmb8	0.00332575	0.407198	0.694	0.794	1
Pcbp2	0.00383428	0.411617	0.647	0.725	1
Arpc5	0.00429419	0.444482	0.636	0.693	1
Mrpl33	0.00450566	0.45113	0.451	0.438	1
Cox7a2l	0.00459182	0.440472	0.699	0.785	1
AW112010	0.00516917	0.316336	0.306	0.243	1
Ptpn18	0.00570023	0.331612	0.723	0.876	1
Alox5ap	0.00593499	0.39111	0.798	0.89	1
Atox1	0.00611346	0.590893	0.676	0.722	1
Scp2	0.00617156	0.401511	0.572	0.569	1
Mt1	0.00638717	0.473231	0.538	0.524	1
Snrpd2	0.00661739	0.451874	0.491	0.46	1
Dbi	0.00675491	0.525469	0.468	0.443	1
Marcksl1	0.00829845	0.307575	0.387	0.32	1
Myl12b	0.00899976	0.381413	0.699	0.768	1
Csf2ra	0.00953992	0.472241	0.555	0.549	1
Nadk	0.00988367	0.443397	0.318	0.257	1
Ap2a2	0.0101421	0.329781	0.382	0.336	1
Romo1	0.0110477	0.326714	0.486	0.442	1
Slk	0.0113769	0.297693	0.312	0.247	1
Atp5e	0.0115903	0.398692	0.717	0.817	1
Gltp	0.0118377	0.446532	0.451	0.407	1
Tnfsf12	0.012316	0.286759	0.376	0.31	1
Tomm7	0.0124679	0.274779	0.624	0.65	1
Gpx4	0.0126181	0.357638	0.699	0.774	1
Samhd1	0.0131923	0.520013	0.48	0.461	1
Klf13	0.0146703	0.357544	0.37	0.309	1
H2afz	0.0149076	0.408253	0.711	0.824	1
Nrp1	0.0159128	0.438624	0.555	0.559	1
Trappc5	0.0176921	0.405009	0.306	0.25	1
Lrp6	0.0187051	0.344084	0.358	0.314	1
Hint1	0.01965	0.426784	0.618	0.692	1
Smdt1	0.0212112	0.516037	0.514	0.523	1
Adgre1	0.0227276	0.392269	0.607	0.729	1
Mcl1	0.0227758	0.504398	0.694	0.797	1
Vamp8	0.0241557	0.33788	0.705	0.806	1
2010107E04Rik	0.0246544	0.374831	0.572	0.587	1
Atp5l	0.0249059	0.324017	0.676	0.741	1
Npm1	0.0255893	0.330571	0.74	0.825	1
Cyb5r1	0.0259327	0.291844	0.341	0.285	1
Tmem256	0.0270626	0.300671	0.514	0.483	1
Pigx	0.027086	0.308293	0.306	0.408	1
Nt5c	0.0282515	0.419412	0.329	0.28	1
Cox6b1	0.0297677	0.385612	0.682	0.75	1
Aplp2	0.0306389	0.316563	0.509	0.493	1
Clec4a2	0.0314875	0.377236	0.572	0.62	1
Tnfaip8	0.0321887	0.285729	0.607	0.628	1
Ccnd3	0.0335238	0.451686	0.358	0.314	1
Btf3	0.0355776	0.456304	0.734	0.846	1
Ndufa7	0.0375284	0.417594	0.572	0.623	1
Rac2	0.0390302	0.477886	0.584	0.62	1
Cd48	0.0395817	0.321931	0.624	0.698	1
Arhgap9	0.0406951	0.371599	0.283	0.24	1
Clec4a3	0.0444673	0.49115	0.474	0.496	1
Mbd2	0.0457943	0.260311	0.364	0.316	1
Capg	0.0480473	0.332978	0.191	0.282	1
Crlf2	0.0487565	0.297116	0.422	0.367	1
Eif3k	0.0518259	0.49963	0.572	0.62	1
Gm10076	0.0535582	0.374422	0.607	0.707	1
Cox5b	0.0548294	0.335303	0.59	0.632	1
Rbm3	0.057617	0.329779	0.647	0.748	1
Atp2b1	0.0589998	0.383788	0.653	0.769	1
Rtraf	0.0614078	0.309099	0.457	0.622	1
Cox14	0.0622659	0.336926	0.416	0.386	1
Lcp1	0.0671234	0.439308	0.734	0.852	1
Eef1g	0.0684723	0.475353	0.584	0.638	1
Ndufb11	0.0748923	0.340056	0.555	0.568	1
Ap1s2	0.075048	0.316085	0.353	0.332	1
Rassf4	0.0785024	0.460834	0.474	0.494	1
Nsa2	0.0794099	0.48226	0.555	0.624	1
Neurl3	0.0801684	0.265042	0.353	0.321	1
Uqcr10	0.0817666	0.332762	0.543	0.55	1
Rab32	0.0869153	0.25279	0.295	0.246	1
Taf10	0.0906024	0.288022	0.445	0.438	1
Mrps21	0.0914272	0.377733	0.474	0.442	1
Atp5d	0.0919985	0.32704	0.59	0.622	1
1810058I24Rik	0.0925988	0.34816	0.376	0.358	1
Ost4	0.093448	0.303335	0.59	0.686	1
Zmat2	0.102642	0.2572	0.289	0.387	1
Atp5g2	0.106913	0.315267	0.723	0.846	1
Prr13	0.111041	0.421577	0.491	0.511	1
Elob	0.111807	0.301659	0.607	0.702	1
Eif3e	0.112989	0.511716	0.509	0.536	1
Nop10	0.117677	0.319917	0.382	0.373	1
Psma7	0.118649	0.366813	0.601	0.649	1
Prdx6	0.121376	0.297621	0.266	0.236	1
Bri3	0.125926	0.28689	0.711	0.849	1
Slamf9	0.127208	0.258102	0.399	0.533	1
Cd63	0.127904	0.251564	0.671	0.857	1
5031439G07Rik	0.129404	0.287066	0.277	0.251	1
Lifr	0.131999	0.300924	0.364	0.359	1
Arf5	0.132726	0.409823	0.561	0.596	1
Akr1b3	0.133488	0.262841	0.382	0.476	1
Fcgrt	0.135788	0.51395	0.491	0.547	1
Arpc3	0.142627	0.28328	0.74	0.865	1
Atp5h	0.147657	0.32147	0.636	0.737	1
Calm3	0.151824	0.273445	0.41	0.393	1
Anp32b	0.1528	0.43837	0.439	0.434	1
Parp14	0.168864	0.347911	0.364	0.334	1
S100a13	0.174247	0.313617	0.364	0.35	1
Atp6v1g1	0.175111	0.284667	0.699	0.845	1
Gm2a	0.179835	0.33139	0.491	0.674	1
Scpep1	0.180456	0.327555	0.335	0.306	1
Ap2s1	0.184286	0.320764	0.364	0.356	1
Bola2	0.188495	0.253158	0.405	0.392	1
Nfam1	0.19769	0.276556	0.416	0.531	1
Cdk2ap2	0.206172	0.561914	0.335	0.43	1
Pitpna	0.217301	0.280005	0.52	0.551	1
Tma7	0.220931	0.393864	0.572	0.648	1
Pgls	0.229096	0.272283	0.393	0.491	1
Mien1	0.234385	0.28907	0.353	0.333	1
Tap1	0.254731	0.295415	0.341	0.32	1
Selenop	0.262067	0.512451	0.763	0.955	1
Rpp25l	0.286883	0.290026	0.22	0.262	1
Ncf4	0.293861	0.309199	0.41	0.518	1
Fgl2	0.299777	0.255528	0.254	0.229	1
Bax	0.300078	0.257561	0.439	0.525	1
Edf1	0.303618	0.291707	0.497	0.615	1
Hipk1	0.305266	0.271861	0.277	0.346	1
Cenpx	0.306166	0.559299	0.358	0.359	1
Pfkfb4	0.309671	0.250478	0.306	0.271	1
Ostf1	0.320437	0.254092	0.636	0.722	1
Nop53	0.324541	0.373302	0.393	0.375	1
Psmd2	0.328408	0.254931	0.324	0.386	1
Fcgr2b	0.338395	0.341338	0.63	0.812	1
Pdcd6	0.344333	0.269822	0.376	0.373	1
Pkm	0.347559	0.269121	0.52	0.637	1
Ptprc	0.358191	0.253629	0.757	0.897	1
Aurkaip1	0.375699	0.279914	0.341	0.4	1
Tmcc1	0.398895	0.343881	0.434	0.439	1
Fam174a	0.400355	0.273746	0.445	0.486	1
Tpr	0.410902	0.366341	0.514	0.557	1
Lyst	0.411508	0.373056	0.254	0.258	1
Eif3i	0.443847	0.356612	0.399	0.47	1
Gas6	0.450997	0.591936	0.451	0.549	1
Ccl12	0.452364	0.750101	0.295	0.365	1
Atp5g3	0.455898	0.28108	0.382	0.462	1
Psmb9	0.456737	0.293981	0.468	0.494	1
R3hdm4	0.464502	0.340097	0.382	0.395	1
Atpif1	0.465548	0.269288	0.63	0.741	1
Tor1a	0.486028	0.273794	0.318	0.379	1
Tkt	0.498316	0.275196	0.451	0.531	1
Grk3	0.499066	0.276345	0.225	0.264	1
Mrpl30	0.501471	0.304624	0.341	0.339	1
Glud1	0.502639	0.357135	0.393	0.43	1
Mapkapk2	0.535709	0.289781	0.341	0.347	1
Adipor1	0.541356	0.309657	0.462	0.506	1
Rex1bd	0.545502	0.309984	0.347	0.368	1
Ndufa2	0.563508	0.251769	0.543	0.652	1
Ccdc88a	0.579042	0.295008	0.329	0.342	1
Use1	0.59573	0.330974	0.358	0.401	1
Psme2	0.609448	0.304843	0.474	0.563	1
Zfp36l1	0.611708	0.350083	0.549	0.708	1
Tomm22	0.627484	0.388625	0.497	0.529	1
Ubxn1	0.628797	0.274367	0.543	0.564	1
Sf3b2	0.673619	0.320438	0.549	0.638	1
Cct5	0.677391	0.326438	0.41	0.471	1
Polr1d	0.678932	0.356772	0.509	0.622	1
Snx2	0.68635	0.46595	0.387	0.5	1
Trappc2l	0.689633	0.350405	0.387	0.417	1
Coro1a	0.695862	0.329226	0.769	0.935	1
Map1lc3b	0.712019	0.260493	0.549	0.601	1
Sec61b	0.716777	0.29547	0.566	0.646	1
Klf6	0.720319	0.486679	0.549	0.62	1
Imp3	0.722522	0.274442	0.382	0.417	1
Cdc42se1	0.741748	0.29167	0.399	0.437	1
Cox6a1	0.744614	0.299954	0.509	0.594	1
Foxp1	0.764659	0.296876	0.451	0.515	1
Cdkn1b	0.768096	0.25137	0.353	0.383	1
Hprt	0.778639	0.319976	0.462	0.537	1
Txn2	0.789518	0.317262	0.329	0.338	1
Gnpda1	0.791332	0.297423	0.249	0.253	1
Srgn	0.791859	0.400216	0.676	0.853	1
Cyb5a	0.798527	0.354645	0.52	0.602	1
Nedd8	0.8017	0.316925	0.543	0.633	1
Taldo1	0.830405	0.496228	0.543	0.657	1
0610012G03Rik	0.848928	0.26662	0.382	0.409	1
Kdm7a	0.849696	0.276998	0.422	0.469	1
Arpc1a	0.866492	0.2535	0.439	0.474	1
Cdc42se2	0.928376	0.255688	0.364	0.414	1
Sorl1	0.941189	0.492173	0.237	0.26	1
Gak	0.945483	0.306568	0.26	0.277	1
Cox5a	0.948319	0.352796	0.451	0.538	1
Arhgdib	0.962269	0.446705	0.676	0.855	1
Cbfa2t3	0.988965	0.328893	0.254	0.255	1

## Sheet: Neuron
	p_val	avg_logFC	pct.1	pct.2	p_val_adj
Nrgn	0	3.00659	0.707	0.009	0
Snap25	0	2.80651	0.685	0.007	0
Mt3	0	2.7688	0.707	0.007	0
Ptgds	0	2.65514	0.598	0.008	0
Thy1	0	2.51903	0.685	0.024	0
Slc1a2	0	2.50648	0.554	0.005	0
Cpe	0	2.29399	0.62	0.005	0
Olfm1	0	2.25356	0.543	0.012	0
Chn1	0	2.24699	0.554	0.003	0
Snrpn	0	2.16147	0.533	0.003	0
Dnm1	0	2.14283	0.5	0.003	0
Pcsk1n	0	2.12365	0.467	0.002	0
Snca	0	2.05039	0.457	0.002	0
Map1b	0	2.01323	0.511	0.007	0
Gpm6a	0	2.00805	0.522	0.002	0
Sncb	0	1.98845	0.489	0.002	0
Ddn	0	1.95268	0.489	0.001	0
Slc17a7	0	1.93776	0.435	0.002	0
Hpca	0	1.9348	0.467	0.002	0
Cplx2	0	1.90264	0.424	0.002	0
Atp1b1	0	1.83123	0.37	0.007	0
Bex2	0	1.80254	0.424	0.002	0
Eef1a2	0	1.75984	0.446	0.002	0
Syt1	0	1.74594	0.424	0.002	0
Clu	0	1.73934	0.391	0.002	0
Cplx1	0	1.73755	0.348	0.003	0
Uchl1	0	1.72777	0.435	0.003	0
Ndrg4	0	1.65233	0.391	0.002	0
Stmn3	0	1.64563	0.37	0.002	0
Vsnl1	0	1.57224	0.359	0.002	0
Syn2	0	1.55097	0.337	0.003	0
Camkv	0	1.54506	0.272	0.001	0
Map2	0	1.50427	0.293	0.001	0
Aplp1	0	1.49628	0.359	0.005	0
Nrxn1	0	1.49054	0.304	0.002	0
Dlgap1	0	1.48519	0.348	0.001	0
Nrsn1	0	1.48209	0.315	0.001	0
Nap1l5	0	1.48161	0.293	0.003	0
Aldoc	0	1.46697	0.348	0.002	0
Nsg2	0	1.46478	0.293	0.003	0
Stx1b	0	1.45784	0.315	0.001	0
Anks1b	0	1.4401	0.304	0.002	0
2020-09-03	0	1.41397	0.326	0.001	0
Car2	0	1.41123	0.261	0.002	0
Map1a	0	1.4024	0.304	0.004	0
Ncald	0	1.40171	0.315	0.003	0
Hpcal4	0	1.38688	0.315	0.001	0
Sparcl1	0	1.37711	0.304	0.002	0
Syn1	0	1.3752	0.293	0.001	0
Kif5a	0	1.34578	0.337	0.001	0
Myt1l	0	1.33704	0.272	0.001	0
Ppp2r2c	0	1.31265	0.283	0.003	0
Jph4	0	1.30442	0.283	0.001	0
Cnih2	0	1.2924	0.283	0.002	0
Gnao1	0	1.27823	0.315	0.004	0
Wasf1	0	1.26377	0.293	0.001	0
Stmn2	0	1.20731	0.261	0.001	0
Nefl	0	1.19851	0.272	0.001	0
Tmod2	0	1.10967	0.261	0.002	0
Psd	1.11635e-304	1.57171	0.38	0.007	1.99034e-300
Ctxn1	3.20653e-304	1.6179	0.348	0.006	5.71693e-300
Eno2	3.11368e-296	1.59444	0.326	0.005	5.55138e-292
Meg3	8.41315e-290	1.82801	0.337	0.006	1.49998e-285
Kif5c	6.36491e-276	1.20292	0.261	0.003	1.1348e-271
Atp1a2	6.64844e-274	1.38815	0.283	0.004	1.18535e-269
Rnf208	9.24358e-259	1.23135	0.261	0.004	1.64804e-254
Ttr	1.5027e-258	3.55834	0.5	0.016	2.67917e-254
Plp1	1.10814e-242	2.47424	0.554	0.022	1.9757e-238
Camk2a	2.59973e-236	2.36363	0.543	0.022	4.63505e-232
Gng3	5.62815e-191	1.89127	0.446	0.018	1.00344e-186
Nnat	2.14331e-180	1.37394	0.37	0.013	3.8213e-176
Camk2b	2.78876e-173	1.65945	0.38	0.014	4.97207e-169
Rundc3a	9.81157e-164	1.10255	0.272	0.007	1.74931e-159
Cyfip2	1.86784e-128	1.32496	0.304	0.012	3.33017e-124
Rasgrp1	2.50445e-128	1.09225	0.283	0.01	4.46519e-124
Pfn2	2.07499e-121	1.7118	0.413	0.025	3.69951e-117
Prnp	1.99182e-119	1.71998	0.424	0.027	3.55122e-115
Chchd10	3.0014e-112	1.66269	0.359	0.02	5.35119e-108
Cck	1.81515e-103	1.5037	0.315	0.017	3.23623e-99
Gas7	4.32329e-74	1.26622	0.261	0.016	7.708e-70
Mt2	2.02822e-69	1.3655	0.293	0.022	3.61611e-65
Ncdn	1.65821e-68	2.09282	0.533	0.075	2.95641e-64
Thra	4.34522e-68	2.09019	0.543	0.079	7.74709e-64
Ndrg2	2.72605e-67	1.27679	0.272	0.019	4.86028e-63
Nptxr	2.45226e-63	1.31098	0.283	0.022	4.37214e-59
Selenow	9.55978e-53	2.79677	0.88	0.357	1.70441e-48
Atp6v1g2	1.19071e-51	1.68898	0.467	0.075	2.12291e-47
Arhgef25	3.14536e-48	1.1949	0.261	0.024	5.60785e-44
Gm42418	1.67071e-45	2.26085	1	0.991	2.97871e-41
Celf4	1.69229e-37	1.53528	0.348	0.055	3.01719e-33
Tsc22d1	1.49299e-36	1.5401	0.348	0.056	2.66185e-32
Prkce	1.07555e-35	1.77344	0.467	0.106	1.9176e-31
Gabarapl1	3.46738e-35	1.79841	0.5	0.122	6.18199e-31
C1qa	1.77375e-33	-0.900538	0.837	0.995	3.16242e-29
Fcer1g	6.12793e-33	-0.968159	0.522	0.982	1.09255e-28
Ctss	8.689e-33	-0.907415	0.826	0.996	1.54916e-28
Chd3os	1.17514e-32	1.44911	0.37	0.069	2.09515e-28
C1qb	1.8012e-32	-0.882767	0.859	0.997	3.21137e-28
Tuba4a	2.8099e-32	1.26817	0.283	0.042	5.00978e-28
Ctsd	6.20323e-32	-0.939634	0.87	0.997	1.10597e-27
Calm1	1.39119e-31	1.73063	0.967	0.825	2.48036e-27
Ctsz	2.90868e-31	-1.04868	0.565	0.984	5.18589e-27
C1qc	3.15936e-31	-0.92529	0.707	0.993	5.63283e-27
Mmd	6.15575e-29	1.64836	0.391	0.088	1.09751e-24
Trem2	3.77024e-28	-0.92048	0.598	0.983	6.72196e-24
Gpm6b	6.86912e-28	1.17686	0.283	0.048	1.2247e-23
Laptm5	1.74542e-27	-0.831011	0.543	0.991	3.11191e-23
Mafb	2.11392e-27	-0.998052	0.391	0.959	3.76891e-23
Ctsa	2.17802e-27	-0.937375	0.391	0.958	3.88319e-23
Cst3	2.68432e-27	-0.76599	1	1	4.78587e-23
Arhgap45	2.72671e-27	-0.896123	0.326	0.925	4.86145e-23
Tyrobp	1.02984e-26	-0.796042	0.761	0.987	1.8361e-22
B2m	1.92967e-26	-0.871898	0.565	0.987	3.44041e-22
Calm2	2.96197e-26	0.916584	0.935	0.949	5.28089e-22
Nsmf	3.15935e-26	1.33937	0.348	0.075	5.6328e-22
Clic1	5.57483e-26	-0.897616	0.38	0.961	9.93936e-22
Inpp5d	8.65988e-26	-0.868325	0.283	0.905	1.54397e-21
Vamp2	2.63474e-25	1.75821	0.696	0.342	4.69748e-21
Malat1	2.88613e-25	-0.905317	0.946	0.999	5.14568e-21
Ctsb	5.73363e-25	-0.931972	0.576	0.981	1.02225e-20
Fyb	8.86254e-25	-0.879521	0.304	0.915	1.5801e-20
Fth1	4.17976e-24	0.97412	0.989	0.989	7.45209e-20
Cd81	4.23057e-24	-0.784976	0.609	0.985	7.54268e-20
Asah1	7.17188e-24	-0.770135	0.37	0.932	1.27868e-19
Napb	8.3651e-24	1.43205	0.304	0.063	1.49141e-19
Creg1	1.08402e-23	-0.817358	0.359	0.886	1.9327e-19
Tmbim6	1.30378e-23	-0.789338	0.446	0.967	2.32451e-19
Ppp3r1	1.37785e-23	1.9858	0.685	0.349	2.45657e-19
Bex3	1.38887e-23	1.35816	0.38	0.098	2.47622e-19
Sparc	1.71383e-23	-0.779395	0.63	0.978	3.05558e-19
Irf8	1.97876e-23	-0.82373	0.359	0.939	3.52793e-19
Cx3cr1	2.03746e-23	-0.857851	0.587	0.987	3.63259e-19
Aif1	2.75405e-23	-0.858126	0.348	0.941	4.9102e-19
2900097C17Rik	3.86498e-23	2.13458	0.728	0.422	6.89087e-19
Ctsl	5.3925e-23	-0.869539	0.457	0.95	9.61428e-19
Hexb	7.44268e-23	-0.730062	0.935	0.997	1.32695e-18
Siglech	1.06989e-22	-0.879321	0.402	0.964	1.90751e-18
Npc2	1.07528e-22	-0.792379	0.435	0.965	1.91711e-18
Ppp3ca	1.08403e-22	2.12583	0.859	0.66	1.93272e-18
Pgm2l1	1.26219e-22	1.15494	0.293	0.061	2.25037e-18
Pycard	1.27659e-22	-0.74461	0.293	0.901	2.27604e-18
Srgn	1.54386e-22	-0.760562	0.293	0.854	2.75256e-18
AC149090.1	1.9073e-22	-0.78547	0.467	0.97	3.40053e-18
H2-D1	1.9125e-22	-0.841474	0.446	0.946	3.40979e-18
Lamp1	2.11498e-22	-0.739503	0.554	0.974	3.77079e-18
Ssh2	2.14515e-22	-0.79762	0.337	0.921	3.82459e-18
Itm2b	2.46467e-22	-0.629485	0.815	0.996	4.39426e-18
Atp1a3	3.1897e-22	1.41585	0.337	0.08	5.68691e-18
Prkar1b	3.37116e-22	1.53006	0.37	0.097	6.01045e-18
Cyba	3.56468e-22	-0.78756	0.457	0.98	6.35546e-18
Pou2f2	4.19075e-22	-0.782979	0.348	0.908	7.47168e-18
Tgfbr2	5.48103e-22	-0.795424	0.272	0.831	9.77212e-18
Cfh	7.27837e-22	-0.768424	0.359	0.936	1.29766e-17
Actb	9.48003e-22	-0.583783	0.891	0.995	1.69019e-17
Cd9	1.25903e-21	-0.898796	0.62	0.976	2.24473e-17
Ctsh	1.29185e-21	-0.819084	0.446	0.97	2.30324e-17
Cd68	1.36915e-21	-0.822918	0.446	0.953	2.44106e-17
Mpeg1	1.38441e-21	-0.835869	0.37	0.901	2.46827e-17
Lgmn	2.12481e-21	-0.72466	0.674	0.987	3.78832e-17
Cyth4	2.55807e-21	-0.746038	0.391	0.948	4.56078e-17
Marcks	2.63294e-21	-0.705642	0.609	0.974	4.69427e-17
Grn	3.25397e-21	-0.746266	0.5	0.968	5.8015e-17
Tgfbr1	3.98088e-21	-0.775571	0.446	0.971	7.09751e-17
Mbp	5.77342e-21	1.72584	0.478	0.167	1.02934e-16
Csf1r	6.15621e-21	-0.730879	0.62	0.987	1.09759e-16
Spi1	6.20012e-21	-0.690121	0.359	0.893	1.10542e-16
Slc29a3	6.77083e-21	-0.801578	0.304	0.823	1.20717e-16
Hpgds	6.82408e-21	-0.783816	0.337	0.944	1.21666e-16
Lyn	8.66373e-21	-0.702439	0.326	0.916	1.54466e-16
Itgb5	9.47348e-21	-0.779886	0.424	0.96	1.68903e-16
Rnf13	1.03251e-20	-0.746537	0.326	0.878	1.84085e-16
Mtdh	1.13515e-20	-0.764856	0.413	0.969	2.02386e-16
Trf	1.28578e-20	-0.763224	0.478	0.961	2.29241e-16
Serpine2	1.39046e-20	-0.723017	0.337	0.873	2.47905e-16
Apbb1ip	1.44383e-20	-0.747274	0.37	0.961	2.5742e-16
Ctsc	1.66935e-20	-0.745362	0.391	0.942	2.97628e-16
Lag3	2.70637e-20	-0.767635	0.239	0.774	4.82519e-16
Pag1	2.71229e-20	-0.74698	0.315	0.896	4.83575e-16
Crlf3	2.84399e-20	-0.73974	0.239	0.76	5.07056e-16
Ptprc	3.10703e-20	-0.601941	0.359	0.899	5.53952e-16
Plxdc2	3.23379e-20	-0.772929	0.391	0.95	5.76553e-16
Ifngr1	3.5241e-20	-0.745239	0.435	0.974	6.28313e-16
Msn	4.45529e-20	-0.673825	0.304	0.847	7.94333e-16
Lair1	4.45766e-20	-0.72743	0.402	0.962	7.94757e-16
Ltc4s	4.84539e-20	-0.848542	0.359	0.884	8.63885e-16
Sft2d1	5.45514e-20	-0.650889	0.337	0.891	9.72598e-16
Apbb1	6.29603e-20	1.1136	0.261	0.055	1.12252e-15
Cd53	6.41276e-20	-0.731605	0.37	0.965	1.14333e-15
Tmem50a	6.72835e-20	-0.643835	0.402	0.935	1.1996e-15
Ly86	6.85902e-20	-0.810201	0.424	0.974	1.2229e-15
Mbnl1	6.95697e-20	-0.683111	0.467	0.969	1.24036e-15
Ptgs1	7.77127e-20	-0.760719	0.348	0.921	1.38554e-15
Scamp2	1.09752e-19	-0.696555	0.38	0.933	1.95678e-15
Man2b1	1.51321e-19	-0.733106	0.457	0.966	2.6979e-15
Rgs10	1.74889e-19	-0.686167	0.543	0.973	3.1181e-15
Hpgd	1.96438e-19	-0.778875	0.326	0.874	3.50229e-15
Arhgdib	2.08732e-19	-0.74231	0.315	0.856	3.72148e-15
Mllt11	2.26711e-19	1.32128	0.413	0.133	4.04204e-15
Arf3	2.78899e-19	1.66073	0.576	0.282	4.97249e-15
Gpr34	3.32248e-19	-0.7154	0.533	0.975	5.92365e-15
Ikzf1	3.51536e-19	-0.611126	0.283	0.787	6.26753e-15
Ptpre	3.57355e-19	-0.683712	0.315	0.797	6.37129e-15
Hsp90b1	3.79085e-19	-0.724295	0.489	0.966	6.75871e-15
P2ry6	4.43729e-19	-0.701425	0.304	0.856	7.91124e-15
Fcgr3	5.27932e-19	-0.690801	0.467	0.959	9.4125e-15
Unc93b1	7.42478e-19	-0.755671	0.402	0.97	1.32376e-14
Ptpn18	7.72506e-19	-0.603571	0.359	0.877	1.3773e-14
Coro1a	9.2408e-19	-0.613859	0.402	0.936	1.64754e-14
Pld4	9.34373e-19	-0.687685	0.402	0.957	1.66589e-14
Camk1	1.01381e-18	-0.70757	0.38	0.915	1.80753e-14
Atraid	1.015e-18	-0.64176	0.25	0.787	1.80964e-14
Syngr2	1.221e-18	-0.669243	0.315	0.857	2.17692e-14
Hexa	1.22255e-18	-0.697639	0.489	0.959	2.17968e-14
Selplg	1.41509e-18	-0.694121	0.609	0.99	2.52296e-14
Maf	1.47671e-18	-0.737014	0.435	0.93	2.63283e-14
Bin2	1.50462e-18	-0.679405	0.326	0.852	2.68258e-14
Rgs2	1.55385e-18	-0.656251	0.348	0.924	2.77036e-14
Pde3b	1.69472e-18	-0.733313	0.315	0.84	3.02152e-14
Lrp1	1.96942e-18	-0.637388	0.359	0.865	3.51127e-14
Cd84	2.2082e-18	-0.642263	0.38	0.883	3.937e-14
Gnai2	2.44572e-18	-0.67976	0.478	0.966	4.36047e-14
9930111J21Rik2	2.47545e-18	-0.643418	0.228	0.782	4.41348e-14
Ly6e	2.97855e-18	-0.681628	0.533	0.975	5.31045e-14
Ppt1	3.52014e-18	-0.649546	0.304	0.811	6.27605e-14
Camk2n1	4.23867e-18	1.88946	0.717	0.48	7.55713e-14
Tgfb1	4.62875e-18	-0.677075	0.337	0.917	8.25259e-14
Akap13	4.9098e-18	-0.67874	0.326	0.825	8.75368e-14
Selenop	5.00085e-18	-0.700933	0.467	0.956	8.91601e-14
Abca9	5.67105e-18	-0.677555	0.25	0.745	1.01109e-13
Zfhx3	6.52455e-18	-0.690487	0.37	0.922	1.16326e-13
Ccr5	7.52277e-18	-0.748795	0.402	0.91	1.34124e-13
Fus	9.6791e-18	-0.609018	0.413	0.935	1.72569e-13
Il10rb	1.07941e-17	-0.679487	0.228	0.725	1.92447e-13
Rnf130	1.08498e-17	-0.549996	0.359	0.867	1.93441e-13
Plekho1	1.09154e-17	-0.612213	0.37	0.888	1.9461e-13
Lcp1	1.0956e-17	-0.641913	0.359	0.853	1.95334e-13
Gusb	1.18532e-17	-0.613276	0.337	0.839	2.11331e-13
Sat1	1.30831e-17	-0.575109	0.402	0.921	2.33259e-13
Clk1	1.51329e-17	-0.600296	0.283	0.806	2.69804e-13
Fcrls	1.61246e-17	-0.728097	0.402	0.924	2.87485e-13
Alox5ap	1.62585e-17	-0.658229	0.326	0.892	2.89873e-13
Rrbp1	1.75393e-17	-0.656283	0.467	0.969	3.12709e-13
Rnase4	1.89793e-17	-0.719577	0.457	0.969	3.38383e-13
Gtf2h2	1.94519e-17	-0.62123	0.228	0.696	3.46807e-13
Daglb	2.43053e-17	-0.615062	0.326	0.848	4.3334e-13
Tmem176a	3.12569e-17	-0.705233	0.348	0.873	5.57279e-13
Calm3	3.47837e-17	1.64779	0.652	0.391	6.20159e-13
Ifnar2	4.17168e-17	-0.549748	0.315	0.844	7.43768e-13
Arhgap17	6.26642e-17	-0.653376	0.25	0.738	1.11724e-12
Olfml3	6.34363e-17	-0.644255	0.489	0.968	1.13101e-12
Ophn1	7.20884e-17	-0.608043	0.315	0.831	1.28526e-12
Mt1	7.50827e-17	1.80627	0.717	0.523	1.33865e-12
H2-DMb1	8.08851e-17	-0.664709	0.207	0.719	1.4421e-12
Rab3a	9.05655e-17	1.49337	0.337	0.1	1.61469e-12
Slco2b1	9.70979e-17	-0.619923	0.38	0.93	1.73116e-12
Vsir	9.7827e-17	-0.709953	0.413	0.973	1.74416e-12
Rbm39	1.04144e-16	-0.637038	0.457	0.969	1.85678e-12
Frmd4b	1.07995e-16	-0.633928	0.304	0.84	1.92544e-12
Pla2g15	1.08934e-16	-0.559373	0.326	0.858	1.94219e-12
Git2	1.11528e-16	-0.577577	0.337	0.893	1.98844e-12
Frmd4a	1.26487e-16	-0.634155	0.38	0.911	2.25514e-12
Ptbp3	1.31639e-16	-0.50681	0.272	0.771	2.347e-12
Fam105a	1.32398e-16	-0.564585	0.38	0.923	2.36052e-12
Luc7l2	1.47548e-16	-0.524912	0.402	0.925	2.63064e-12
Bcl2a1b	1.60084e-16	-0.642917	0.217	0.67	2.85413e-12
Cap1	1.6061e-16	-0.582213	0.315	0.781	2.86352e-12
Il6ra	1.64788e-16	-0.604855	0.315	0.818	2.93801e-12
Lpcat2	1.72339e-16	-0.626723	0.391	0.949	3.07264e-12
Numb	1.74058e-16	-0.657655	0.326	0.801	3.10328e-12
Entpd1	1.74968e-16	-0.611423	0.337	0.882	3.1195e-12
Fuca1	1.75845e-16	-0.577316	0.315	0.83	3.13514e-12
Tmem176b	2.13605e-16	-0.653496	0.424	0.946	3.80837e-12
Gns	2.17213e-16	-0.485185	0.391	0.908	3.8727e-12
Bmp2k	2.27441e-16	-0.606537	0.37	0.882	4.05504e-12
Itgb2	2.28763e-16	-0.536426	0.337	0.839	4.07862e-12
Fgd2	2.41484e-16	-0.531627	0.337	0.774	4.30541e-12
Hk2	2.42634e-16	-0.573431	0.326	0.798	4.32592e-12
Samsn1	2.75398e-16	-0.594113	0.315	0.816	4.91007e-12
Irf5	2.98652e-16	-0.543403	0.272	0.765	5.32467e-12
Cd33	3.1164e-16	-0.572266	0.326	0.881	5.55624e-12
Pnn	3.14582e-16	-0.676733	0.283	0.728	5.60869e-12
P2ry13	3.31375e-16	-0.650264	0.391	0.928	5.90808e-12
Rnaset2a	3.49551e-16	-0.575289	0.457	0.951	6.23214e-12
Snx5	3.53662e-16	-0.496417	0.391	0.881	6.30544e-12
Cd52	3.66661e-16	-0.75326	0.37	0.832	6.5372e-12
Lamp2	3.84004e-16	-0.589847	0.424	0.939	6.84641e-12
Asph	4.25648e-16	-0.528603	0.359	0.854	7.58888e-12
Tmcc3	4.43667e-16	-0.592364	0.391	0.878	7.91015e-12
Nav2	4.49871e-16	-0.60125	0.326	0.857	8.02075e-12
Cd63	4.56993e-16	-0.794366	0.391	0.858	8.14773e-12
Retreg1	4.76218e-16	-0.547948	0.272	0.823	8.49049e-12
F11r	4.94177e-16	-0.563194	0.402	0.938	8.81068e-12
Ppfia4	5.25761e-16	-0.5688	0.391	0.851	9.3738e-12
Ptpn6	5.48682e-16	-0.64011	0.228	0.729	9.78245e-12
Cd37	5.71126e-16	-0.610424	0.457	0.966	1.01826e-11
Vamp8	5.71741e-16	-0.516735	0.326	0.808	1.01936e-11
Nrip1	5.73474e-16	-0.529739	0.37	0.911	1.02245e-11
Psmb8	6.18711e-16	-0.491874	0.283	0.796	1.1031e-11
Spcs2	6.40877e-16	-0.55408	0.38	0.897	1.14262e-11
Sdf2l1	6.74687e-16	-0.66589	0.163	0.653	1.2029e-11
Arhgef1	7.16412e-16	-0.623718	0.196	0.672	1.27729e-11
Son	7.32211e-16	-0.569544	0.457	0.97	1.30546e-11
Os9	8.34216e-16	-0.547293	0.25	0.724	1.48732e-11
P4hb	8.79742e-16	-0.647663	0.185	0.645	1.56849e-11
Tra2a	9.11725e-16	-0.477395	0.326	0.809	1.62551e-11
Rap1a	9.15529e-16	-0.57929	0.337	0.807	1.6323e-11
Tmsb4x	9.3397e-16	-0.332295	0.989	1	1.66518e-11
Sh3glb1	1.05819e-15	-0.56557	0.424	0.912	1.88664e-11
Sgk1	1.07149e-15	-0.699372	0.38	0.847	1.91036e-11
Lims1	1.0723e-15	-0.632743	0.228	0.722	1.9118e-11
Adam15	1.13269e-15	-0.58867	0.239	0.699	2.01947e-11
Mertk	1.13931e-15	-0.642966	0.315	0.863	2.03128e-11
Map4k4	1.39477e-15	-0.474464	0.272	0.792	2.48673e-11
St3gal6	1.54005e-15	-0.538564	0.37	0.885	2.74575e-11
Sec61b	1.70319e-15	-0.639687	0.207	0.647	3.03661e-11
Psap	1.91221e-15	-0.486547	0.772	0.986	3.40927e-11
Srgap2	2.07347e-15	-0.626811	0.391	0.928	3.69679e-11
Abi3	2.20887e-15	-0.511843	0.348	0.879	3.9382e-11
Cttnbp2nl	2.32515e-15	-0.505975	0.326	0.833	4.14551e-11
Adgre1	2.46969e-15	-0.545668	0.283	0.73	4.40322e-11
H2-DMa	2.52806e-15	-0.545483	0.337	0.825	4.50727e-11
Adap2	2.73437e-15	-0.583701	0.315	0.827	4.8751e-11
Mef2c	2.93431e-15	-0.583667	0.533	0.965	5.23159e-11
Wnk1	3.02305e-15	-0.482442	0.424	0.905	5.38979e-11
Rbm25	3.19737e-15	-0.536665	0.37	0.862	5.70058e-11
Selenos	3.27013e-15	-0.505067	0.326	0.802	5.83032e-11
Rab14	3.36096e-15	-0.476024	0.446	0.932	5.99226e-11
Tram1	3.41143e-15	-0.394521	0.283	0.757	6.08224e-11
Rhoa	3.5847e-15	-0.512078	0.489	0.941	6.39116e-11
Plgrkt	4.01223e-15	-0.613843	0.272	0.738	7.15341e-11
Vgll4	4.04057e-15	-0.610729	0.185	0.673	7.20392e-11
Gdpd3	4.58763e-15	-0.654328	0.293	0.744	8.17928e-11
Ehd4	4.5959e-15	-0.556173	0.185	0.616	8.19404e-11
Ppib	4.6323e-15	-0.486393	0.413	0.94	8.25893e-11
Cd86	4.73814e-15	-0.593825	0.261	0.719	8.44764e-11
Skap2	5.21954e-15	-0.579892	0.283	0.746	9.30592e-11
Sema4d	5.35078e-15	-0.541413	0.196	0.643	9.53991e-11
Dock2	5.49224e-15	-0.611979	0.25	0.68	9.79211e-11
Cd48	5.58486e-15	-0.478365	0.228	0.7	9.95726e-11
Tnfaip8l2	5.94447e-15	-0.464249	0.293	0.825	1.05984e-10
Cyfip1	6.54526e-15	-0.536381	0.413	0.918	1.16695e-10
Havcr2	9.09493e-15	-0.611553	0.261	0.712	1.62154e-10
Nckap1l	1.02369e-14	-0.48108	0.293	0.792	1.82514e-10
Cd14	1.02536e-14	-0.626001	0.38	0.904	1.82812e-10
Csmd3	1.0997e-14	-0.522289	0.391	0.874	1.96066e-10
Fermt3	1.30494e-14	-0.444029	0.261	0.74	2.32658e-10
Tcn2	1.4149e-14	-0.487307	0.402	0.852	2.52262e-10
Gna15	1.48301e-14	-0.547329	0.293	0.752	2.64405e-10
Csf3r	1.64058e-14	-0.593669	0.304	0.771	2.92499e-10
Tbxas1	1.65962e-14	-0.497344	0.293	0.781	2.95893e-10
Snx18	1.68924e-14	-0.463862	0.348	0.819	3.01175e-10
Dock10	1.90144e-14	-0.523981	0.337	0.864	3.39008e-10
Gmfg	1.91793e-14	-0.557264	0.217	0.659	3.41947e-10
Pmepa1	1.96836e-14	-0.591863	0.435	0.956	3.50938e-10
H2-T23	2.01534e-14	-0.583074	0.217	0.651	3.59315e-10
Ntpcr	2.35569e-14	-0.466832	0.283	0.732	4.19996e-10
H2-K1	2.41807e-14	-0.671912	0.424	0.92	4.31117e-10
Tmed5	2.45676e-14	-0.542426	0.304	0.794	4.38015e-10
Slc16a6	2.54445e-14	-0.544632	0.228	0.698	4.53649e-10
Ighm	2.63838e-14	-0.552306	0.293	0.772	4.70396e-10
Arl6ip1	2.65915e-14	-0.397375	0.413	0.904	4.741e-10
Smad7	2.94444e-14	-0.524383	0.283	0.773	5.24965e-10
Cd300c2	2.98014e-14	-0.482581	0.435	0.91	5.31329e-10
Pdia3	3.06759e-14	-0.565647	0.467	0.958	5.46921e-10
Gng5	3.07361e-14	-0.452624	0.402	0.881	5.47993e-10
Serinc3	3.11107e-14	-0.541249	0.402	0.92	5.54672e-10
Btg1	3.23882e-14	-0.378256	0.38	0.86	5.77449e-10
Cflar	3.56431e-14	-0.516254	0.304	0.755	6.35481e-10
Ms4a6d	3.5786e-14	-0.602866	0.239	0.694	6.38029e-10
Cebpa	3.83349e-14	-0.469102	0.261	0.739	6.83473e-10
Plek	3.93165e-14	-0.559462	0.283	0.713	7.00974e-10
Adam10	4.31253e-14	-0.575276	0.283	0.764	7.68881e-10
Rhoh	4.49113e-14	-0.478339	0.304	0.818	8.00723e-10
B4galt1	4.56314e-14	-0.554594	0.217	0.669	8.13562e-10
Itgb1	4.7996e-14	-0.535931	0.261	0.744	8.5572e-10
Prcp	4.82993e-14	-0.479602	0.217	0.674	8.61128e-10
Picalm	4.85305e-14	-0.478391	0.391	0.891	8.6525e-10
Hspa5	5.33717e-14	-0.566624	0.446	0.924	9.51564e-10
Edem2	5.38825e-14	-0.513875	0.326	0.836	9.60671e-10
Dhrs3	5.47428e-14	-0.576763	0.272	0.684	9.76009e-10
Derl1	5.52931e-14	-0.525339	0.261	0.71	9.8582e-10
Tcirg1	5.5315e-14	-0.60588	0.239	0.672	9.86211e-10
Shisa5	5.78242e-14	-0.506105	0.228	0.652	1.03095e-09
Adap2os	6.7799e-14	-0.583733	0.163	0.607	1.20879e-09
Ncf1	7.26858e-14	-0.533521	0.337	0.816	1.29592e-09
Epb41l2	7.96331e-14	-0.571469	0.435	0.922	1.41978e-09
Lrba	8.07136e-14	-0.486142	0.304	0.786	1.43904e-09
Gpr183	8.41e-14	-0.57305	0.391	0.895	1.49942e-09
Chd9	8.84904e-14	-0.472762	0.315	0.755	1.57769e-09
Glmp	8.95667e-14	-0.417304	0.261	0.712	1.59689e-09
Rpn2	8.96445e-14	-0.467873	0.38	0.837	1.59827e-09
Taz	9.27736e-14	-0.504625	0.207	0.66	1.65406e-09
Rbm5	9.44108e-14	-0.42983	0.337	0.781	1.68325e-09
Bcap31	9.94052e-14	-0.530179	0.283	0.747	1.7723e-09
Cmtm6	9.97349e-14	-0.469886	0.37	0.903	1.77817e-09
Fcgr1	1.02137e-13	-0.520097	0.348	0.9	1.82099e-09
Klf3	1.02715e-13	-0.588489	0.283	0.741	1.83131e-09
Arglu1	1.0426e-13	-0.465851	0.38	0.89	1.85886e-09
Ywhag	1.05257e-13	1.5418	0.609	0.386	1.87662e-09
1700017B05Rik	1.0671e-13	-0.562916	0.293	0.737	1.90253e-09
Nfkb1	1.08139e-13	-0.414298	0.228	0.675	1.92801e-09
Ncf2	1.085e-13	-0.473986	0.228	0.691	1.93445e-09
Sall1	1.12325e-13	-0.475857	0.326	0.853	2.00264e-09
Ints6l	1.16407e-13	-0.558894	0.207	0.633	2.07542e-09
Lman2	1.19586e-13	-0.571015	0.185	0.604	2.13209e-09
Gpsm3	1.61644e-13	-0.4099	0.228	0.65	2.88196e-09
Ogt	1.91028e-13	-0.388517	0.315	0.776	3.40584e-09
Orai1	1.98294e-13	-0.514607	0.337	0.841	3.53538e-09
Sdf4	1.99258e-13	-0.528861	0.315	0.764	3.55257e-09
Tpp1	2.00371e-13	-0.39728	0.283	0.778	3.57242e-09
Zmiz1	2.07397e-13	-0.494908	0.272	0.745	3.69768e-09
Tor1aip1	2.24091e-13	-0.476629	0.315	0.786	3.99532e-09
Slc15a3	2.30979e-13	-0.49024	0.25	0.683	4.11812e-09
Wasf2	2.45879e-13	-0.452432	0.38	0.894	4.38378e-09
Syt11	2.55015e-13	1.20278	0.348	0.124	4.54667e-09
P2ry12	2.58891e-13	-0.537349	0.663	0.978	4.61576e-09
Mylip	2.5995e-13	-0.483347	0.25	0.714	4.63465e-09
Irf2	2.67598e-13	-0.487291	0.272	0.698	4.771e-09
Arpc1b	2.72777e-13	-0.506389	0.413	0.923	4.86335e-09
Tmem173	2.78394e-13	-0.412763	0.359	0.876	4.96348e-09
Sf3b1	2.91506e-13	-0.385621	0.37	0.867	5.19727e-09
Lpcat3	2.95707e-13	-0.501484	0.207	0.652	5.27217e-09
Erp29	2.97881e-13	-0.527761	0.467	0.955	5.31093e-09
Plbd2	3.06059e-13	-0.56899	0.141	0.543	5.45672e-09
Magt1	3.10112e-13	-0.618417	0.152	0.573	5.52899e-09
Stxbp1	3.20659e-13	1.12173	0.304	0.1	5.71702e-09
Zeb2	3.69763e-13	-0.546663	0.478	0.938	6.5925e-09
Ssr4	3.98634e-13	-0.521792	0.402	0.899	7.10725e-09
Pros1	4.18036e-13	-0.390703	0.359	0.84	7.45316e-09
Rab3il1	4.22972e-13	-0.432636	0.337	0.771	7.54117e-09
Eef1b2	4.27982e-13	-0.563531	0.478	0.911	7.63049e-09
H3f3b	4.33378e-13	-0.520853	0.576	0.974	7.7267e-09
Adgrg1	4.67016e-13	-0.488844	0.337	0.813	8.32642e-09
Zeb2os	5.10524e-13	-0.520648	0.185	0.611	9.10214e-09
Dock8	5.22546e-13	-0.535267	0.272	0.691	9.31648e-09
Pkn1	5.61049e-13	-0.473428	0.217	0.649	1.00029e-08
Mtus1	5.61383e-13	-0.479177	0.261	0.7	1.00089e-08
Ankrd44	5.86392e-13	-0.44684	0.359	0.765	1.04548e-08
Arhgap30	5.91926e-13	-0.524987	0.217	0.661	1.05534e-08
Was	6.31572e-13	-0.573256	0.098	0.49	1.12603e-08
Zfp36l1	6.35624e-13	-0.659195	0.304	0.708	1.13325e-08
Dusp6	6.68448e-13	-0.549364	0.359	0.81	1.19178e-08
Ccdc50	6.7937e-13	-0.493558	0.293	0.714	1.21125e-08
Zcchc7	6.89566e-13	-0.525673	0.25	0.683	1.22943e-08
Nsf	7.21477e-13	1.42109	0.467	0.232	1.28632e-08
Tln1	7.26634e-13	-0.504376	0.326	0.789	1.29551e-08
Tmem86a	7.29009e-13	-0.380228	0.359	0.827	1.29975e-08
Srsf11	8.6653e-13	-0.467883	0.326	0.787	1.54494e-08
Blnk	8.852e-13	-0.351684	0.283	0.733	1.57822e-08
Phf14	9.62255e-13	-0.461545	0.293	0.786	1.7156e-08
Csk	9.78319e-13	-0.548441	0.217	0.624	1.74424e-08
Ctsf	1.02013e-12	-0.395754	0.315	0.788	1.8188e-08
Plod3	1.1167e-12	-0.478797	0.217	0.659	1.99096e-08
Nav3	1.13491e-12	-0.507114	0.38	0.856	2.02342e-08
Hmgb1	1.14479e-12	-0.393741	0.435	0.916	2.04105e-08
Cd180	1.16048e-12	-0.57886	0.261	0.691	2.06902e-08
Ubap2l	1.18596e-12	-0.411935	0.25	0.671	2.11444e-08
Vav1	1.1923e-12	-0.510494	0.261	0.687	2.12575e-08
Il10ra	1.21408e-12	-0.480649	0.337	0.781	2.16457e-08
Ergic3	1.29804e-12	-0.449666	0.337	0.792	2.31427e-08
Tm2d2	1.31476e-12	-0.453494	0.163	0.592	2.34409e-08
Lpar6	1.31913e-12	-0.382332	0.283	0.752	2.35187e-08
Ttc14	1.35923e-12	-0.456112	0.337	0.782	2.42337e-08
Eef1d	1.3724e-12	-0.477638	0.326	0.749	2.44686e-08
Nucb1	1.37858e-12	-0.387564	0.272	0.696	2.45787e-08
Gmip	1.39075e-12	-0.435763	0.185	0.592	2.47957e-08
Tmem37	1.43077e-12	-0.56261	0.196	0.608	2.55093e-08
Gspt1	1.43984e-12	-0.549074	0.228	0.646	2.56708e-08
Zfp36l2	1.45577e-12	-0.541173	0.424	0.902	2.59549e-08
Mef2a	1.56076e-12	-0.512923	0.467	0.949	2.78269e-08
Prkcd	1.63677e-12	-0.454948	0.337	0.795	2.9182e-08
Foxn3	1.72337e-12	-0.42274	0.326	0.788	3.0726e-08
Cd164	1.89683e-12	-0.466288	0.315	0.771	3.38186e-08
Rer1	1.92369e-12	-0.405198	0.304	0.723	3.42975e-08
Il21r	2.06626e-12	-0.485674	0.217	0.646	3.68393e-08
Ttc3	2.11235e-12	1.30607	0.587	0.372	3.76611e-08
Slc7a7	2.12296e-12	-0.484651	0.163	0.574	3.78503e-08
Tubgcp5	2.19701e-12	-0.453806	0.293	0.729	3.91704e-08
Txnip	2.3603e-12	-0.454067	0.413	0.917	4.20818e-08
Elmo1	2.37006e-12	-0.456759	0.359	0.835	4.22558e-08
Gcnt1	2.37168e-12	-0.568848	0.196	0.59	4.22847e-08
Itpr2	2.39755e-12	-0.585869	0.207	0.6	4.27459e-08
Tpm3	2.39827e-12	-0.470826	0.457	0.934	4.27587e-08
Ucp2	2.56986e-12	-0.435493	0.38	0.843	4.58181e-08
Runx1	2.57416e-12	-0.539257	0.25	0.672	4.58948e-08
Tsc22d4	2.61178e-12	-0.430546	0.435	0.902	4.65655e-08
Adora3	2.67816e-12	-0.514426	0.217	0.64	4.77489e-08
Myo1f	2.83156e-12	-0.549182	0.141	0.531	5.04839e-08
Arsb	2.83603e-12	-0.482662	0.5	0.955	5.05636e-08
Gnas	2.89931e-12	0.861209	0.902	0.924	5.16918e-08
Myh9	2.91117e-12	-0.503458	0.207	0.604	5.19032e-08
Tnfaip8	3.03585e-12	-0.526503	0.228	0.63	5.41262e-08
Adam17	3.08456e-12	-0.555139	0.217	0.626	5.49946e-08
Pon3	3.41895e-12	-0.547422	0.163	0.577	6.09564e-08
Ppcdc	3.55224e-12	-0.265896	0.283	0.726	6.33329e-08
Pik3cg	3.557e-12	-0.519041	0.207	0.635	6.34178e-08
Nfe2l2	3.73291e-12	-0.433627	0.25	0.71	6.6554e-08
Adrb2	3.82305e-12	-0.469889	0.283	0.703	6.81611e-08
Cnpy3	4.08177e-12	-0.408409	0.185	0.589	7.27739e-08
Evi2a	4.13249e-12	-0.424081	0.391	0.841	7.36781e-08
Pnp	4.35508e-12	-0.533731	0.435	0.924	7.76468e-08
Tm6sf1	4.5487e-12	-0.429197	0.293	0.747	8.10987e-08
Rac2	4.67291e-12	-0.564632	0.196	0.623	8.33134e-08
Sfi1	4.70897e-12	-0.484393	0.25	0.682	8.39562e-08
Dynll1	4.7571e-12	1.32688	0.717	0.657	8.48143e-08
Slc11a1	6.17163e-12	-0.47693	0.239	0.65	1.10034e-07
Pdia6	6.19386e-12	-0.412565	0.37	0.883	1.1043e-07
Morc3	6.40029e-12	-0.438431	0.152	0.551	1.14111e-07
Rabac1	6.53359e-12	-0.344614	0.424	0.855	1.16487e-07
Safb2	6.57377e-12	-0.554403	0.13	0.522	1.17204e-07
Fam46a	6.7664e-12	-0.629108	0.13	0.524	1.20638e-07
C3ar1	6.95369e-12	-0.562564	0.228	0.618	1.23977e-07
Taf15	7.0083e-12	-0.462038	0.087	0.481	1.24951e-07
Cmtm7	7.04058e-12	-0.446538	0.38	0.873	1.25526e-07
Uhrf2	7.41815e-12	-0.520085	0.13	0.528	1.32258e-07
Cotl1	7.54127e-12	-0.421725	0.348	0.759	1.34453e-07
Rap1b	7.66116e-12	-0.421506	0.348	0.852	1.36591e-07
Dnase2a	7.89335e-12	-0.555677	0.228	0.622	1.40731e-07
Zfp207	8.29683e-12	-0.525918	0.239	0.652	1.47924e-07
Ptpn1	9.02225e-12	-0.501938	0.38	0.795	1.60858e-07
Plxnb2	9.23707e-12	-0.401109	0.283	0.699	1.64688e-07
Gdi2	1.06752e-11	-0.455226	0.533	0.951	1.90329e-07
Peli1	1.10318e-11	-0.523304	0.228	0.639	1.96686e-07
Lgals9	1.11285e-11	-0.473102	0.217	0.584	1.9841e-07
Dynll2	1.11979e-11	1.38812	0.533	0.317	1.99647e-07
Ppp1r18	1.15784e-11	-0.450944	0.25	0.666	2.06431e-07
Srsf2	1.17533e-11	-0.335189	0.391	0.841	2.0955e-07
Rtn1	1.19549e-11	1.51486	0.522	0.311	2.13143e-07
Unc50	1.20484e-11	-0.255609	0.207	0.598	2.14812e-07
Abhd12	1.24423e-11	-0.459201	0.5	0.946	2.21834e-07
Rpn1	1.29728e-11	-0.319961	0.228	0.653	2.31292e-07
Tpst2	1.40486e-11	-0.459319	0.293	0.729	2.50473e-07
Clec4a2	1.418e-11	-0.537659	0.228	0.621	2.52815e-07
Cbx6	1.42279e-11	1.03989	0.326	0.121	2.5367e-07
Zufsp	1.42964e-11	-0.466702	0.196	0.59	2.54891e-07
Tacc1	1.49119e-11	-0.382638	0.348	0.828	2.65864e-07
Fcgr2b	1.54469e-11	-0.463252	0.38	0.812	2.75403e-07
Naalad2	1.55685e-11	-0.445206	0.207	0.595	2.7757e-07
Btg2	1.59179e-11	-0.54201	0.348	0.79	2.83801e-07
Cerk	1.63497e-11	-0.336231	0.152	0.544	2.91498e-07
Ostf1	1.6521e-11	-0.36223	0.304	0.724	2.94552e-07
Tmem119	1.66373e-11	-0.515328	0.554	0.956	2.96627e-07
Tlr2	1.7392e-11	-0.658142	0.152	0.518	3.10081e-07
Fli1	1.89205e-11	-0.42664	0.239	0.683	3.37333e-07
Stx7	2.00346e-11	-0.388423	0.304	0.768	3.57197e-07
Fbrsl1	2.03027e-11	-0.415904	0.304	0.677	3.61977e-07
4833420G17Rik	2.15571e-11	-0.401712	0.12	0.483	3.84341e-07
Lmo2	2.20357e-11	-0.321273	0.391	0.815	3.92874e-07
Rcsd1	2.43034e-11	-0.484719	0.25	0.628	4.33305e-07
Aldoa	2.72758e-11	1.19935	0.783	0.736	4.863e-07
Calr	2.73061e-11	-0.482686	0.511	0.954	4.8684e-07
Bmyc	2.75865e-11	-0.28217	0.37	0.793	4.91839e-07
Spata13	2.79688e-11	-0.451122	0.13	0.527	4.98656e-07
Lcp2	2.89929e-11	-0.442664	0.196	0.607	5.16915e-07
Vdac2	3.01647e-11	-0.36104	0.391	0.855	5.37806e-07
Tmed10	3.11233e-11	-0.288099	0.38	0.879	5.54898e-07
Bhlhe41	3.20721e-11	-0.463106	0.37	0.792	5.71814e-07
Ebp	3.33606e-11	-0.349796	0.185	0.563	5.94786e-07
Srrm2	3.35171e-11	-0.398431	0.489	0.937	5.97576e-07
Sowahc	3.60532e-11	-0.487728	0.174	0.562	6.42793e-07
Cwf19l2	3.63266e-11	-0.492093	0.12	0.495	6.47667e-07
Ptpro	3.63962e-11	-0.533871	0.13	0.493	6.48908e-07
Tmem243	4.15418e-11	-0.43464	0.293	0.672	7.40648e-07
Ccnl1	4.17077e-11	-0.299137	0.239	0.634	7.43607e-07
M6pr	4.18296e-11	-0.339446	0.272	0.658	7.4578e-07
Bin1	4.27636e-11	-0.453476	0.467	0.929	7.62432e-07
Supt20	4.30641e-11	-0.505918	0.239	0.609	7.67789e-07
Gm2a	4.30655e-11	-0.309362	0.25	0.675	7.67815e-07
Derl2	4.50391e-11	-0.404441	0.185	0.581	8.03003e-07
Tmed9	4.79393e-11	-0.3624	0.413	0.883	8.54709e-07
Hcls1	5.40869e-11	-0.353843	0.239	0.64	9.64316e-07
Nktr	5.41025e-11	-0.298995	0.337	0.768	9.64593e-07
Pmp22	5.56323e-11	-0.475005	0.446	0.902	9.91869e-07
Tnfrsf1a	6.04773e-11	-0.441501	0.272	0.686	1.07825e-06
Myo1b	6.19876e-11	-0.541812	0.196	0.565	1.10518e-06
Spint1	6.36486e-11	-0.422899	0.25	0.645	1.13479e-06
Ilvbl	7.07039e-11	-0.314053	0.087	0.445	1.26058e-06
Lipa	7.3237e-11	-0.448889	0.163	0.514	1.30574e-06
Laptm4a	7.68335e-11	-0.420895	0.435	0.942	1.36987e-06
Rassf4	7.68946e-11	-0.559716	0.13	0.496	1.37095e-06
Ostc	7.72701e-11	-0.287594	0.261	0.67	1.37765e-06
Ubash3b	7.72811e-11	-0.52997	0.272	0.626	1.37784e-06
Cyb5a	8.42985e-11	-0.456019	0.207	0.603	1.50296e-06
Snrpb	8.61468e-11	-0.327991	0.304	0.707	1.53591e-06
Hps4	8.83449e-11	-0.409954	0.228	0.626	1.5751e-06
2020-03-07	9.72381e-11	-0.298237	0.185	0.586	1.73366e-06
Saraf	9.99438e-11	-0.278082	0.446	0.89	1.7819e-06
Prex1	1.07669e-10	-0.45763	0.152	0.512	1.91963e-06
Manf	1.112e-10	-0.381626	0.348	0.782	1.98259e-06
Pnisr	1.11449e-10	-0.339264	0.424	0.858	1.98702e-06
Scd2	1.16826e-10	1.42398	0.478	0.258	2.08289e-06
Lman1	1.19065e-10	-0.256912	0.25	0.63	2.12281e-06
Arhgap5	1.19155e-10	-0.473667	0.511	0.95	2.12441e-06
Skil	1.22279e-10	-0.409266	0.348	0.775	2.18011e-06
Snrnp70	1.2253e-10	-0.389613	0.478	0.921	2.18458e-06
Tardbp	1.22891e-10	-0.329216	0.261	0.653	2.19103e-06
Prpf4b	1.25745e-10	-0.427591	0.25	0.646	2.24191e-06
Yif1b	1.29111e-10	-0.489515	0.174	0.514	2.30191e-06
Dnajb11	1.33071e-10	-0.352612	0.196	0.592	2.37252e-06
Taf6l	1.35351e-10	-0.47926	0.217	0.591	2.41318e-06
Rp2	1.36769e-10	-0.398404	0.239	0.619	2.43846e-06
Klf6	1.37398e-10	-0.498799	0.239	0.621	2.44968e-06
Col27a1	1.39411e-10	-0.478848	0.228	0.618	2.48555e-06
Psme2	1.40162e-10	-0.408879	0.174	0.565	2.49895e-06
Vkorc1	1.46059e-10	-0.426613	0.152	0.522	2.60409e-06
Nrros	1.499e-10	-0.47944	0.239	0.617	2.67257e-06
Lrrk1	1.51446e-10	-0.485674	0.152	0.503	2.70013e-06
Akirin2	1.53094e-10	-0.343524	0.283	0.665	2.72951e-06
Man1a	1.53617e-10	-0.400732	0.272	0.649	2.73884e-06
Golm1	1.56744e-10	-0.426662	0.413	0.93	2.79458e-06
Pdia4	1.57617e-10	-0.48784	0.207	0.576	2.81015e-06
Npc1	1.58225e-10	-0.322096	0.261	0.642	2.82099e-06
Ccng2	1.58326e-10	-0.441314	0.293	0.701	2.8228e-06
Lamtor4	1.60489e-10	-0.291199	0.337	0.76	2.86137e-06
Ifnar1	1.6734e-10	-0.494149	0.076	0.417	2.98351e-06
Pak2	1.67472e-10	-0.401715	0.315	0.742	2.98586e-06
P2rx4	1.68853e-10	-0.497363	0.185	0.562	3.01048e-06
Zfp652	1.72046e-10	-0.382461	0.25	0.662	3.0674e-06
Nipa2	1.74298e-10	-0.433156	0.228	0.608	3.10756e-06
Mkln1	1.75119e-10	-0.30418	0.304	0.708	3.12219e-06
Hps3	1.76151e-10	-0.446318	0.261	0.659	3.14059e-06
Ivns1abp	1.77316e-10	-0.384491	0.435	0.929	3.16137e-06
Plekhf2	1.77332e-10	-0.48048	0.076	0.421	3.16166e-06
Sirpa	1.77921e-10	-0.435265	0.543	0.954	3.17215e-06
Sox4	1.79249e-10	-0.55453	0.272	0.67	3.19583e-06
Acer3	1.85513e-10	-0.311762	0.293	0.714	3.3075e-06
Hook3	1.86969e-10	-0.383611	0.261	0.676	3.33347e-06
Junb	1.8811e-10	-0.458946	0.337	0.775	3.35381e-06
Tmem14c	1.90333e-10	-0.350472	0.283	0.688	3.39344e-06
Tmem59	1.91726e-10	-0.408731	0.489	0.95	3.41828e-06
Mgat4a	1.93667e-10	-0.413635	0.304	0.727	3.45289e-06
Pbxip1	1.99581e-10	-0.524642	0.109	0.471	3.55832e-06
Mfap3	2.05825e-10	-0.445339	0.141	0.506	3.66966e-06
Chd2	2.07242e-10	-0.365338	0.13	0.51	3.69492e-06
Elf1	2.13819e-10	-0.453165	0.217	0.586	3.81217e-06
Dlg4	2.28549e-10	1.10232	0.38	0.175	4.07479e-06
Dip2b	2.30096e-10	-0.400622	0.228	0.633	4.10239e-06
Ralb	2.32893e-10	-0.327573	0.185	0.537	4.15225e-06
Slc2a5	2.34725e-10	-0.40921	0.391	0.851	4.18492e-06
P2rx7	2.39331e-10	-0.373172	0.163	0.496	4.26703e-06
Csf2ra	2.45094e-10	-0.441955	0.174	0.551	4.36978e-06
Scaf11	2.48513e-10	-0.330705	0.272	0.658	4.43074e-06
Prrc2c	2.7251e-10	-0.362241	0.293	0.674	4.85858e-06
Elovl1	2.74182e-10	-0.487756	0.141	0.485	4.88839e-06
Dennd4a	2.81474e-10	-0.352456	0.326	0.784	5.0184e-06
Tanc2	2.88627e-10	-0.3412	0.424	0.865	5.14593e-06
Cux1	2.90597e-10	-0.347149	0.228	0.593	5.18105e-06
Tfe3	3.00068e-10	-0.406951	0.228	0.609	5.34991e-06
Naga	3.03394e-10	-0.486413	0.13	0.466	5.40922e-06
Fam212a	3.09774e-10	-0.39595	0.207	0.607	5.52297e-06
Txndc15	3.16433e-10	-0.379102	0.228	0.601	5.64168e-06
Lyl1	3.17187e-10	-0.475409	0.25	0.622	5.65513e-06
Cebpz	3.19016e-10	-0.345152	0.272	0.685	5.68774e-06
Ubn2	3.20166e-10	-0.345607	0.239	0.643	5.70824e-06
Ikbkb	3.35657e-10	-0.37158	0.174	0.513	5.98443e-06
Pnpla7	3.45679e-10	-0.470266	0.217	0.562	6.16311e-06
Herpud1	3.53612e-10	-0.413665	0.261	0.648	6.30454e-06
Slc4a7	3.62964e-10	-0.436681	0.217	0.596	6.47129e-06
Tnrc6b	3.68093e-10	-0.390012	0.272	0.673	6.56272e-06
Xbp1	3.69391e-10	-0.427911	0.261	0.651	6.58587e-06
Itgam	3.77707e-10	-0.409839	0.457	0.897	6.73415e-06
Tuba1a	3.87133e-10	1.14798	0.63	0.479	6.90219e-06
Sla	3.941e-10	-0.41327	0.217	0.576	7.0264e-06
Edem1	3.95648e-10	-0.461355	0.283	0.656	7.054e-06
Tnfrsf21	4.00279e-10	-0.366796	0.25	0.617	7.13657e-06
Capn3	4.00346e-10	-0.415993	0.196	0.573	7.13776e-06
Psme1	4.01487e-10	-0.265603	0.348	0.756	7.1581e-06
Herc2	4.06974e-10	-0.27215	0.304	0.726	7.25594e-06
Man1a2	4.23782e-10	-0.303789	0.359	0.79	7.55562e-06
Gps2	4.33546e-10	-0.474429	0.13	0.479	7.72969e-06
Gngt2	4.38641e-10	-0.300056	0.283	0.692	7.82053e-06
Cklf	4.40105e-10	-0.287483	0.185	0.557	7.84663e-06
Timp2	4.47896e-10	-0.414854	0.467	0.916	7.98554e-06
Hnrnpf	4.74542e-10	-0.353924	0.424	0.865	8.46061e-06
Rsbn1l	4.88197e-10	-0.28305	0.239	0.611	8.70406e-06
2810474O19Rik	4.91245e-10	-0.407467	0.207	0.624	8.7584e-06
Mob1a	5.03687e-10	-0.433937	0.261	0.629	8.98023e-06
2020-03-02	5.04961e-10	-0.3452	0.272	0.642	9.00295e-06
Tmco1	5.10306e-10	-0.285979	0.359	0.776	9.09824e-06
Qk	5.19069e-10	-0.404055	0.554	0.953	9.25448e-06
Pdgfb	5.19335e-10	-0.464003	0.25	0.637	9.25923e-06
Mcl1	5.21352e-10	-0.36955	0.38	0.799	9.29519e-06
Tapbp	5.24238e-10	-0.312404	0.315	0.73	9.34663e-06
Ssr2	5.27026e-10	-0.372435	0.25	0.623	9.39634e-06
Agap3	5.43223e-10	1.23631	0.293	0.116	9.68513e-06
Tmem109	5.55539e-10	-0.253911	0.12	0.476	9.90471e-06
Il6st	5.55654e-10	-0.337492	0.315	0.733	9.90675e-06
Bcl2a1a	5.76602e-10	-0.498424	0.098	0.432	1.02802e-05
Neu1	5.86694e-10	-0.47428	0.087	0.407	1.04602e-05
Tmem165	6.35145e-10	-0.463282	0.185	0.529	1.1324e-05
Cd302	6.51744e-10	-0.357587	0.272	0.685	1.16199e-05
Maml3	6.7041e-10	-0.439409	0.196	0.536	1.19527e-05
Tmed2	6.8381e-10	-0.258093	0.424	0.842	1.21917e-05
Znrf2	6.92784e-10	-0.436629	0.207	0.544	1.23517e-05
Plod1	7.00278e-10	-0.433024	0.272	0.649	1.24852e-05
Galnt1	7.20789e-10	-0.454339	0.261	0.603	1.28509e-05
Ep300	7.28326e-10	-0.432555	0.272	0.673	1.29853e-05
Krcc1	7.2836e-10	-0.332051	0.25	0.633	1.29859e-05
Slc35b2	7.31634e-10	-0.477531	0.141	0.477	1.30443e-05
Elk3	7.71615e-10	-0.370381	0.207	0.584	1.37571e-05
Taf1d	7.93226e-10	-0.523259	0.185	0.512	1.41424e-05
Fmnl3	8.25365e-10	-0.430115	0.152	0.532	1.47154e-05
Tifa	8.32568e-10	-0.387854	0.272	0.677	1.48439e-05
Reep3	8.34797e-10	-0.373422	0.239	0.652	1.48836e-05
Lrp10	8.35429e-10	-0.406935	0.141	0.498	1.48949e-05
Tmbim4	8.37343e-10	-0.374009	0.283	0.652	1.4929e-05
Eif2s2	8.42705e-10	-0.345632	0.326	0.742	1.50246e-05
Stmn1	8.57112e-10	1.21877	0.315	0.13	1.52814e-05
Rassf2	8.82642e-10	-0.303169	0.228	0.606	1.57366e-05
Ormdl2	8.85824e-10	-0.455628	0.087	0.4	1.57934e-05
Bub3	8.96489e-10	-0.442214	0.152	0.499	1.59835e-05
Atp13a3	9.3394e-10	-0.395842	0.087	0.415	1.66512e-05
Snx29	9.65349e-10	-0.457988	0.174	0.523	1.72112e-05
Dock4	9.70963e-10	-0.260503	0.413	0.852	1.73113e-05
Hhex	9.72043e-10	-0.300072	0.239	0.648	1.73305e-05
Fau	1.02031e-09	-0.400263	0.848	0.987	1.81911e-05
Srrm1	1.04743e-09	-0.305474	0.304	0.726	1.86745e-05
Camk2d	1.08087e-09	-0.352324	0.326	0.713	1.92708e-05
Asap1	1.08611e-09	-0.412828	0.272	0.637	1.93642e-05
Srsf3	1.09845e-09	-0.267182	0.413	0.828	1.95843e-05
Tifab	1.15031e-09	-0.47265	0.185	0.523	2.05089e-05
Litaf	1.15695e-09	-0.39382	0.109	0.448	2.06273e-05
Rasgrp3	1.16144e-09	-0.439363	0.304	0.715	2.07074e-05
Raly	1.18208e-09	-0.301369	0.25	0.617	2.10753e-05
Ywhaz	1.19606e-09	1.09976	0.739	0.716	2.13245e-05
Ets1	1.20286e-09	-0.428302	0.174	0.499	2.14458e-05
Usp8	1.22185e-09	-0.423579	0.239	0.591	2.17843e-05
Srpr	1.2674e-09	-0.436937	0.174	0.539	2.25965e-05
Stard9	1.33769e-09	-0.476327	0.13	0.47	2.38497e-05
Snrnp48	1.35745e-09	-0.386937	0.174	0.529	2.4202e-05
Coro1b	1.37334e-09	-0.35681	0.196	0.556	2.44852e-05
Rsrp1	1.41161e-09	-0.453167	0.565	0.976	2.51675e-05
Hsd17b11	1.42591e-09	-0.293366	0.272	0.672	2.54225e-05
Colgalt1	1.43061e-09	-0.384737	0.141	0.493	2.55063e-05
Hivep3	1.44076e-09	-0.342606	0.272	0.637	2.56873e-05
Cln3	1.5226e-09	-0.455172	0.141	0.486	2.71464e-05
Hck	1.52442e-09	-0.332879	0.315	0.722	2.7179e-05
Nhlrc3	1.55733e-09	-0.438864	0.054	0.375	2.77656e-05
Cd34	1.55789e-09	-0.453343	0.196	0.548	2.77756e-05
Arhgef40	1.59167e-09	-0.460768	0.185	0.524	2.83779e-05
Scn1b	1.67337e-09	1.34484	0.446	0.248	2.98345e-05
Sipa1	1.74082e-09	-0.321888	0.326	0.706	3.1037e-05
Sgce	1.75768e-09	-0.363267	0.272	0.622	3.13376e-05
Ccl6	1.76643e-09	-0.415986	0.25	0.633	3.14937e-05
Lrrc3	1.84822e-09	-0.440726	0.272	0.652	3.29519e-05
Hnrnpl	1.87884e-09	-0.388118	0.272	0.641	3.34978e-05
Dram2	1.92846e-09	-0.395194	0.196	0.539	3.43825e-05
Ankrd11	2.01212e-09	-0.423096	0.337	0.742	3.58742e-05
Naa35	2.03744e-09	-0.355792	0.315	0.697	3.63255e-05
Cpsf6	2.08115e-09	-0.304923	0.228	0.623	3.71049e-05
Mycbp2	2.18412e-09	-0.306822	0.424	0.798	3.89407e-05
Casp8	2.20242e-09	-0.333815	0.272	0.651	3.9267e-05
Csnk1e	2.20833e-09	-0.3574	0.38	0.841	3.93724e-05
Erlec1	2.22533e-09	-0.424796	0.13	0.468	3.96754e-05
Fscn1	2.25659e-09	-0.316329	0.402	0.842	4.02328e-05
Rgs19	2.30176e-09	-0.348612	0.228	0.57	4.10381e-05
Thrap3	2.34905e-09	-0.437515	0.174	0.531	4.18811e-05
Klhl6	2.36831e-09	-0.320001	0.109	0.433	4.22245e-05
Snx20	2.40463e-09	-0.334587	0.272	0.634	4.28722e-05
Cd300a	2.47221e-09	-0.409808	0.272	0.661	4.4077e-05
Gm26740	2.48264e-09	-0.366971	0.163	0.501	4.42631e-05
Lars2	2.49146e-09	1.34628	0.587	0.433	4.44203e-05
Cebpd	2.49345e-09	-0.443908	0.272	0.654	4.44556e-05
Cuta	2.49462e-09	-0.371466	0.196	0.551	4.44766e-05
Jmjd1c	2.54505e-09	-0.357158	0.326	0.77	4.53756e-05
Washc4	2.75484e-09	-0.408764	0.185	0.535	4.91161e-05
Crybb1	2.77991e-09	-0.501058	0.174	0.527	4.9563e-05
Nrp1	2.79553e-09	-0.445859	0.207	0.561	4.98415e-05
Ddx18	2.84776e-09	-0.428471	0.141	0.481	5.07728e-05
Mier1	2.88679e-09	-0.409774	0.217	0.573	5.14686e-05
Fbxl20	2.92268e-09	-0.380065	0.076	0.397	5.21085e-05
Ecscr	3.14913e-09	-0.437006	0.37	0.744	5.61458e-05
Ddx5	3.21168e-09	-0.417623	0.663	0.984	5.7261e-05
Soat1	3.2412e-09	-0.33446	0.13	0.461	5.77874e-05
Mknk1	3.24941e-09	-0.384939	0.196	0.536	5.79338e-05
Ctso	3.35675e-09	-0.361577	0.185	0.534	5.98476e-05
Cldnd1	3.40514e-09	-0.354174	0.185	0.545	6.07103e-05
Psmb9	3.42307e-09	-0.328386	0.152	0.496	6.10299e-05
Sgpl1	3.42355e-09	-0.392374	0.196	0.545	6.10385e-05
Jun	3.46625e-09	-0.477533	0.326	0.705	6.17997e-05
Hnrnpm	3.46721e-09	-0.393747	0.239	0.576	6.18169e-05
2020-03-01	3.52367e-09	-0.344105	0.261	0.644	6.28236e-05
Tmed7	3.54314e-09	-0.334431	0.337	0.712	6.31707e-05
Lsp1	3.59402e-09	-0.551197	0.065	0.37	6.40777e-05
Asxl2	3.62598e-09	-0.337977	0.152	0.503	6.46476e-05
Tnfrsf13b	3.64041e-09	-0.409929	0.228	0.576	6.49049e-05
Yipf4	3.679e-09	-0.386042	0.217	0.563	6.55928e-05
Rbm26	3.71317e-09	-0.418718	0.25	0.603	6.6202e-05
Zdhhc20	3.88137e-09	-0.279969	0.239	0.604	6.92009e-05
Idh2	4.06434e-09	-0.410502	0.185	0.51	7.24631e-05
Ptafr	4.10692e-09	-0.261597	0.217	0.597	7.32223e-05
Cers2	4.11867e-09	-0.291997	0.261	0.626	7.34318e-05
Dapp1	4.1235e-09	-0.343872	0.283	0.644	7.35178e-05
Fam167b	4.14022e-09	-0.415212	0.304	0.658	7.3816e-05
Fes	4.14384e-09	-0.371172	0.152	0.505	7.38805e-05
Trip11	4.40252e-09	-0.412363	0.12	0.445	7.84925e-05
Comt	4.42861e-09	-0.298905	0.467	0.892	7.89578e-05
Tmem234	4.53097e-09	-0.267758	0.348	0.74	8.07827e-05
Atp6v0a2	4.59454e-09	-0.353429	0.228	0.601	8.19161e-05
Fkbp1a	4.60676e-09	1.31258	0.609	0.518	8.2134e-05
Aga	4.6377e-09	-0.440933	0.109	0.435	8.26856e-05
Arl6ip5	4.79254e-09	-0.27369	0.239	0.642	8.54461e-05
Zbtb1	4.79303e-09	-0.362477	0.098	0.405	8.54549e-05
Kcnk6	5.06547e-09	-0.395068	0.163	0.491	9.03123e-05
Hvcn1	5.13103e-09	-0.415064	0.239	0.563	9.14811e-05
Gcn1l1	5.25419e-09	-0.402309	0.25	0.635	9.3677e-05
Fchsd2	5.26837e-09	-0.341839	0.283	0.664	9.39297e-05
Slc15a4	5.38378e-09	-0.448581	0.174	0.5	9.59875e-05
Brd1	5.41874e-09	-0.367277	0.185	0.536	9.66107e-05
Maged1	5.42514e-09	1.22033	0.413	0.228	9.67247e-05
H2afz	5.47179e-09	-0.311172	0.413	0.825	9.75566e-05
Stk38	5.51136e-09	-0.384868	0.13	0.467	9.82621e-05
Zfp36	5.51641e-09	-0.416987	0.174	0.518	9.83522e-05
Slc12a9	5.59607e-09	-0.331058	0.239	0.596	9.97722e-05
Chd7	5.61808e-09	-0.310452	0.25	0.615	0.000100165
Zwint	5.65987e-09	1.54807	0.457	0.266	0.00010091
Tjp1	5.94128e-09	-0.46781	0.185	0.514	0.000105927
Rasal3	6.01073e-09	-0.315706	0.207	0.562	0.000107165
Ythdf2	6.04791e-09	-0.402382	0.207	0.556	0.000107828
Thap3	6.07618e-09	-0.295073	0.174	0.503	0.000108332
Sh3kbp1	6.11871e-09	-0.343765	0.185	0.534	0.00010909
Slc12a6	6.32862e-09	-0.388127	0.228	0.554	0.000112833
Btk	6.35041e-09	-0.432195	0.12	0.425	0.000113221
Tgs1	6.74309e-09	-0.475566	0.272	0.579	0.000120223
Hnrnpul1	6.77369e-09	-0.298169	0.217	0.57	0.000120768
Ier5	6.88763e-09	-0.303944	0.391	0.791	0.0001228
Anxa3	7.21973e-09	-0.393974	0.337	0.758	0.000128721
Tex261	7.67348e-09	-0.386576	0.272	0.616	0.00013681
Icam1	7.69316e-09	-0.393272	0.207	0.56	0.000137161
Abhd6	7.73664e-09	-0.405917	0.228	0.547	0.000137937
Rab6b	7.95944e-09	1.27592	0.5	0.324	0.000141909
Heatr5a	8.5942e-09	-0.297729	0.174	0.522	0.000153226
Lnpep	8.64798e-09	-0.29475	0.217	0.579	0.000154185
Tmem135	8.92351e-09	-0.311601	0.196	0.551	0.000159097
Spcs3	9.32233e-09	-0.337044	0.163	0.473	0.000166208
Nr3c1	9.35597e-09	-0.314338	0.272	0.653	0.000166808
Acp2	9.54974e-09	-0.373372	0.283	0.629	0.000170262
Rasa4	9.61159e-09	-0.422086	0.185	0.511	0.000171365
Rnh1	9.91217e-09	-0.417016	0.174	0.503	0.000176724
Tnfsf13b	1.01546e-08	-0.250528	0.196	0.547	0.000181047
Gpx1	1.04584e-08	-0.297259	0.402	0.846	0.000186463
Cnih4	1.04615e-08	-0.309718	0.207	0.541	0.000186517
Tpt1	1.05253e-08	-0.427077	0.815	0.983	0.000187655
Sptssa	1.06191e-08	-0.36635	0.207	0.554	0.000189328
Lst1	1.07345e-08	-0.477538	0.196	0.539	0.000191386
Calhm2	1.13617e-08	-0.444763	0.141	0.438	0.000202568
Pwwp2a	1.14428e-08	-0.407553	0.196	0.537	0.000204013
Rptor	1.16627e-08	-0.362581	0.196	0.516	0.000207934
Hmgb2	1.20124e-08	-0.518984	0.065	0.348	0.000214169
Abca1	1.2331e-08	-0.336185	0.228	0.594	0.000219849
A630001G21Rik	1.33352e-08	-0.384434	0.12	0.435	0.000237753
Frrs1	1.36773e-08	-0.380416	0.152	0.479	0.000243852
Luc7l3	1.42805e-08	-0.292378	0.261	0.647	0.000254607
Mia2	1.46539e-08	-0.384119	0.239	0.572	0.000261265
Sult1a1	1.47815e-08	-0.348081	0.109	0.418	0.000263539
Rtn4	1.53121e-08	-0.257191	0.522	0.911	0.000273
Hsp90ab1	1.60653e-08	0.687318	0.88	0.927	0.000286429
Ttc28	1.67065e-08	-0.483909	0.239	0.556	0.00029786
Cacna1a	1.68264e-08	-0.278823	0.261	0.578	0.000299998
Gpr107	1.71808e-08	-0.407499	0.13	0.44	0.000306317
Nek7	1.7335e-08	-0.355634	0.261	0.634	0.000309065
Yae1d1	1.78903e-08	-0.253914	0.087	0.385	0.000318966
Cr1l	1.82479e-08	-0.427384	0.261	0.576	0.000325342
Slamf9	1.83791e-08	-0.351624	0.207	0.533	0.000327681
Cep170	1.85225e-08	-0.2892	0.207	0.552	0.000330238
Mysm1	1.89305e-08	-0.450651	0.163	0.461	0.000337512
Jkamp	1.91188e-08	-0.392587	0.12	0.427	0.00034087
4933434E20Rik	1.92184e-08	-0.307643	0.272	0.593	0.000342646
Ppp1r12a	1.92767e-08	-0.324935	0.228	0.586	0.000343684
Kdelr2	1.95289e-08	-0.368133	0.228	0.572	0.000348181
Lpcat1	1.98137e-08	-0.386088	0.185	0.5	0.000353259
Gpr137b	2.04487e-08	-0.350513	0.174	0.477	0.00036458
Tspo	2.13347e-08	-0.307171	0.239	0.588	0.000380376
Commd8	2.18231e-08	-0.29158	0.446	0.861	0.000389085
Setd2	2.24888e-08	-0.339653	0.163	0.495	0.000400953
Dusp11	2.25237e-08	-0.440562	0.217	0.52	0.000401575
Wdr26	2.28366e-08	-0.324983	0.283	0.637	0.000407154
Spg21	2.31367e-08	-0.373604	0.087	0.386	0.000412505
Dlst	2.38178e-08	-0.306299	0.12	0.43	0.000424648
Ankrd17	2.38643e-08	-0.361139	0.217	0.541	0.000425477
Top1	2.40548e-08	-0.266917	0.326	0.675	0.000428873
Rnf149	2.41266e-08	-0.322634	0.217	0.533	0.000430153
Lat2	2.43429e-08	-0.268782	0.283	0.681	0.00043401
Lrpap1	2.44242e-08	-0.337935	0.304	0.656	0.000435459
Fcho2	2.49267e-08	-0.340166	0.315	0.682	0.000444419
Mettl7a1	2.51106e-08	-0.406586	0.043	0.315	0.000447696
Mgat1	2.61148e-08	-0.290777	0.239	0.555	0.000465601
Arl10	2.61689e-08	-0.377917	0.196	0.553	0.000466565
Pttg1ip	2.65461e-08	-0.27879	0.272	0.628	0.00047329
Lactb	2.71944e-08	-0.417148	0.152	0.484	0.000484849
Rbm7	2.87379e-08	-0.376216	0.174	0.488	0.000512368
Rack1	2.87877e-08	-0.343304	0.609	0.944	0.000513257
Fam49b	2.89294e-08	-0.35126	0.467	0.936	0.000515782
Ing4	2.94129e-08	-0.304706	0.196	0.508	0.000524402
Ccr6	2.94685e-08	-0.502936	0.272	0.601	0.000525393
Bst2	3.07458e-08	-0.38039	0.185	0.483	0.000548167
Slc37a2	3.08555e-08	-0.425096	0.13	0.433	0.000550122
Tmem219	3.14903e-08	-0.285947	0.217	0.545	0.000561441
Atp6v0b	3.24101e-08	-0.336022	0.587	0.971	0.000577839
Wls	3.25308e-08	-0.279352	0.217	0.564	0.000579992
Vasp	3.26543e-08	-0.35309	0.293	0.636	0.000582193
Yipf1	3.29133e-08	-0.406894	0.12	0.413	0.000586811
Thrsp	3.37401e-08	-0.352427	0.228	0.558	0.000601553
Rnf167	3.4042e-08	-0.340259	0.207	0.537	0.000606934
Sun2	3.43163e-08	-0.408587	0.174	0.484	0.000611825
Zfp710	3.51222e-08	-0.300247	0.272	0.657	0.000626193
Eif2s3y	3.57528e-08	-0.427725	0.174	0.476	0.000637437
Tap2	3.62173e-08	-0.397853	0.185	0.505	0.000645718
Sys1	3.78983e-08	-0.352601	0.185	0.493	0.000675689
Mafg	3.89528e-08	-0.371269	0.25	0.592	0.000694489
Arhgap25	3.93117e-08	-0.433862	0.163	0.471	0.000700888
Wdr44	3.97258e-08	-0.418222	0.174	0.48	0.000708272
Dtx4	3.98016e-08	-0.325993	0.152	0.488	0.000709623
Gpr160	4.04716e-08	-0.384225	0.087	0.375	0.000721569
Stt3a	4.07845e-08	-0.393882	0.228	0.558	0.000727146
Alg5	4.11024e-08	-0.35872	0.239	0.572	0.000732814
Gpr155	4.16808e-08	-0.303125	0.239	0.619	0.000743127
Cdk12	4.18989e-08	-0.410343	0.174	0.475	0.000747015
Wipf1	4.21108e-08	-0.418909	0.152	0.442	0.000750793
Fam53b	4.28447e-08	-0.338359	0.141	0.441	0.000763878
Fam102b	4.29189e-08	-0.293204	0.413	0.814	0.000765202
Slfn8	4.42601e-08	-0.417174	0.174	0.484	0.000789112
Birc2	4.46773e-08	-0.299297	0.043	0.315	0.000796551
Myl12a	4.47444e-08	-0.299547	0.239	0.564	0.000797748
Clta	4.52036e-08	-0.29212	0.565	0.946	0.000805935
Cbx1	4.63923e-08	-0.323225	0.207	0.545	0.000827129
Arid4a	4.70941e-08	-0.354221	0.228	0.547	0.000839641
Itga6	4.71667e-08	-0.408774	0.196	0.51	0.000840935
Tigd2	4.7639e-08	-0.269908	0.13	0.441	0.000849357
Hdlbp	4.95031e-08	-0.252554	0.207	0.534	0.00088259
AU020206	5.01711e-08	-0.332251	0.163	0.476	0.000894501
Sppl2a	5.02564e-08	-0.263213	0.37	0.755	0.000896022
Slc7a8	5.0889e-08	-0.259408	0.348	0.711	0.000907301
Uba52	5.39418e-08	-0.385959	0.533	0.898	0.000961729
Slc39a1	5.48489e-08	-0.382612	0.109	0.411	0.0009779
Abcc3	5.48862e-08	-0.398628	0.12	0.421	0.000978566
Sptlc2	5.56357e-08	-0.396466	0.196	0.492	0.000991929
Ctc1	5.67088e-08	-0.377441	0.315	0.65	0.00101106
Ncf4	5.73599e-08	-0.378684	0.207	0.518	0.00102267
Notch2	5.94762e-08	-0.401613	0.141	0.449	0.0010604
Gpr84	5.9495e-08	-0.465687	0.207	0.513	0.00106074
Plpp1	6.23858e-08	-0.375169	0.098	0.405	0.00111228
Tns3	6.2529e-08	-0.250575	0.239	0.577	0.00111483
Vwa5a	6.51378e-08	-0.414602	0.12	0.407	0.00116134
Fibp	6.51858e-08	-0.32491	0.109	0.405	0.0011622
Klk8	6.54038e-08	-0.357871	0.283	0.627	0.00116608
Cspp1	6.55333e-08	-0.355092	0.141	0.428	0.00116839
Il4ra	6.67681e-08	-0.380027	0.087	0.376	0.00119041
Kctd12	6.68936e-08	-0.340816	0.576	0.95	0.00119265
Slc38a9	6.93931e-08	-0.380986	0.163	0.468	0.00123721
Fam46c	7.0295e-08	-0.35742	0.228	0.547	0.00125329
Akr1b10	7.05201e-08	-0.366399	0.185	0.513	0.0012573
Pla2g4a	7.62718e-08	-0.427117	0.152	0.438	0.00135985
Traf3ip3	7.69393e-08	-0.412941	0.196	0.485	0.00137175
Rnpep	7.97234e-08	-0.339918	0.217	0.54	0.00142139
Fam111a	8.26441e-08	-0.411568	0.174	0.469	0.00147346
Ccar1	8.35604e-08	-0.319271	0.174	0.49	0.0014898
Xlr	8.36713e-08	-0.253996	0.152	0.443	0.00149178
Card19	8.42222e-08	-0.398167	0.087	0.359	0.0015016
Cysltr1	8.51771e-08	-0.317614	0.239	0.583	0.00151862
Arid5b	8.74025e-08	-0.37368	0.283	0.603	0.0015583
Prdx4	9.39444e-08	-0.375092	0.174	0.478	0.00167493
Man1c1	9.50246e-08	-0.42252	0.217	0.509	0.00169419
Il17ra	9.7192e-08	-0.300863	0.185	0.514	0.00173284
Sp110	9.75562e-08	-0.41451	0.13	0.428	0.00173933
Gfm2	9.79416e-08	-0.423107	0.152	0.441	0.0017462
Sbno2	9.8294e-08	-0.253269	0.087	0.369	0.00175248
Dmxl1	1.00395e-07	-0.270435	0.087	0.361	0.00178993
Atp2c1	1.01625e-07	-0.294141	0.272	0.581	0.00181187
Snx24	1.03108e-07	-0.384762	0.109	0.396	0.0018383
Eif3c	1.05999e-07	-0.313587	0.315	0.676	0.00188986
Tmem64	1.10099e-07	-0.315851	0.12	0.427	0.00196295
B430010I23Rik	1.20603e-07	-0.362908	0.163	0.457	0.00215023
Twf2	1.2065e-07	-0.291268	0.337	0.698	0.00215107
Pdcd10	1.2533e-07	-0.310239	0.228	0.556	0.00223451
Zkscan3	1.35984e-07	-0.370388	0.239	0.537	0.00242446
Gna13	1.36822e-07	-0.382637	0.239	0.573	0.0024394
Stab1	1.41592e-07	-0.468146	0.163	0.446	0.00252443
Cdk6	1.42892e-07	-0.471127	0.12	0.393	0.00254761
Map3k1	1.49397e-07	-0.38527	0.12	0.393	0.0026636
Kdm3b	1.56732e-07	-0.394117	0.13	0.426	0.00279437
BC005561	1.66338e-07	-0.323921	0.152	0.434	0.00296564
B4galt4	1.6931e-07	-0.382401	0.196	0.492	0.00301862
Birc6	1.76751e-07	-0.337248	0.207	0.513	0.0031513
Gigyf1	1.77451e-07	-0.38373	0.13	0.424	0.00316377
Arhgap31	1.83281e-07	-0.422599	0.196	0.488	0.00326772
Pias1	1.86318e-07	-0.292305	0.152	0.452	0.00332186
Bod1l	1.86637e-07	-0.32097	0.185	0.509	0.00332755
Stk4	1.8915e-07	-0.303458	0.152	0.444	0.00337235
Utp3	1.93388e-07	-0.316539	0.163	0.47	0.00344792
Lpxn	2.00272e-07	-0.346181	0.196	0.496	0.00357065
Cox6c	2.13152e-07	1.16847	0.717	0.715	0.0038003
Ccdc47	2.19342e-07	-0.26713	0.283	0.63	0.00391066
Sbds	2.19866e-07	-0.403622	0.163	0.449	0.00392
Fez2	2.20468e-07	-0.280381	0.304	0.648	0.00393072
Sec14l1	2.24524e-07	-0.302475	0.217	0.514	0.00400304
Zfp90	2.24859e-07	-0.366262	0.217	0.535	0.00400901
Tlr7	2.26027e-07	-0.251495	0.207	0.539	0.00402984
Mgat2	2.26755e-07	-0.290836	0.25	0.591	0.00404282
Galnt11	2.27859e-07	-0.36952	0.141	0.414	0.00406249
Fam3c	2.30155e-07	-0.381843	0.152	0.438	0.00410343
Eif4a1	2.30377e-07	-0.257026	0.489	0.88	0.00410739
Mau2	2.34847e-07	-0.348367	0.196	0.495	0.00418709
Bcl10	2.43143e-07	-0.317422	0.25	0.563	0.00433499
Stard3	2.53299e-07	-0.348959	0.283	0.597	0.00451606
Tlr13	2.57013e-07	-0.329967	0.207	0.492	0.00458229
Eif4e2	2.59223e-07	-0.356648	0.196	0.477	0.00462169
Dhx15	2.77134e-07	-0.306134	0.13	0.422	0.00494101
Csf2rb	2.8039e-07	-0.360527	0.12	0.404	0.00499907
Hacd2	2.85194e-07	-0.37614	0.109	0.372	0.00508473
Atf1	2.88998e-07	-0.341982	0.141	0.422	0.00515254
Sltm	2.90388e-07	-0.2727	0.196	0.5	0.00517732
Stag1	3.02409e-07	-0.394695	0.196	0.478	0.00539165
Pld1	3.02961e-07	-0.365228	0.217	0.529	0.0054015
Ncoa3	3.08904e-07	-0.370925	0.261	0.573	0.00550744
Apoe	3.09886e-07	-0.565158	0.891	0.909	0.00552496
Uvrag	3.14529e-07	-0.365048	0.141	0.419	0.00560773
Zfp871	3.15803e-07	-0.358097	0.152	0.427	0.00563046
Swap70	3.17862e-07	-0.366624	0.141	0.418	0.00566716
Ankrd10	3.18587e-07	-0.312741	0.141	0.409	0.00568008
Ganab	3.2078e-07	-0.344261	0.065	0.325	0.00571919
Pds5a	3.25662e-07	-0.304179	0.174	0.466	0.00580623
Smarca5	3.33289e-07	-0.251553	0.207	0.507	0.00594221
Pirb	3.35215e-07	-0.270505	0.054	0.311	0.00597655
Cd2ap	3.41809e-07	-0.362352	0.283	0.584	0.0060941
Cnot4	3.55942e-07	-0.289055	0.174	0.462	0.00634609
Nsmce3	3.79439e-07	-0.322607	0.13	0.405	0.00676501
Pacsin2	3.90202e-07	-0.277053	0.185	0.488	0.00695691
Slc40a1	4.25543e-07	-0.382423	0.174	0.461	0.007587
Zfp950	4.39055e-07	-0.29038	0.261	0.559	0.00782792
Lyz2	4.39094e-07	-0.616214	0.38	0.71	0.00782861
1110008F13Rik	4.41924e-07	-0.345511	0.261	0.557	0.00787906
Fubp1	4.43224e-07	-0.253865	0.38	0.743	0.00790223
Hltf	4.45094e-07	-0.283047	0.217	0.514	0.00793558
Idnk	4.51659e-07	-0.363199	0.076	0.326	0.00805262
Dpy19l4	4.59642e-07	-0.363918	0.185	0.477	0.00819496
Slc9a9	4.66459e-07	-0.320322	0.196	0.492	0.0083165
Nfatc1	4.68937e-07	-0.310129	0.152	0.438	0.00836068
Tnfsf12	4.70285e-07	-0.255329	0.065	0.312	0.00838472
2210016F16Rik	4.72033e-07	-0.339592	0.076	0.331	0.00841588
Fcgrt	4.78269e-07	-0.281038	0.217	0.549	0.00852705
N4bp2l2	4.87429e-07	-0.321856	0.283	0.619	0.00869037
Vps4b	4.93355e-07	-0.264244	0.207	0.518	0.00879602
Zmpste24	5.06137e-07	-0.277366	0.12	0.396	0.00902392
Ssbp1	5.073e-07	-0.366098	0.25	0.546	0.00904465
3222401L13Rik	5.65312e-07	-0.397434	0.163	0.452	0.0100789
Pigu	5.73227e-07	-0.340571	0.065	0.314	0.0102201
Adcy7	5.85614e-07	-0.363888	0.272	0.566	0.0104409
Slc35c2	5.85733e-07	-0.315174	0.098	0.376	0.010443
Ext2	5.94028e-07	-0.27488	0.087	0.339	0.0105909
Cacna1d	6.0582e-07	-0.360458	0.109	0.368	0.0108012
Irak1	6.18779e-07	-0.333554	0.163	0.446	0.0110322
Cpsf3	6.39786e-07	-0.331495	0.054	0.3	0.0114067
Xrn1	6.54163e-07	-0.349594	0.12	0.39	0.0116631
Renbp	6.57424e-07	-0.346612	0.13	0.392	0.0117212
Rmi1	6.62682e-07	-0.341361	0.033	0.265	0.011815
Yy1	6.63367e-07	-0.252374	0.272	0.557	0.0118272
Plcg2	6.85775e-07	-0.32053	0.228	0.506	0.0122267
Mogs	7.11917e-07	-0.336532	0.076	0.328	0.0126928
Chordc1	7.12636e-07	-0.259313	0.098	0.364	0.0127056
Tspan4	7.12914e-07	-0.260748	0.239	0.542	0.0127105
Iffo1	7.22563e-07	-0.297352	0.163	0.452	0.0128826
Lactb2	7.24175e-07	-0.251446	0.087	0.346	0.0129113
Tom1l1	7.47629e-07	-0.336229	0.12	0.39	0.0133295
Snap23	7.50702e-07	-0.307373	0.12	0.39	0.0133843
Nrd1	7.61996e-07	-0.255802	0.185	0.472	0.0135856
Lman2l	7.67748e-07	-0.318188	0.228	0.505	0.0136882
Snx6	7.68127e-07	-0.352334	0.293	0.582	0.0136949
Usp21	7.88921e-07	-0.357538	0.065	0.303	0.0140657
Syf2	7.93209e-07	-0.287166	0.239	0.54	0.0141421
Il1a	8.15534e-07	-0.253417	0.152	0.42	0.0145402
Naglu	8.16939e-07	-0.349379	0.217	0.488	0.0145652
Vcpip1	8.41704e-07	-0.276724	0.087	0.344	0.0150067
Mfng	8.81604e-07	-0.355781	0.152	0.416	0.0157181
Zcchc6	8.85761e-07	-0.306979	0.272	0.595	0.0157922
Galnt7	9.15124e-07	-0.344461	0.076	0.327	0.0163157
Lrif1	9.44905e-07	-0.298887	0.12	0.406	0.0168467
Jam2	1.00479e-06	-0.322948	0.207	0.505	0.0179144
Dhrs7	1.02513e-06	-0.324304	0.087	0.327	0.018277
Xrn2	1.0341e-06	-0.309429	0.196	0.488	0.0184369
Hspb3	1.03448e-06	-0.310501	0.196	0.473	0.0184437
Cxcl16	1.08281e-06	-0.250855	0.13	0.406	0.0193055
Ppp6r1	1.08859e-06	-0.257405	0.152	0.447	0.0194084
Gsdme	1.1002e-06	-0.378504	0.087	0.324	0.0196155
Parp1	1.10986e-06	-0.254763	0.141	0.42	0.0197877
Lrrc25	1.1265e-06	-0.347636	0.13	0.387	0.0200843
Mplkip	1.12694e-06	-0.285416	0.109	0.364	0.0200922
Bsg	1.14652e-06	-0.317059	0.554	0.952	0.0204414
Trp53	1.15064e-06	-0.272258	0.196	0.487	0.0205147
Nup214	1.19793e-06	-0.327182	0.033	0.261	0.0213579
Plekhm3	1.23768e-06	-0.333606	0.043	0.272	0.0220667
Il13ra1	1.26016e-06	-0.326762	0.196	0.469	0.0224675
Agmo	1.26024e-06	-0.360748	0.152	0.404	0.0224689
Cabin1	1.26466e-06	-0.269083	0.087	0.338	0.0225477
Dmtf1	1.32198e-06	-0.27203	0.185	0.465	0.0235696
Pcp4	1.35893e-06	1.1123	0.38	0.222	0.0242283
Scamp3	1.43383e-06	-0.318767	0.152	0.421	0.0255638
P3h2	1.45081e-06	-0.348848	0.076	0.31	0.0258665
Ufl1	1.49163e-06	-0.37489	0.163	0.427	0.0265942
Pmm2	1.50029e-06	-0.291008	0.054	0.3	0.0267487
Cnot8	1.50916e-06	-0.276844	0.217	0.494	0.0269068
Btbd7	1.5374e-06	-0.301767	0.141	0.402	0.0274103
Lrch1	1.57179e-06	-0.273841	0.087	0.33	0.0280235
Abcd2	1.57629e-06	-0.305011	0.163	0.432	0.0281037
Pik3ca	1.63464e-06	-0.331139	0.076	0.308	0.0291439
Map1lc3a	1.66534e-06	1.21295	0.543	0.454	0.0296913
Icosl	1.72622e-06	-0.375267	0.109	0.344	0.0307768
Mxd4	1.7347e-06	-0.286445	0.25	0.508	0.0309279
Ptms	1.7521e-06	0.778408	0.804	0.871	0.0312383
I830077J02Rik	1.75436e-06	-0.351997	0.152	0.414	0.0312785
Syk	1.7782e-06	-0.356706	0.174	0.422	0.0317036
Pabpn1	1.78222e-06	-0.337332	0.174	0.444	0.0317752
Ddx21	1.80542e-06	-0.392811	0.12	0.358	0.0321888
Cep192	1.85793e-06	-0.269255	0.098	0.346	0.0331251
Gm26699	1.8865e-06	-0.340983	0.098	0.344	0.0336344
Pkn2	1.91955e-06	-0.282208	0.152	0.411	0.0342237
Pdlim4	1.93179e-06	-0.332189	0.152	0.41	0.0344419
Zfp62	1.9548e-06	-0.374321	0.185	0.443	0.0348522
Dpp8	1.97641e-06	-0.375739	0.174	0.414	0.0352375
Trim30a	2.03013e-06	-0.34919	0.13	0.387	0.0361953
Ankrd13a	2.0533e-06	-0.308267	0.098	0.345	0.0366082
Utp11	2.19932e-06	-0.319116	0.217	0.483	0.0392117
Akap9	2.20488e-06	-0.364211	0.239	0.494	0.0393108
Pan3	2.23133e-06	-0.267272	0.315	0.634	0.0397824
Ftl1	2.24041e-06	-0.349882	0.848	0.985	0.0399443
H2-M3	2.31365e-06	-0.254965	0.141	0.391	0.0412501
Bnip2	2.33794e-06	-0.347383	0.261	0.537	0.0416832
Nemf	2.37989e-06	-0.356095	0.141	0.387	0.0424311
Slc25a23	2.39054e-06	0.818611	0.261	0.121	0.0426209
Stk24	2.40235e-06	-0.260522	0.109	0.361	0.0428315
Mob3c	2.46102e-06	-0.365651	0.098	0.327	0.0438776
Ebi3	2.52303e-06	-0.321685	0.043	0.271	0.044983
Lage3	2.53308e-06	-0.306913	0.054	0.284	0.0451623
Taf7	2.56785e-06	-0.332164	0.054	0.279	0.0457823
Ccpg1	2.60585e-06	-0.319442	0.054	0.282	0.0464597
Aagab	2.63277e-06	-0.289331	0.076	0.305	0.0469397
Cdk2ap2	2.65989e-06	-0.306006	0.163	0.431	0.0474232
Dennd1c	2.70513e-06	-0.333069	0.13	0.38	0.0482298
Rsrc1	2.86313e-06	-0.286509	0.12	0.373	0.0510468
Abracl	2.89884e-06	-0.341232	0.174	0.419	0.0516834
Tpcn1	2.92601e-06	-0.335214	0.141	0.385	0.0521678
Igbp1	2.97742e-06	-0.326801	0.13	0.377	0.0530844
Abraxas2	2.99978e-06	-0.289202	0.196	0.474	0.0534831
2510039O18Rik	3.03109e-06	-0.268716	0.196	0.463	0.0540412
Slc43a2	3.04022e-06	-0.340854	0.109	0.343	0.054204
Hmg20b	3.09309e-06	-0.335309	0.109	0.347	0.0551467
Sbf2	3.12913e-06	-0.308851	0.163	0.433	0.0557893
Tnfrsf1b	3.13959e-06	-0.320027	0.174	0.434	0.0559757
Cmtm3	3.14011e-06	-0.267756	0.174	0.437	0.0559851
Dpm1	3.14318e-06	-0.268557	0.196	0.45	0.0560397
Rab6a	3.17271e-06	1.20852	0.457	0.33	0.0565663
Jagn1	3.17352e-06	-0.324053	0.141	0.4	0.0565806
0610030E20Rik	3.24586e-06	-0.307996	0.185	0.441	0.0578704
Tor2a	3.24935e-06	-0.338182	0.141	0.387	0.0579326
Pkib	3.28957e-06	-0.296392	0.087	0.32	0.0586497
Arid3a	3.29186e-06	-0.333806	0.043	0.256	0.0586906
Rassf5	3.59697e-06	-0.272093	0.174	0.429	0.0641304
Caml	3.69038e-06	-0.314109	0.098	0.333	0.0657957
Gnl3	3.80473e-06	-0.401768	0.13	0.36	0.0678345
Zfp292	3.83952e-06	-0.298804	0.283	0.583	0.0684547
Rgs1	3.8788e-06	-0.338993	0.065	0.293	0.0691551
Fbxl3	3.92719e-06	-0.271017	0.217	0.489	0.0700178
Crbn	4.00304e-06	-0.276503	0.109	0.348	0.0713701
Lacc1	4.20061e-06	-0.35567	0.109	0.335	0.0748927
Arhgap4	4.24388e-06	-0.297436	0.196	0.454	0.075664
Abcg1	4.31887e-06	-0.317364	0.185	0.447	0.0770012
Tgif1	4.32613e-06	-0.264251	0.054	0.275	0.0771305
Tlr3	4.51426e-06	-0.308433	0.196	0.45	0.0804847
Usp24	4.58634e-06	-0.335899	0.141	0.386	0.0817699
Slc36a1	4.58817e-06	-0.263542	0.185	0.455	0.0818025
Cln5	4.63953e-06	-0.286743	0.185	0.418	0.0827181
Zbtb37	4.64246e-06	-0.277923	0.043	0.262	0.0827704
Arhgap22	4.68314e-06	-0.301575	0.098	0.336	0.0834957
Gm10138	4.68424e-06	-0.291444	0.109	0.353	0.0835154
Rhobtb1	4.70304e-06	-0.361607	0.12	0.339	0.0838504
Gpr146	4.7058e-06	-0.319007	0.217	0.474	0.0838997
Camta1	4.73009e-06	0.967606	0.315	0.171	0.0843327
Cdip1	4.95441e-06	1.13136	0.446	0.308	0.0883322
Rnf187	4.97121e-06	0.947344	0.565	0.466	0.0886318
Mettl23	5.02976e-06	-0.292603	0.163	0.408	0.0896757
Cct4	5.08396e-06	-0.252991	0.315	0.616	0.090642
Mcmbp	5.22067e-06	-0.313897	0.109	0.346	0.0930793
Elk4	5.24111e-06	-0.324975	0.087	0.31	0.0934437
1810011H11Rik	5.25231e-06	-0.271076	0.196	0.456	0.0936435
Abcb4	5.30759e-06	-0.330573	0.109	0.343	0.0946291
Clk4	5.3249e-06	-0.254852	0.174	0.429	0.0949376
Fam193a	5.58164e-06	-0.285245	0.185	0.429	0.099515
Cdk8	5.69906e-06	-0.352152	0.141	0.36	0.101609
Knop1	5.83944e-06	-0.326442	0.174	0.419	0.104111
Tap1	5.93806e-06	-0.30975	0.098	0.322	0.10587
Ago3	6.05256e-06	-0.367322	0.12	0.34	0.107911
Peli2	6.06468e-06	-0.285387	0.12	0.358	0.108127
Trim12c	6.1619e-06	-0.328622	0.076	0.289	0.10986
Pitpnc1	6.38744e-06	-0.265723	0.163	0.4	0.113882
Tbc1d5	6.5013e-06	-0.276006	0.207	0.464	0.115912
Trim26	6.59573e-06	-0.309159	0.185	0.432	0.117595
Lrmp	6.62848e-06	-0.289121	0.12	0.367	0.118179
Cdc5l	6.66485e-06	-0.35617	0.152	0.394	0.118828
Med13l	6.70459e-06	-0.286917	0.207	0.464	0.119536
Vrk1	6.95806e-06	-0.323013	0.098	0.313	0.124055
Dbnl	7.20261e-06	-0.267685	0.239	0.511	0.128415
Atf6	7.54292e-06	-0.284236	0.098	0.337	0.134483
H2-Oa	7.71896e-06	-0.290094	0.152	0.387	0.137621
Rnf111	7.88993e-06	-0.255194	0.196	0.454	0.14067
Pdk1	7.91742e-06	-0.369356	0.239	0.474	0.14116
Aff1	7.94084e-06	-0.291509	0.054	0.269	0.141577
Zcchc11	7.96698e-06	-0.274393	0.217	0.488	0.142043
Pdcd4	8.10082e-06	-0.268719	0.185	0.434	0.14443
Lrrcc1	8.20228e-06	-0.334589	0.065	0.278	0.146238
Cbx5	8.2689e-06	1.05589	0.272	0.137	0.147426
BC028528	8.27815e-06	-0.294659	0.239	0.5	0.147591
Gm47283	9.37362e-06	-0.289431	0.054	0.27	0.167122
Ranbp2	9.39917e-06	-0.254816	0.141	0.391	0.167578
Arhgef6	9.41095e-06	-0.256933	0.207	0.434	0.167788
Psip1	9.56486e-06	0.86617	0.304	0.162	0.170532
Cask	9.64312e-06	-0.294201	0.13	0.36	0.171927
Tmem63a	9.86822e-06	-0.273491	0.185	0.433	0.17594
Nrm	9.95712e-06	-0.282428	0.065	0.275	0.177526
Slamf6	1.00509e-05	-0.31768	0.076	0.298	0.179198
Imp4	1.01006e-05	-0.299947	0.087	0.306	0.180084
Suclg2	1.0195e-05	-0.329603	0.087	0.294	0.181767
Ddx47	1.02501e-05	-0.29446	0.065	0.273	0.182749
Arih1	1.02899e-05	-0.303528	0.109	0.33	0.183458
Plekha2	1.03579e-05	-0.298723	0.109	0.325	0.184671
Zfp326	1.05755e-05	-0.270216	0.13	0.367	0.18855
BC035044	1.08502e-05	-0.286594	0.185	0.437	0.193449
Grap	1.08953e-05	-0.276749	0.185	0.422	0.194253
Chd3	1.09488e-05	1.03403	0.272	0.138	0.195206
Pecr	1.10001e-05	-0.25455	0.098	0.32	0.196121
Bag5	1.11588e-05	-0.282362	0.065	0.275	0.19895
Gm37494	1.13258e-05	-0.320592	0.054	0.251	0.201928
Eed	1.1372e-05	-0.297193	0.098	0.32	0.202751
Psmb2	1.13845e-05	0.366205	0.239	0.558	0.202974
Vrk2	1.15501e-05	-0.255101	0.163	0.386	0.205927
Cnppd1	1.16323e-05	-0.274189	0.13	0.345	0.207393
Fam114a2	1.22082e-05	-0.254847	0.152	0.377	0.21766
Smg6	1.24929e-05	-0.279387	0.065	0.27	0.222736
Ly9	1.32296e-05	-0.337079	0.098	0.32	0.235871
Cox8a	1.35201e-05	0.947055	0.739	0.864	0.241049
Phf20	1.35425e-05	-0.254423	0.196	0.435	0.241449
Khdrbs3	1.37049e-05	0.867933	0.489	0.364	0.244345
Uvssa	1.38965e-05	-0.344585	0.076	0.284	0.24776
Rcbtb2	1.45158e-05	-0.345046	0.217	0.462	0.258802
Smarce1	1.48114e-05	-0.26771	0.109	0.333	0.264073
Slc31a2	1.48148e-05	-0.254156	0.098	0.317	0.264132
Tmem168	1.53238e-05	-0.283236	0.163	0.408	0.273209
Hjurp	1.57915e-05	-0.330181	0.065	0.258	0.281546
Pcm1	1.58094e-05	-0.254076	0.163	0.404	0.281866
Mospd2	1.60407e-05	-0.297582	0.065	0.267	0.285989
Tor3a	1.61725e-05	-0.341221	0.152	0.373	0.288339
Slc46a1	1.62424e-05	-0.280334	0.109	0.327	0.289586
Zcchc9	1.65401e-05	-0.289565	0.12	0.345	0.294894
Gltp	1.67182e-05	-0.3035	0.185	0.409	0.298068
Atp5b	1.67723e-05	0.863483	0.739	0.783	0.299034
Tmem159	1.69035e-05	-0.257419	0.054	0.257	0.301372
mt-Cytb	1.69092e-05	-0.297998	0.804	0.985	0.301475
Actg1	1.72834e-05	0.574159	0.793	0.908	0.308146
Bfar	1.73247e-05	-0.25293	0.185	0.416	0.308882
Gxylt1	1.76735e-05	-0.25255	0.12	0.346	0.315101
Rad21	1.80219e-05	-0.27024	0.152	0.382	0.321312
Cited2	1.8231e-05	-0.325672	0.207	0.453	0.32504
Parp14	1.83292e-05	-0.352069	0.12	0.335	0.326792
Prkd3	1.8453e-05	-0.308613	0.12	0.329	0.328998
Atp6v1a	1.86314e-05	1.20552	0.424	0.297	0.332179
Ddx23	1.93263e-05	-0.27774	0.098	0.315	0.344569
Zfp157	1.93971e-05	-0.281534	0.098	0.307	0.345831
Ldlrad4	1.9709e-05	-0.262043	0.12	0.335	0.351392
Kcnq1ot1	1.98018e-05	-0.306504	0.196	0.447	0.353046
Asb2	1.99307e-05	-0.309268	0.109	0.323	0.355344
Snw1	1.99755e-05	-0.295544	0.272	0.524	0.356144
Arid3b	2.0165e-05	-0.286926	0.087	0.291	0.359521
Chfr	2.06554e-05	-0.306681	0.098	0.306	0.368265
Rhob	2.0689e-05	-0.275451	0.63	0.953	0.368864
Dcaf17	2.08684e-05	-0.324256	0.152	0.373	0.372063
Atg5	2.13649e-05	-0.254884	0.141	0.364	0.380915
Pfn1	2.1579e-05	-0.293535	0.576	0.954	0.384731
Tmem141	2.21975e-05	-0.272307	0.13	0.357	0.395758
Ddx54	2.24606e-05	-0.258311	0.054	0.258	0.400451
Fam76b	2.27373e-05	-0.276779	0.207	0.431	0.405383
Nectin2	2.41808e-05	-0.290098	0.174	0.396	0.431119
Tagap1	2.44789e-05	-0.263396	0.185	0.415	0.436434
Atf7	2.47286e-05	-0.254049	0.13	0.356	0.440886
Vps18	2.47908e-05	-0.287306	0.109	0.323	0.441996
Igtp	2.64363e-05	-0.296027	0.076	0.274	0.471333
Trim56	2.72217e-05	-0.326087	0.13	0.328	0.485335
4931406C07Rik	2.75917e-05	-0.284666	0.12	0.337	0.491932
Tm9sf4	2.80589e-05	-0.290762	0.217	0.435	0.500263
Ppp1r9b	2.8221e-05	1.30191	0.413	0.311	0.503152
Fxyd5	2.83064e-05	-0.522787	0.087	0.273	0.504675
2610037D02Rik	2.88323e-05	-0.275465	0.098	0.308	0.514051
Rbm47	2.98984e-05	-0.28564	0.163	0.393	0.533059
Nlrp3	2.99636e-05	-0.297957	0.109	0.314	0.534222
Usp48	3.09348e-05	-0.253004	0.098	0.305	0.551537
Ebf3	3.20741e-05	-0.265678	0.076	0.281	0.571848
Nol11	3.21106e-05	-0.29117	0.076	0.269	0.572501
Tsg101	3.24534e-05	-0.254359	0.207	0.449	0.578612
Ccl12	3.25681e-05	-0.625544	0.141	0.366	0.580657
Slc26a2	3.35653e-05	-0.290645	0.12	0.328	0.598436
Rgl2	3.36032e-05	-0.251256	0.185	0.426	0.599111
Tgm2	3.41274e-05	-0.251721	0.087	0.285	0.608457
Ehmt1	3.44837e-05	-0.280749	0.076	0.27	0.614809
Usmg5	3.45244e-05	1.29825	0.554	0.49	0.615535
Cdk4	3.5438e-05	-0.255936	0.163	0.396	0.631824
Lpl	3.56328e-05	-0.854811	0.076	0.267	0.635297
Clec2d	3.56536e-05	-0.344548	0.087	0.291	0.635667
Topors	3.64068e-05	-0.267675	0.12	0.325	0.649098
Angel2	3.66234e-05	-0.254525	0.196	0.429	0.652958
Eif3d	3.76774e-05	-0.259536	0.174	0.398	0.67175
Snap47	3.86416e-05	0.810113	0.261	0.141	0.688942
5031425E22Rik	3.92639e-05	-0.25353	0.13	0.335	0.700036
Chst7	4.20368e-05	-0.281644	0.152	0.372	0.749475
Eya4	4.29303e-05	-0.322613	0.12	0.323	0.765405
Vps26a	4.36409e-05	-0.259961	0.163	0.381	0.778073
Osbpl11	4.36411e-05	-0.292975	0.196	0.433	0.778077
Slc35f6	4.41099e-05	-0.266412	0.087	0.286	0.786435
Lars	4.50632e-05	-0.287847	0.076	0.263	0.803432
Kmt2d	4.58999e-05	-0.274666	0.076	0.273	0.818349
Apobec1	4.60574e-05	-0.344931	0.163	0.38	0.821157
Rnf19b	4.86594e-05	-0.260655	0.087	0.291	0.867548
Eloa	4.87502e-05	-0.254302	0.185	0.391	0.869167
Tmem101	4.8886e-05	-0.264941	0.065	0.252	0.871589
Atp5k	4.94908e-05	1.15587	0.576	0.532	0.882372
Capg	4.95905e-05	-0.328895	0.087	0.282	0.884149
Tmem60	4.96069e-05	-0.273207	0.174	0.392	0.884441
Gimap1	5.03453e-05	-0.301592	0.065	0.259	0.897607
Ggt5	5.22237e-05	-0.306414	0.109	0.304	0.931096
Med12l	5.26441e-05	-0.287984	0.152	0.361	0.938591
Sqor	5.34094e-05	-0.278382	0.141	0.356	0.952236
Ormdl1	5.45273e-05	-0.276663	0.098	0.295	0.972168
Lcorl	5.50851e-05	-0.295107	0.13	0.336	0.982112
Slc35a5	5.70913e-05	-0.282502	0.174	0.377	1
Igsf6	5.72907e-05	-0.29672	0.065	0.254	1
H2-Q4	5.89915e-05	-0.341105	0.087	0.274	1
Hist1h4d	5.91557e-05	-0.408181	0.13	0.33	1
Angptl7	5.9892e-05	-0.294784	0.087	0.277	1
Anxa5	6.14037e-05	-0.271988	0.065	0.254	1
AY036118	6.16109e-05	1.20667	0.576	0.56	1
Erg28	6.47073e-05	-0.285555	0.109	0.296	1
Nudt3	6.48372e-05	0.965585	0.489	0.412	1
Etv3	6.57747e-05	-0.303317	0.163	0.369	1
Gm40841	6.68464e-05	-0.28093	0.076	0.259	1
Stk17b	7.17682e-05	-0.269735	0.13	0.347	1
Cdc42ep3	7.60562e-05	-0.293022	0.076	0.254	1
Emp3	7.857e-05	-0.27178	0.076	0.264	1
Rapsn	7.89391e-05	-0.268823	0.109	0.307	1
Hras	7.95006e-05	0.823799	0.38	0.254	1
Gm32849	8.71563e-05	-0.264142	0.12	0.318	1
Gpr65	8.78604e-05	-0.358714	0.087	0.265	1
Ms4a6c	8.89162e-05	-0.288257	0.12	0.314	1
Ttc5	0.000106796	-0.312735	0.217	0.408	1
Iws1	0.000108236	-0.256972	0.098	0.288	1
Trpm2	0.000108617	-0.288382	0.087	0.267	1
Kansl1l	0.000108703	-0.26524	0.141	0.326	1
Eif1	0.000109132	0.433119	0.848	0.968	1
Pja2	0.000109476	1.19066	0.424	0.343	1
Nbeal1	0.000113573	-0.25638	0.13	0.328	1
Slfn9	0.00011682	-0.280662	0.13	0.316	1
Slc22a17	0.000116924	1.16611	0.348	0.239	1
Lfng	0.000117665	-0.259508	0.185	0.387	1
Golt1b	0.000118181	-0.253504	0.109	0.287	1
Rassf1	0.000123956	-0.262692	0.109	0.289	1
4933406I18Rik	0.000124083	-0.272257	0.098	0.277	1
Mfsd10	0.000125322	-0.270777	0.174	0.373	1
Baz1a	0.000134979	-0.265533	0.109	0.3	1
Siglece	0.000135033	-0.279427	0.163	0.358	1
Trim30d	0.000136846	-0.278424	0.109	0.283	1
Cyp4v3	0.000140183	-0.26054	0.13	0.325	1
Crlf2	0.000144785	-0.271562	0.163	0.369	1
Yif1a	0.000157432	-0.25592	0.12	0.308	1
St8sia6	0.000159283	-0.29309	0.12	0.305	1
Scmh1	0.000166508	-0.286395	0.163	0.344	1
Pebp1	0.000172269	1.00185	0.641	0.704	1
Enc1	0.000176243	1.04292	0.359	0.245	1
Bbx	0.000192884	-0.262613	0.109	0.293	1
Fgfr1op	0.000211476	-0.261652	0.12	0.292	1
Zfp398	0.000215799	-0.252652	0.12	0.306	1
Akap8	0.000247061	-0.267697	0.13	0.305	1
Aes	0.000248774	0.952097	0.576	0.574	1
Fam208b	0.000252896	-0.263974	0.109	0.282	1
Cst7	0.000274387	-0.664313	0.163	0.345	1
Tlr12	0.000276382	-0.266844	0.12	0.296	1
Eif3i	0.000281657	0.260895	0.228	0.47	1
Tuba1b	0.000292279	0.637368	0.696	0.84	1
Stat1	0.00029364	-0.275142	0.098	0.274	1
Ppwd1	0.000312934	-0.26654	0.098	0.261	1
Ankrd49	0.000322502	-0.257273	0.109	0.284	1
Itga9	0.000387175	-0.273356	0.098	0.253	1
Psmd13	0.000400045	0.299497	0.185	0.4	1
Filip1l	0.000437122	-0.25697	0.174	0.352	1
Pkm	0.000444249	0.864923	0.63	0.635	1
Ptk2b	0.000474641	1.05313	0.413	0.325	1
Hist1h2be	0.000493342	-0.2659	0.109	0.271	1
Got1	0.00049889	1.08458	0.293	0.194	1
Tpi1	0.000506194	1.06906	0.511	0.447	1
Sik2	0.000521401	-0.274148	0.152	0.323	1
Ppp3cb	0.000553722	1.04871	0.435	0.363	1
Sptan1	0.000579759	0.798416	0.272	0.163	1
Cox4i1	0.000682724	0.543539	0.772	0.906	1
Tmem147	0.000722898	0.277433	0.239	0.473	1
Ids	0.000751112	1.1616	0.37	0.286	1
Ywhah	0.000803502	0.398888	0.815	0.951	1
Ppp2r1a	0.000825753	1.053	0.413	0.341	1
Ckap4	0.000846179	-0.270069	0.12	0.272	1
Cd74	0.000907192	-1.28392	0.174	0.342	1
Ndrg3	0.000958702	0.982405	0.326	0.234	1
Nbea	0.00118958	0.695881	0.261	0.16	1
Mrpl20	0.0012347	0.277941	0.196	0.412	1
Ensa	0.00124954	1.04983	0.391	0.34	1
Eid1	0.00164352	0.961178	0.413	0.341	1
Cdk5r1	0.00192755	0.845173	0.391	0.32	1
Ggnbp2	0.00194233	0.285874	0.228	0.455	1
Fam174a	0.00204311	0.318843	0.272	0.487	1
Abi2	0.00217682	0.541369	0.272	0.173	1
Klhdc2	0.00222368	0.296394	0.12	0.287	1
Hacd3	0.00230923	0.306555	0.109	0.269	1
Ywhab	0.0024548	0.893201	0.598	0.651	1
Klc1	0.00246036	0.764542	0.261	0.165	1
Sdhb	0.00326065	0.267821	0.25	0.467	1
Ptges3	0.00339809	0.292109	0.272	0.484	1
Tmem256	0.00341347	0.278361	0.239	0.485	1
Fkbp8	0.00342684	0.836033	0.533	0.531	1
Ssu72	0.00365272	0.281939	0.304	0.503	1
Phb2	0.00371695	0.259393	0.293	0.519	1
Ndufs7	0.00434821	0.3039	0.315	0.543	1
Pcmt1	0.00485619	0.288826	0.261	0.461	1
Eif4h	0.00491444	0.274162	0.37	0.624	1
Psma4	0.00502297	0.281778	0.293	0.515	1
Dbi	0.00511201	0.967077	0.478	0.443	1
Ppp1cb	0.00514871	0.976503	0.435	0.4	1
Tcf4	0.00584472	0.580841	0.696	0.828	1
Gng2	0.00626473	0.276572	0.283	0.514	1
Arl8b	0.00651315	0.364754	0.337	0.563	1
Atp6v1e1	0.0067041	0.829819	0.489	0.47	1
Rab10	0.00737661	0.261972	0.293	0.522	1
Ccr1	0.00792483	-0.282748	0.13	0.253	1
Sod1	0.00802671	0.788524	0.326	0.265	1
Atp5a1	0.0083305	0.793147	0.652	0.788	1
Clcn3	0.00877981	0.337269	0.228	0.393	1
Mlf2	0.00957416	0.839244	0.478	0.499	1
Dnaja1	0.00961075	0.269128	0.402	0.646	1
Slc30a9	0.0096689	0.281706	0.207	0.362	1
Rab5c	0.00969562	0.26546	0.337	0.562	1
Polr2g	0.0100169	0.471548	0.207	0.411	1
Atp5g1	0.0103079	0.422435	0.359	0.607	1
Prkar1a	0.0105998	0.305018	0.446	0.676	1
Ppia	0.0113334	0.286467	0.826	0.979	1
Ckb	0.011588	0.2885	0.772	0.94	1
Cox7c	0.0119088	0.789609	0.717	0.833	1
Zbtb18	0.013111	0.892074	0.478	0.475	1
Mrps26	0.0137184	0.314532	0.141	0.285	1
Sdha	0.013971	0.388057	0.283	0.485	1
Snx10	0.0141548	0.25751	0.272	0.446	1
Pfkl	0.0144008	0.335059	0.196	0.363	1
Minos1	0.0146084	0.38426	0.304	0.547	1
Dazap2	0.0146474	0.361373	0.348	0.546	1
Hsp90aa1	0.0157478	0.901782	0.587	0.634	1
Uqcrfs1	0.0160113	0.321468	0.261	0.437	1
Usp22	0.0160769	0.274341	0.217	0.367	1
Cxcl13	0.0161689	-1.35987	0.348	0.508	1
Gprasp1	0.0162602	0.797911	0.315	0.245	1
Usp34	0.0166922	0.379242	0.261	0.432	1
Rnf11	0.0170795	0.968627	0.37	0.337	1
Prr12	0.0173996	0.482828	0.272	0.2	1
Arpc5l	0.0174667	0.311654	0.337	0.562	1
Smg1	0.0177027	0.283389	0.293	0.487	1
Ctbp1	0.0178536	0.533102	0.217	0.389	1
Ubald1	0.0180529	0.909661	0.304	0.238	1
Sf3b4	0.0204192	0.276298	0.174	0.305	1
Fam96b	0.0206014	0.283415	0.25	0.401	1
Igsf8	0.0213305	0.316359	0.196	0.361	1
Zranb1	0.0214425	0.322361	0.207	0.341	1
Casd1	0.0222753	0.292448	0.228	0.365	1
Mrps14	0.0227794	0.256513	0.272	0.445	1
Max	0.0229428	0.255904	0.185	0.316	1
Mapk1	0.0232416	1.09318	0.435	0.434	1
Ppp1cc	0.0235004	0.356143	0.38	0.591	1
Eif4a2	0.0238784	0.635381	0.663	0.806	1
Tef	0.0238818	0.687267	0.283	0.223	1
Cops7a	0.0243299	0.259376	0.174	0.316	1
Mdh1	0.0247867	0.852311	0.533	0.61	1
Ndufc2	0.02566	0.265551	0.446	0.717	1
Gnb1	0.0259518	0.771208	0.62	0.705	1
Ap2m1	0.0287568	0.91276	0.489	0.511	1
Wdr1	0.0288599	0.288111	0.337	0.542	1
Polr2c	0.0292366	0.291853	0.185	0.327	1
Txn1	0.0302645	0.341285	0.25	0.409	1
Rtf1	0.0304876	0.251925	0.228	0.403	1
Actn4	0.0305988	0.254452	0.152	0.256	1
Ntan1	0.0328923	0.255537	0.185	0.338	1
Eif3b	0.0355896	0.330862	0.174	0.309	1
Smim12	0.0360695	0.275057	0.141	0.251	1
Zc3h15	0.0364128	0.318399	0.25	0.4	1
Ndufa11	0.0371123	0.942347	0.435	0.416	1
Gsk3b	0.0371545	0.287905	0.424	0.673	1
Rrp1	0.0377663	0.263024	0.359	0.543	1
Ndufs6	0.0382032	0.394792	0.217	0.375	1
Ube2n	0.0383742	0.266455	0.337	0.523	1
Mrps33	0.0392401	0.509268	0.293	0.468	1
Nus1	0.040477	0.314549	0.141	0.255	1
Copz1	0.0422903	0.352796	0.185	0.32	1
Tomm7	0.0436414	0.27348	0.435	0.651	1
Ndufb5	0.0438858	0.457842	0.326	0.526	1
D5Ertd579e	0.0443823	0.372584	0.207	0.345	1
Snu13	0.0462579	0.337777	0.315	0.487	1
Pum2	0.0468969	0.358197	0.402	0.599	1
Srp14	0.0469736	0.386531	0.359	0.569	1
Idh3g	0.0471288	0.339752	0.293	0.46	1
Chchd2	0.0484882	0.605166	0.696	0.842	1
Myl6	0.0496769	0.345832	0.511	0.797	1
Aplp2	0.0500093	0.378844	0.315	0.494	1
Ubr3	0.0519107	0.358622	0.185	0.294	1
Arfgef1	0.0531214	0.325982	0.217	0.34	1
Trio	0.0534326	0.255836	0.261	0.406	1
Sh3bgrl3	0.054967	0.284465	0.554	0.824	1
Ube2v2	0.055748	0.289826	0.228	0.36	1
Tmsb10	0.0558788	0.425076	0.63	0.691	1
Tmem50b	0.0581511	0.48434	0.272	0.417	1
Dyrk1a	0.058355	0.266834	0.174	0.285	1
Atp5g3	0.0596613	0.908763	0.446	0.462	1
Atp6v1c1	0.0597875	0.430087	0.304	0.473	1
Mapk8ip3	0.0610593	0.352295	0.185	0.296	1
Uqcc2	0.0612927	0.947572	0.402	0.429	1
Eif4b	0.0614656	0.430738	0.293	0.456	1
Brd2	0.065121	0.312711	0.348	0.543	1
Ran	0.0656438	0.371948	0.402	0.65	1
Chtf8	0.0685184	0.446496	0.141	0.254	1
Sdccag3	0.0706863	0.369283	0.152	0.262	1
Hdgf	0.0708525	0.333218	0.228	0.358	1
Matr3	0.0717479	0.403512	0.402	0.626	1
Cltc	0.0726077	0.252535	0.576	0.844	1
Denr	0.0753724	0.280245	0.37	0.571	1
Hnrnpul2	0.0757142	0.342717	0.239	0.369	1
Ndufa2	0.0774702	0.608838	0.565	0.651	1
Strn4	0.078529	0.516768	0.293	0.242	1
Add1	0.0793423	0.367534	0.228	0.382	1
Swi5	0.0799603	0.33274	0.38	0.556	1
Hspa8	0.0805028	0.333912	0.783	0.948	1
Cox7b	0.0822608	0.487789	0.337	0.526	1
Wbp11	0.0839832	0.278613	0.25	0.382	1
Arl8a	0.0840113	0.28351	0.315	0.489	1
Rexo1	0.0843091	0.38098	0.163	0.272	1
Kif5b	0.0853257	0.322487	0.337	0.508	1
Ate1	0.0864842	0.351962	0.217	0.334	1
Tubb2a	0.086997	0.752628	0.543	0.603	1
Sf1	0.0872071	0.397915	0.337	0.464	1
Rab5b	0.0890024	0.354032	0.207	0.341	1
Lmo4	0.0902974	0.712631	0.391	0.375	1
Atp6v1b2	0.0926586	0.856803	0.457	0.48	1
Spag9	0.0944819	0.359244	0.348	0.484	1
1500011K16Rik	0.0952068	0.43707	0.185	0.297	1
Vamp4	0.095708	0.34169	0.217	0.346	1
Chmp1a	0.0960542	0.331611	0.174	0.285	1
Pea15a	0.0994737	0.951116	0.402	0.431	1
Cct3	0.101665	0.273109	0.304	0.449	1
Nudt21	0.103924	0.424274	0.163	0.268	1
Uqcr10	0.106325	0.860375	0.5	0.55	1
Dennd5a	0.107699	0.351694	0.239	0.375	1
Psmc5	0.107985	0.450993	0.293	0.431	1
Sumo1	0.109005	0.285681	0.348	0.482	1
Id2	0.109167	0.537519	0.337	0.303	1
Huwe1	0.109545	0.335907	0.315	0.45	1
Snrpd1	0.112932	0.26288	0.25	0.381	1
1700123O20Rik	0.113218	0.254319	0.163	0.257	1
Cox7a2	0.114913	0.798729	0.554	0.657	1
Ndufa3	0.116731	0.450018	0.326	0.485	1
Retreg2	0.118541	0.300955	0.239	0.356	1
Map1lc3b	0.121515	0.36164	0.391	0.601	1
Dnajc30	0.122397	0.365315	0.174	0.274	1
Ndufs4	0.124825	0.29736	0.261	0.38	1
Ppp2r5a	0.126774	0.33127	0.185	0.281	1
Psmd4	0.12695	0.390361	0.391	0.567	1
Pnkd	0.127535	0.313512	0.207	0.308	1
Csde1	0.128899	0.357569	0.435	0.638	1
Ncoa2	0.12927	0.259872	0.196	0.286	1
Ap2s1	0.131323	0.393726	0.239	0.357	1
Zfr	0.131991	0.867619	0.391	0.39	1
Ift20	0.132276	0.345408	0.293	0.424	1
Pdap1	0.13362	0.442861	0.25	0.376	1
Gpx4	0.134741	0.727876	0.63	0.774	1
Klf13	0.135005	0.603709	0.326	0.31	1
Dda1	0.135804	0.321732	0.163	0.251	1
Dctpp1	0.136376	0.440583	0.196	0.287	1
Hs2st1	0.137535	0.283324	0.207	0.304	1
Glud1	0.140191	0.400641	0.293	0.43	1
Brd4	0.143107	0.454608	0.315	0.473	1
Ndufb2	0.147324	0.774185	0.348	0.34	1
Fam168a	0.148812	0.308278	0.283	0.402	1
Ndufs1	0.148937	0.386706	0.174	0.263	1
Mrfap1	0.150095	0.648923	0.598	0.774	1
Higd2a	0.152072	0.380737	0.435	0.665	1
Rnf115	0.155593	0.372925	0.228	0.322	1
Ube2s	0.156018	0.403112	0.283	0.424	1
Prdx2	0.157309	0.320011	0.37	0.537	1
Csnk2b	0.159445	0.533121	0.315	0.445	1
Coa3	0.159456	0.574246	0.293	0.441	1
Mgll	0.160445	0.556664	0.261	0.41	1
Chmp2b	0.161164	0.458958	0.174	0.263	1
Trim2	0.163235	0.91049	0.326	0.33	1
Ndufb3	0.165528	0.254353	0.326	0.524	1
Mff	0.167934	0.866744	0.402	0.444	1
Rnf44	0.168577	0.402607	0.174	0.259	1
Cox6a1	0.170894	0.83329	0.5	0.594	1
Zbtb7a	0.173603	0.306524	0.435	0.599	1
Atad1	0.174539	0.284712	0.239	0.354	1
Rbbp7	0.174974	0.403647	0.25	0.36	1
Cox7a2l	0.175923	0.266436	0.565	0.786	1
Ubr2	0.177454	0.277735	0.239	0.337	1
Glul	0.180591	0.298862	0.717	0.891	1
Eif1b	0.180764	0.634585	0.533	0.61	1
Sub1	0.181262	0.25591	0.5	0.726	1
Romo1	0.182284	0.624645	0.402	0.443	1
Atp6v1h	0.182633	0.479835	0.228	0.324	1
Camk1d	0.188754	0.326805	0.337	0.46	1
Cs	0.191427	0.421674	0.196	0.285	1
Ilf3	0.192383	0.37833	0.196	0.273	1
Snf8	0.193	0.373745	0.283	0.389	1
Slc25a3	0.193231	0.323491	0.554	0.839	1
Oxr1	0.19545	0.403694	0.25	0.369	1
Impa1	0.197657	0.366994	0.185	0.268	1
Haghl	0.197928	0.282738	0.207	0.291	1
Kif1b	0.198304	0.844517	0.37	0.365	1
Smdt1	0.198559	0.627322	0.446	0.523	1
Eno1	0.199576	0.4521	0.402	0.617	1
Ndufc1	0.20531	0.78876	0.37	0.401	1
R3hdm4	0.206669	0.346718	0.272	0.396	1
Grina	0.206966	0.36839	0.5	0.699	1
Elob	0.210906	0.563082	0.576	0.701	1
Hspa9	0.211705	0.450253	0.261	0.366	1
Rcc2	0.212219	0.395323	0.196	0.274	1
Ube2w	0.212321	0.439386	0.326	0.295	1
Dynlt3	0.212965	0.374651	0.207	0.313	1
Vcp	0.213559	0.276211	0.467	0.674	1
Ndufs3	0.221734	0.303758	0.337	0.471	1
Efr3a	0.226391	0.422396	0.239	0.348	1
Psmd3	0.226793	0.328822	0.261	0.371	1
Atpif1	0.227166	0.294066	0.467	0.741	1
Zfand5	0.227707	0.400465	0.37	0.54	1
Uba1	0.230842	0.469405	0.207	0.294	1
Gtf2h5	0.231346	0.308984	0.239	0.33	1
Ppp2ca	0.23306	0.294027	0.489	0.693	1
Cab39	0.234248	0.253661	0.293	0.43	1
Dnajc5	0.241309	0.304571	0.348	0.458	1
Camsap1	0.244108	0.50909	0.185	0.26	1
Pitpnb	0.24448	0.292201	0.174	0.258	1
Mrpl48	0.246725	0.428195	0.239	0.336	1
Tcp1	0.250351	0.499078	0.315	0.422	1
Lin7c	0.256622	0.317883	0.217	0.302	1
Bag1	0.25845	0.455013	0.37	0.532	1
Scamp1	0.258969	0.416534	0.239	0.326	1
Tcf25	0.259545	0.591136	0.565	0.702	1
Slc25a4	0.260155	0.794168	0.489	0.634	1
Synj1	0.260501	0.813933	0.359	0.366	1
Cyhr1	0.263679	0.402372	0.283	0.39	1
Tulp4	0.263873	0.34765	0.293	0.406	1
Cox5a	0.26428	0.288034	0.37	0.538	1
Rab11b	0.26701	0.298965	0.304	0.443	1
Eps15	0.279367	0.762915	0.283	0.281	1
Phc2	0.280469	0.302126	0.228	0.319	1
Ppm1a	0.282423	0.562607	0.25	0.358	1
Mgea5	0.282592	0.567014	0.217	0.315	1
Sdhc	0.285864	0.481225	0.217	0.314	1
Cds2	0.287215	0.340608	0.228	0.305	1
Nf1	0.287298	0.280202	0.293	0.407	1
Eif4e	0.288531	0.39718	0.261	0.366	1
Gmps	0.289072	0.467493	0.207	0.288	1
Ube2m	0.292429	0.359845	0.37	0.516	1
Sipa1l1	0.300356	0.595258	0.261	0.36	1
Yaf2	0.300707	0.257014	0.196	0.263	1
Abhd17a	0.30132	0.693766	0.239	0.35	1
2010107E04Rik	0.305073	0.712268	0.489	0.588	1
Rufy3	0.309054	0.587362	0.283	0.281	1
Pgp	0.315058	0.433893	0.272	0.368	1
Cox14	0.315954	0.660288	0.359	0.386	1
Ndufv2	0.317969	0.406172	0.293	0.425	1
Fopnl	0.319315	0.507206	0.228	0.317	1
Ywhae	0.321435	0.403833	0.652	0.874	1
Cript	0.323303	0.306602	0.261	0.378	1
Napa	0.323651	0.630973	0.38	0.413	1
Xpot	0.324573	0.267117	0.185	0.251	1
Rnps1	0.329339	0.283045	0.239	0.313	1
Dnajb6	0.330822	0.383254	0.489	0.667	1
Evi5	0.334599	0.307191	0.196	0.254	1
Wsb2	0.33556	0.854831	0.293	0.311	1
Pfdn1	0.340658	0.393515	0.293	0.28	1
Taok3	0.340955	0.456789	0.283	0.391	1
Abr	0.34255	0.740512	0.326	0.35	1
Timm8b	0.344343	0.609185	0.293	0.319	1
Tma7	0.344829	0.360186	0.457	0.648	1
Mrpl14	0.34554	0.405429	0.207	0.287	1
Rnf5	0.345801	0.42794	0.337	0.336	1
Gatad1	0.346043	0.257989	0.196	0.251	1
Otub1	0.353125	0.816293	0.326	0.355	1
Lamtor3	0.354479	0.270448	0.283	0.388	1
Sumo2	0.354511	0.342892	0.511	0.755	1
Mrpl12	0.355697	0.379548	0.25	0.332	1
Ipo7	0.357509	0.317682	0.207	0.262	1
Ndufa5	0.358342	0.66564	0.359	0.399	1
Mtfr1l	0.363677	0.297053	0.293	0.382	1
Anapc11	0.364152	0.389439	0.337	0.455	1
Ube2g1	0.364524	0.362448	0.196	0.268	1
Cops9	0.366208	0.748065	0.467	0.57	1
Pkig	0.367257	0.39348	0.304	0.409	1
Wbp2	0.367321	0.526447	0.38	0.514	1
0610012G03Rik	0.369148	0.301168	0.304	0.409	1
Stub1	0.370145	0.553564	0.424	0.457	1
Nfe2l1	0.370778	0.460285	0.25	0.32	1
Polr2k	0.376913	0.400959	0.239	0.331	1
Ppp1r7	0.390669	0.328791	0.217	0.287	1
Pdgfa	0.392297	0.257199	0.228	0.305	1
Atxn10	0.395844	0.596929	0.348	0.475	1
Prdx5	0.397355	0.324086	0.565	0.749	1
Atp5o.1	0.40063	0.730022	0.435	0.515	1
Etv1	0.401058	0.340339	0.283	0.356	1
Pgrmc1	0.402538	0.397345	0.304	0.412	1
Fis1	0.40548	0.421891	0.413	0.59	1
Mcrip1	0.410414	0.419268	0.359	0.501	1
Napg	0.411978	0.262207	0.25	0.321	1
2020-09-07	0.414569	0.28347	0.511	0.71	1
Nedd8	0.416528	0.520551	0.511	0.633	1
Uqcr11	0.416819	0.842947	0.5	0.627	1
Pitpna	0.416828	0.490489	0.38	0.551	1
Tspyl1	0.419958	0.584044	0.217	0.293	1
Mdh2	0.421931	0.576015	0.467	0.538	1
Nfix	0.423865	0.75685	0.37	0.419	1
Map2k1	0.428702	0.296904	0.337	0.448	1
Ptov1	0.446611	0.499522	0.315	0.417	1
Ndufa13	0.451401	0.734371	0.554	0.716	1
Rab2a	0.455991	0.305329	0.478	0.646	1
Glrx5	0.460694	0.703264	0.283	0.296	1
Sem1	0.462282	0.398039	0.5	0.709	1
Atp5j2	0.464733	0.635817	0.543	0.731	1
Ndufb6	0.466927	0.384488	0.207	0.275	1
Ncor2	0.46736	0.455229	0.25	0.327	1
Atp6v0d1	0.470085	0.506063	0.359	0.459	1
BC005537	0.472158	0.433773	0.348	0.486	1
Pcnp	0.47392	0.461503	0.326	0.436	1
Txn2	0.478393	0.337299	0.272	0.338	1
Mif	0.478828	0.669037	0.435	0.493	1
Pcbp2	0.480677	0.486403	0.511	0.726	1
Atp2a2	0.483274	0.555406	0.478	0.59	1
Uqcrq	0.486221	0.71936	0.5	0.596	1
Clstn1	0.486917	0.58682	0.38	0.428	1
Ube2b	0.487766	0.414034	0.424	0.56	1
Ndufv3	0.489736	0.606755	0.359	0.474	1
Mapre2	0.491064	0.636297	0.326	0.348	1
Atp2b1	0.498617	0.572573	0.543	0.769	1
Atp5d	0.500627	0.577721	0.5	0.623	1
Map7d1	0.501044	0.493107	0.315	0.386	1
Csnk1g2	0.506039	0.353373	0.239	0.308	1
Ap1b1	0.506354	0.474436	0.217	0.27	1
Atf2	0.506632	0.375272	0.25	0.306	1
Smarca2	0.506895	0.293943	0.337	0.443	1
Ythdf1	0.508691	0.452029	0.217	0.288	1
Ahcyl1	0.512764	0.43241	0.228	0.292	1
Cnp	0.514731	0.523866	0.261	0.272	1
Nop53	0.514781	0.324369	0.304	0.375	1
Vps41	0.517374	0.498574	0.228	0.293	1
Wasl	0.533922	0.370007	0.239	0.298	1
Cox5b	0.539212	0.679013	0.446	0.632	1
App	0.539424	0.648451	0.565	0.715	1
Psmc1	0.539588	0.514072	0.283	0.307	1
Ptpa	0.540801	0.573901	0.326	0.357	1
Add3	0.540839	0.264948	0.228	0.29	1
Gpi1	0.543458	0.788678	0.467	0.56	1
Ndufa4	0.544767	0.699329	0.598	0.733	1
Eif5a	0.545914	0.591648	0.565	0.732	1
Mtch1	0.559668	0.666532	0.511	0.631	1
Arpc5	0.562971	0.408158	0.554	0.693	1
1700020I14Rik	0.566766	0.611853	0.446	0.515	1
Chmp4b	0.573415	0.316432	0.457	0.618	1
Mrpl30	0.573911	0.589698	0.315	0.34	1
Fkbp3	0.576276	0.532063	0.293	0.314	1
Taok1	0.577831	0.504468	0.402	0.53	1
Pfdn2	0.582869	0.536153	0.402	0.47	1
Vti1b	0.591347	0.58521	0.272	0.354	1
Glo1	0.591384	0.676075	0.413	0.462	1
Trim44	0.591452	0.450789	0.326	0.403	1
Ndufb9	0.593384	0.511943	0.5	0.612	1
Mib1	0.594199	0.279772	0.217	0.266	1
Rgl1	0.595394	0.387205	0.25	0.296	1
Rab1a	0.596325	0.33195	0.435	0.59	1
Dnm1l	0.60372	0.366883	0.228	0.281	1
Nucks1	0.603937	0.569913	0.359	0.475	1
Fam168b	0.604763	0.468722	0.315	0.356	1
Plxna4	0.607167	0.566121	0.228	0.29	1
Lpgat1	0.611909	0.604626	0.261	0.336	1
Dpysl2	0.61196	0.483079	0.533	0.713	1
Igkc	0.616827	-0.722616	0.348	0.387	1
Cox17	0.620357	0.591832	0.413	0.53	1
Atp5h	0.620914	0.552245	0.533	0.737	1
Gapdh	0.622442	0.342594	0.696	0.908	1
Atp5e	0.624544	0.482354	0.652	0.817	1
Smim7	0.62734	0.29674	0.261	0.306	1
Sgta	0.628178	0.455455	0.272	0.333	1
Mast3	0.630625	0.322372	0.239	0.29	1
Rraga	0.631318	0.379007	0.304	0.366	1
Ube2r2	0.632026	0.458244	0.304	0.394	1
Gabbr1	0.6367	0.669441	0.272	0.301	1
Ywhaq	0.644604	0.688812	0.478	0.574	1
Cdk14	0.646112	0.462155	0.239	0.307	1
Cycs	0.652967	0.577932	0.337	0.382	1
Drap1	0.656563	0.641902	0.478	0.597	1
Ndufb10	0.65664	0.505658	0.413	0.509	1
Zfand3	0.662764	0.370133	0.228	0.276	1
Csnk1a1	0.663099	0.359675	0.554	0.775	1
Atp5j	0.663655	0.492458	0.587	0.742	1
4833439L19Rik	0.664583	0.297447	0.228	0.29	1
Smarcc2	0.665352	0.731468	0.25	0.324	1
Arf1	0.666488	0.283227	0.576	0.851	1
Zyg11b	0.668359	0.483988	0.304	0.318	1
Gmfb	0.670149	0.621633	0.272	0.35	1
Zmat2	0.680058	0.601367	0.348	0.386	1
Ndufs5	0.680441	0.663595	0.413	0.508	1
Map4	0.683201	0.635729	0.413	0.5	1
Purb	0.68406	0.382952	0.511	0.737	1
Cltb	0.689881	0.538625	0.25	0.272	1
Psmb4	0.692091	0.497091	0.391	0.529	1
Cox6b1	0.698858	0.497079	0.609	0.75	1
Araf	0.707398	0.660011	0.304	0.339	1
Dgkz	0.711294	0.636022	0.272	0.345	1
Nap1l1	0.713538	0.520315	0.315	0.365	1
Ptprs	0.721024	0.405321	0.217	0.268	1
Snx3	0.724696	0.593287	0.435	0.568	1
Timm13	0.731179	0.398555	0.391	0.494	1
Rab12	0.732884	0.433638	0.304	0.365	1
Smim10l1	0.733731	0.506858	0.315	0.349	1
Tubb4b	0.734881	0.748829	0.272	0.303	1
Igfbp4	0.742448	0.513021	0.293	0.316	1
Pgk1	0.745519	0.492252	0.261	0.324	1
Cdc42se2	0.758012	0.281629	0.359	0.414	1
Ndufa12	0.761242	0.755542	0.326	0.401	1
Ghitm	0.761376	0.325702	0.337	0.408	1
2410015M20Rik	0.765866	0.413263	0.38	0.48	1
Vdac1	0.779071	0.438225	0.413	0.491	1
Epn1	0.781392	0.488097	0.478	0.623	1
Polr2f	0.783109	0.441112	0.25	0.308	1
Ppp2r5c	0.783402	0.415916	0.359	0.445	1
Churc1	0.798056	0.307721	0.261	0.301	1
Pafah1b2	0.800165	0.389083	0.217	0.268	1
Tlk1	0.800391	0.357248	0.25	0.305	1
Ypel5	0.80256	0.290244	0.239	0.284	1
Prrc2b	0.803268	0.554815	0.228	0.276	1
Zfp106	0.806364	0.527174	0.25	0.313	1
Pak1	0.806619	0.520334	0.304	0.342	1
Mrps18a	0.807239	0.6866	0.239	0.29	1
Gdi1	0.810351	0.625948	0.304	0.375	1
Eloc	0.811021	0.563314	0.402	0.539	1
Prkacb	0.814443	0.451653	0.315	0.387	1
Atp5l	0.822834	0.599454	0.543	0.741	1
1810037I17Rik	0.825753	0.602671	0.37	0.451	1
Zfp706	0.82819	0.429338	0.533	0.726	1
Trappc6b	0.832958	0.412148	0.337	0.424	1
Ap3s1	0.833557	0.390326	0.217	0.254	1
Ddb1	0.839106	0.522198	0.272	0.322	1
Arpc1a	0.840965	0.537762	0.37	0.474	1
Bag6	0.84367	0.575665	0.261	0.296	1
Mtpn	0.84474	0.668278	0.37	0.445	1
H2afv	0.850322	0.328157	0.283	0.339	1
Ypel3	0.85275	0.466139	0.554	0.764	1
Spop	0.856111	0.532507	0.283	0.336	1
Dynlrb1	0.856855	0.615954	0.326	0.412	1
Polr2m	0.858839	0.509365	0.239	0.291	1
Tspan7	0.860241	0.488793	0.543	0.713	1
Ap2b1	0.861057	0.435337	0.293	0.352	1
Ndufb8	0.867329	0.664787	0.413	0.57	1
Cops8	0.870542	0.626927	0.315	0.359	1
Chchd1	0.873069	0.375716	0.304	0.341	1
Nme1	0.880094	0.722295	0.304	0.357	1
Ankrd40	0.883554	0.516562	0.239	0.262	1
Gnaq	0.894654	0.591411	0.413	0.513	1
Prpf19	0.901354	0.616612	0.283	0.34	1
Mrpl51	0.902655	0.54209	0.283	0.328	1
Tomm70a	0.904368	0.655827	0.239	0.277	1
B3gat3	0.908325	0.540582	0.239	0.269	1
Skp1a	0.910626	0.708188	0.293	0.348	1
Mbd3	0.914322	0.505529	0.402	0.501	1
B4galt6	0.915737	0.632725	0.25	0.287	1
Ube2z	0.919876	0.627859	0.239	0.268	1
Ap2a2	0.91997	0.550689	0.293	0.336	1
Pgam1	0.924206	0.524143	0.424	0.547	1
Sqstm1	0.927202	0.478257	0.337	0.403	1
Ppp1r2	0.928016	0.424011	0.304	0.375	1
Rtn3	0.928392	0.529664	0.576	0.774	1
Use1	0.930273	0.517191	0.348	0.4	1
Mien1	0.930877	0.620647	0.293	0.334	1
Nenf	0.930885	0.301882	0.38	0.426	1
Morf4l2	0.938998	0.629118	0.348	0.409	1
Dctn1	0.939423	0.537836	0.239	0.271	1
Atp6v1d	0.946007	0.709891	0.337	0.434	1
Uqcrh	0.948093	0.405606	0.554	0.745	1
Orai2	0.955853	0.350742	0.25	0.287	1
Eif4g2	0.959451	0.341281	0.587	0.77	1
Hcfc1r1	0.961455	0.714975	0.25	0.298	1
Mrpl41	0.969839	0.289318	0.261	0.285	1
Prkcb	0.974356	0.525584	0.337	0.404	1
Zbtb20	0.982215	0.447324	0.522	0.64	1
Aco2	0.98721	0.525022	0.315	0.371	1
Rnf220	0.98795	0.518561	0.261	0.295	1
Sumo3	0.991598	0.504755	0.293	0.345	1
Uqcrc1	0.995851	0.49497	0.37	0.438	1
Cyc1	0.997701	0.509788	0.359	0.435	1
Dlgap4	0.997902	0.567145	0.283	0.34	1

## Sheet: B cell
	p_val	avg_logFC	pct.1	pct.2	p_val_adj
Cd79a	0	3.0036	0.75	0.003	0
Mzb1	0	2.95703	0.944	0.003	0
Iglc1	0	2.68885	0.639	0.003	0
Ly6d	0	2.65627	0.639	0.004	0
Iglc2	0	2.58856	0.806	0.006	0
Iglc3	0	2.19588	0.722	0.002	0
Ms4a1	0	2.14075	0.556	0.002	0
Ebf1	0	1.88572	0.528	0.001	0
Fcmr	0	1.84196	0.472	0.001	0
Cd24a	0	1.1395	0.361	0.001	0
Fcrla	0	1.07378	0.472	0.001	0
Pou2af1	0	1.01667	0.417	0.001	0
Pax5	0	0.943195	0.333	0	0
Blk	0	0.941177	0.389	0.001	0
Tnfrsf13c	0	0.898706	0.278	0.001	0
Scd1	0	0.814822	0.361	0.001	0
Spib	0	0.780483	0.278	0	0
Cd19	0	0.731671	0.333	0.001	0
Slpi	1.08129e-267	1.98035	0.417	0.004	1.92783e-263
Napsa	4.85043e-259	1.66711	0.5	0.006	8.64783e-255
Btla	6.43573e-162	0.666291	0.306	0.004	1.14743e-157
AC168977.1	2.08962e-136	0.637597	0.333	0.006	3.72558e-132
Cd38	3.60965e-127	0.957399	0.333	0.006	6.43564e-123
Plbd1	1.78584e-112	0.857783	0.333	0.007	3.18397e-108
Ciita	5.04171e-98	0.59062	0.278	0.005	8.98887e-94
Acp5	1.23927e-92	0.950717	0.417	0.013	2.20949e-88
Rasgrp2	1.10486e-91	0.625913	0.278	0.006	1.96986e-87
Ptprcap	1.12288e-91	1.55892	0.583	0.027	2.00198e-87
Ikzf3	3.10745e-85	0.652788	0.361	0.011	5.54027e-81
Plac8	5.07102e-80	1.38959	0.417	0.016	9.04112e-76
Gpr18	2.15612e-71	1.01612	0.389	0.015	3.84415e-67
Ifi203	5.11375e-70	0.880178	0.417	0.018	9.11731e-66
Gimap4	2.07415e-65	1.1472	0.472	0.024	3.698e-61
Gimap7	1.39651e-55	0.694428	0.361	0.017	2.48983e-51
Ly6a	1.69077e-53	1.73114	0.583	0.047	3.01447e-49
Mndal	1.09019e-52	1.10783	0.361	0.018	1.94369e-48
Jchain	2.07591e-52	5.04516	0.556	0.045	3.70113e-48
Cxcr4	4.91461e-51	0.586839	0.361	0.018	8.76225e-47
Cyfip2	3.61837e-42	0.748964	0.278	0.013	6.4512e-38
Gm8369	2.07007e-40	0.90858	0.306	0.017	3.69073e-36
Cd79b	3.62752e-40	2.38159	0.667	0.088	6.4675e-36
Itgb7	4.58134e-40	0.613778	0.306	0.017	8.16808e-36
Plp2	7.67889e-38	0.667883	0.278	0.015	1.36907e-33
Ppp1r16b	9.71742e-38	0.923978	0.361	0.025	1.73252e-33
Cmah	1.42133e-37	0.670446	0.333	0.022	2.53408e-33
H2-Eb1	2.19962e-36	2.2419	0.583	0.071	3.92171e-32
Ptpn22	4.22216e-36	1.16197	0.444	0.039	7.52769e-32
Chchd10	4.74179e-32	1.09249	0.306	0.021	8.45414e-28
Gimap3	4.98161e-32	0.705019	0.333	0.024	8.88172e-28
S100a11	5.23781e-32	0.828406	0.417	0.038	9.33849e-28
Cd74	1.78306e-30	2.93941	0.972	0.34	3.17901e-26
Igkc	5.45043e-30	7.09868	0.972	0.385	9.71757e-26
H2-DMb2	2.07478e-28	1.48259	0.472	0.059	3.69913e-24
Iqgap1	4.04794e-28	0.967022	0.528	0.07	7.21708e-24
Bcl11a	4.96333e-28	0.752033	0.333	0.029	8.84913e-24
Itga4	8.69289e-28	0.642766	0.361	0.033	1.54985e-23
Tbc1d10c	1.7679e-25	0.705973	0.306	0.026	3.152e-21
Klf2	1.95836e-24	1.39105	0.5	0.075	3.49155e-20
Cd44	1.6539e-22	0.522457	0.278	0.024	2.94874e-18
C1qa	4.3821e-22	-1.65619	0.778	0.995	7.81284e-18
Csf1r	1.67061e-21	-1.60647	0.639	0.986	2.97853e-17
Hexb	5.75969e-21	-1.45306	0.889	0.997	1.02689e-16
C1qc	2.0482e-20	-1.40581	0.806	0.992	3.65173e-16
Laptm5	2.52474e-20	-1.2705	0.639	0.989	4.50136e-16
Cytip	3.60951e-20	0.70525	0.333	0.039	6.43539e-16
Cybb	6.03232e-20	1.26103	0.528	0.096	1.0755e-15
H2-Aa	7.67003e-20	2.29796	0.472	0.083	1.36749e-15
Sparc	9.14613e-20	-1.52975	0.667	0.977	1.63066e-15
C1qb	9.22525e-20	-1.37651	0.944	0.996	1.64477e-15
Rnase4	1.42891e-19	-1.5816	0.333	0.967	2.54761e-15
Fcer1g	1.52231e-19	-1.56338	0.5	0.981	2.71413e-15
Tgfbr1	1.58131e-19	-1.685	0.25	0.969	2.81932e-15
Tyrobp	1.932e-19	-1.36402	0.75	0.986	3.44455e-15
Ctss	1.9345e-19	-1.26377	0.944	0.995	3.44901e-15
Cst3	3.0198e-19	-1.30714	1	1	5.384e-15
Itm2b	3.40841e-19	-1.03376	0.861	0.995	6.07686e-15
Arhgap5	4.10543e-19	-1.68182	0.25	0.949	7.31957e-15
Cd9	4.70249e-19	-1.69188	0.5	0.975	8.38406e-15
C130026I21Rik	5.43944e-19	0.967059	0.417	0.065	9.69798e-15
Ctsd	7.99958e-19	-1.32988	0.972	0.997	1.42625e-14
Siglech	1.42402e-18	-1.53788	0.361	0.962	2.53889e-14
Zfhx3	1.49887e-18	-1.67394	0.194	0.921	2.67233e-14
Trf	3.0354e-18	-1.52978	0.25	0.96	5.41182e-14
Lgmn	3.92947e-18	-1.3467	0.667	0.986	7.00585e-14
Cx3cr1	4.47674e-18	-1.47302	0.556	0.985	7.98157e-14
Cfh	4.53202e-18	-1.38835	0.25	0.934	8.08014e-14
Golm1	6.02053e-18	-1.49048	0.222	0.929	1.0734e-13
Npc2	6.0417e-18	-1.39092	0.361	0.963	1.07717e-13
Itgb5	6.46243e-18	-1.38791	0.361	0.958	1.15219e-13
Asah1	6.96163e-18	-1.345	0.25	0.93	1.24119e-13
Siglecg	8.70069e-18	1.15891	0.361	0.053	1.55125e-13
Mef2a	9.96704e-18	-1.42966	0.333	0.948	1.77702e-13
Arsb	1.6672e-17	-1.37377	0.333	0.954	2.97244e-13
Rhob	2.00183e-17	-1.45945	0.306	0.952	3.56906e-13
Gpr34	2.70453e-17	-1.42797	0.472	0.974	4.82191e-13
Cd68	2.90975e-17	-1.37282	0.417	0.951	5.18779e-13
Ctsb	3.02766e-17	-1.44032	0.472	0.979	5.39802e-13
Man2b1	3.41516e-17	-1.26143	0.417	0.965	6.08889e-13
Camk1	3.73809e-17	-1.35548	0.167	0.913	6.66464e-13
Maf	4.42084e-17	-1.48661	0.25	0.929	7.88191e-13
Rgs2	5.47219e-17	-1.43494	0.222	0.922	9.75636e-13
Cd14	6.27041e-17	-1.48399	0.167	0.902	1.11795e-12
Ezr	7.93711e-17	0.753209	0.361	0.054	1.41511e-12
Qk	8.23946e-17	-1.2968	0.361	0.952	1.46901e-12
Olfml3	9.4428e-17	-1.46138	0.361	0.967	1.68356e-12
Abhd12	1.39717e-16	-1.24929	0.361	0.945	2.49101e-12
Selenop	1.65209e-16	-1.36163	0.306	0.954	2.94551e-12
Vsir	1.72274e-16	-1.27632	0.417	0.971	3.07148e-12
Cd81	1.94984e-16	-1.02172	0.833	0.983	3.47636e-12
Lamp1	2.2276e-16	-1.19626	0.472	0.973	3.97158e-12
Trem2	2.27668e-16	-1.26242	0.611	0.981	4.0591e-12
F11r	2.34105e-16	-1.27509	0.306	0.936	4.17386e-12
Rgs10	3.60045e-16	-1.26169	0.417	0.972	6.41924e-12
Hexa	6.74481e-16	-1.27815	0.361	0.958	1.20253e-11
Zeb2	7.48582e-16	-1.31249	0.306	0.936	1.33465e-11
H2-Ab1	8.8243e-16	2.13839	0.583	0.158	1.57328e-11
Mafb	1.08305e-15	-1.38417	0.278	0.958	1.93096e-11
Selplg	1.2484e-15	-1.20438	0.694	0.989	2.22577e-11
Marcks	1.5108e-15	-1.17788	0.583	0.973	2.69361e-11
Aif1	2.00091e-15	-1.25271	0.25	0.939	3.56742e-11
Fcgr3	3.14581e-15	-1.25565	0.278	0.957	5.60867e-11
Plxdc2	3.33799e-15	-1.17677	0.306	0.948	5.95131e-11
Sirpa	3.41401e-15	-1.15036	0.389	0.953	6.08683e-11
Pmepa1	3.43392e-15	-1.32035	0.361	0.954	6.12234e-11
Grn	3.53158e-15	-1.18085	0.417	0.967	6.29646e-11
P2ry12	3.64044e-15	-1.27353	0.611	0.977	6.49055e-11
Frmd4a	3.79522e-15	-1.20978	0.194	0.91	6.76649e-11
Tanc2	5.81309e-15	-1.25322	0.139	0.864	1.03642e-10
Fyb	6.05367e-15	-1.22568	0.222	0.914	1.07931e-10
Cd300c2	7.7651e-15	-1.12376	0.194	0.909	1.38444e-10
Unc93b1	7.84363e-15	-1.03475	0.556	0.968	1.39844e-10
Slco2b1	8.00602e-15	-1.05925	0.306	0.929	1.42739e-10
Atp6v0b	8.41662e-15	-0.969556	0.583	0.97	1.5006e-10
Entpd1	8.82545e-15	-1.19991	0.194	0.881	1.57349e-10
Rrbp1	1.01569e-14	-1.08205	0.472	0.968	1.81087e-10
Ctsl	1.01853e-14	-1.27728	0.333	0.948	1.81593e-10
Cttnbp2nl	1.09409e-14	-1.23457	0.167	0.831	1.95065e-10
Inpp5d	1.49355e-14	-1.13331	0.306	0.902	2.66285e-10
Lair1	1.50757e-14	-1.12938	0.306	0.96	2.68784e-10
Psap	2.15e-14	-0.860818	0.75	0.985	3.83324e-10
Capza2	2.381e-14	-1.09608	0.361	0.953	4.24509e-10
Gimap5	2.73648e-14	0.600797	0.278	0.038	4.87887e-10
Ctsa	2.75268e-14	-1.09445	0.5	0.955	4.90776e-10
Tmem119	2.84849e-14	-1.24894	0.361	0.955	5.07857e-10
Alox5ap	3.07122e-14	-1.18672	0.222	0.89	5.47568e-10
Frmd4b	3.92424e-14	-1.13842	0.167	0.838	6.99652e-10
Fcrls	5.67757e-14	-1.34161	0.333	0.922	1.01225e-09
Irf8	6.06379e-14	-1.12622	0.306	0.937	1.08111e-09
Cyfip1	6.40886e-14	-1.14603	0.333	0.916	1.14264e-09
Pag1	7.64445e-14	-1.09176	0.333	0.894	1.36293e-09
Itm2c	7.80162e-14	-1.02444	0.389	0.946	1.39095e-09
Dst	8.25217e-14	-1.23263	0.111	0.787	1.47128e-09
Pde3b	1.05828e-13	-1.14145	0.194	0.838	1.88681e-09
Rnf13	1.05842e-13	-1.04868	0.333	0.876	1.88705e-09
Hpgds	1.18047e-13	-0.998683	0.306	0.942	2.10465e-09
Pros1	1.42109e-13	-1.08571	0.222	0.839	2.53367e-09
Dock4	1.80022e-13	-0.720898	0.167	0.851	3.20961e-09
Pim1	2.02824e-13	0.918606	0.361	0.065	3.61615e-09
Ckb	2.06391e-13	-1.09796	0.361	0.941	3.67974e-09
Mpeg1	2.09507e-13	-1.05269	0.389	0.899	3.73531e-09
Epb41l2	2.10065e-13	-1.05443	0.333	0.921	3.74524e-09
Kctd12	2.10939e-13	-1.00241	0.444	0.949	3.76083e-09
Hk2	2.40613e-13	-1.11666	0.139	0.797	4.28988e-09
Ifngr1	2.40995e-13	-1.04313	0.444	0.972	4.29669e-09
Ctsf	2.47194e-13	-1.08236	0.194	0.787	4.40723e-09
Rnaset2a	2.68047e-13	-0.940584	0.472	0.949	4.779e-09
Cd33	3.09897e-13	-1.11523	0.194	0.88	5.52516e-09
Csmd3	3.20896e-13	-1.0237	0.194	0.873	5.72125e-09
Sft2d1	3.22898e-13	-0.997667	0.278	0.89	5.75695e-09
Slc2a5	3.32904e-13	-1.20119	0.25	0.849	5.93535e-09
Gpr183	4.66564e-13	-1.09705	0.278	0.893	8.31838e-09
Timp2	5.33236e-13	-1.03962	0.417	0.915	9.50706e-09
Basp1	5.77538e-13	-0.868087	0.556	0.96	1.02969e-08
Cyth4	5.81968e-13	-0.993622	0.389	0.946	1.03759e-08
Srgap2	6.13064e-13	-1.01497	0.306	0.926	1.09303e-08
Ltb	7.45686e-13	1.92948	0.5	0.138	1.32948e-08
Tmem55b	9.78908e-13	-1.00434	0.25	0.848	1.7453e-08
Adgrg1	9.9225e-13	-1.07701	0.167	0.812	1.76908e-08
Nav3	1.05312e-12	-1.05285	0.222	0.855	1.87761e-08
Snx18	1.13789e-12	-1.0422	0.222	0.818	2.02875e-08
Rab3il1	1.14674e-12	-1.0387	0.167	0.769	2.04451e-08
Lag3	1.23505e-12	-1.19169	0.167	0.772	2.20197e-08
Ldhb	1.28596e-12	-0.965271	0.333	0.907	2.29274e-08
Sgk1	1.37703e-12	-1.27776	0.222	0.846	2.4551e-08
Tgfbr2	1.54853e-12	-1.0222	0.278	0.829	2.76087e-08
Rabgap1l	1.60228e-12	0.64435	0.389	0.079	2.85671e-08
Fam105a	1.69586e-12	-0.922591	0.306	0.922	3.02356e-08
Mertk	1.86478e-12	-0.873642	0.25	0.861	3.32472e-08
Ltc4s	1.97053e-12	-1.1557	0.278	0.883	3.51325e-08
Saraf	2.11188e-12	-0.91422	0.278	0.889	3.76528e-08
Scamp2	2.2397e-12	-0.85867	0.333	0.932	3.99315e-08
Numb	2.3469e-12	-1.04868	0.139	0.8	4.18428e-08
Serpine2	2.566e-12	-1.0612	0.306	0.872	4.57492e-08
Efhd2	2.94335e-12	-1.02191	0.194	0.815	5.24771e-08
Tmem86a	3.11207e-12	-0.98293	0.167	0.826	5.5485e-08
Creg1	3.176e-12	-1.00314	0.333	0.885	5.66249e-08
mt-Atp6	3.35192e-12	0.796119	1	0.989	5.97615e-08
Anxa3	3.42219e-12	-1.05213	0.139	0.757	6.10142e-08
Daglb	3.94297e-12	-0.987584	0.222	0.846	7.02992e-08
Orai1	4.979e-12	-0.971009	0.222	0.84	8.87706e-08
Igha	5.35831e-12	5.29532	0.333	0.066	9.55333e-08
S100a10	6.40455e-12	0.989666	0.389	0.086	1.14187e-07
Csnk1e	6.62579e-12	-0.77439	0.25	0.84	1.18131e-07
Itgam	6.92899e-12	-1.00891	0.306	0.896	1.23537e-07
Arl4c	7.32083e-12	-1.02958	0.194	0.746	1.30523e-07
Bin2	7.56581e-12	-0.99529	0.306	0.85	1.34891e-07
Ywhah	8.711e-12	-0.949804	0.472	0.952	1.55308e-07
Ophn1	1.02733e-11	-1.02676	0.222	0.829	1.83163e-07
Slc7a8	1.08814e-11	-1.00184	0.056	0.71	1.94004e-07
P2ry13	1.20113e-11	-1.02216	0.361	0.926	2.14149e-07
Ighd	1.38104e-11	1.18353	0.389	0.088	2.46225e-07
Map4k4	1.54479e-11	-0.953484	0.222	0.79	2.75421e-07
Abca9	1.70569e-11	-1.02118	0.167	0.744	3.04107e-07
Cebpa	1.71651e-11	-1.01891	0.167	0.737	3.06037e-07
Fcgr1	1.8113e-11	-0.921404	0.306	0.898	3.22936e-07
Sall1	2.02997e-11	-0.975303	0.278	0.851	3.61923e-07
Ctsz	2.09779e-11	-0.810395	0.667	0.982	3.74016e-07
Ly86	2.20269e-11	-0.792841	0.639	0.972	3.92717e-07
Plxnb2	2.8927e-11	-0.964678	0.139	0.697	5.15739e-07
Pld4	2.95736e-11	-0.881378	0.444	0.955	5.27267e-07
Pdia3	3.23422e-11	-0.785695	0.611	0.956	5.76629e-07
Syngr1	4.64633e-11	-0.84627	0.306	0.876	8.28394e-07
Ctsh	5.8771e-11	-0.78372	0.611	0.968	1.04783e-06
Ms4a6d	5.9226e-11	-0.957193	0.111	0.693	1.05594e-06
Il6ra	6.26371e-11	-0.905244	0.194	0.817	1.11676e-06
Havcr2	6.34925e-11	-0.948933	0.167	0.711	1.13201e-06
Calm2	6.8613e-11	-0.833438	0.528	0.95	1.2233e-06
Ifnar2	6.9151e-11	-0.896724	0.222	0.842	1.23289e-06
Spi1	7.19731e-11	-0.86554	0.333	0.891	1.28321e-06
Tpt1	7.80362e-11	0.822479	1	0.982	1.39131e-06
Apbb1ip	8.05369e-11	-0.77306	0.528	0.959	1.43589e-06
Ptgs1	8.05606e-11	-0.816916	0.306	0.919	1.43632e-06
P2ry6	8.11885e-11	-0.633194	0.25	0.854	1.44751e-06
Tmem59	9.49001e-11	-0.769688	0.556	0.948	1.69197e-06
Rapgef5	9.51049e-11	-0.937336	0.194	0.744	1.69563e-06
4930523C07Rik	9.71043e-11	0.679833	0.333	0.069	1.73127e-06
Nrip1	9.98954e-11	-0.920305	0.333	0.909	1.78103e-06
Lamp2	9.99816e-11	-0.714537	0.389	0.938	1.78257e-06
Pycard	1.07604e-10	-0.876786	0.361	0.898	1.91847e-06
Cd63	1.07786e-10	-1.18066	0.389	0.856	1.92172e-06
Tm6sf1	1.09983e-10	-0.970648	0.194	0.746	1.96089e-06
Ifngr2	1.13446e-10	-0.902484	0.25	0.801	2.02263e-06
Ivns1abp	1.17188e-10	-0.863525	0.472	0.928	2.08934e-06
Gtf2h2	1.26519e-10	-0.904203	0.139	0.694	2.2557e-06
Cd53	1.26899e-10	-0.798172	0.5	0.963	2.26248e-06
Tspan32	1.35365e-10	1.06965	0.417	0.112	2.41343e-06
Rtn4	1.36506e-10	-0.850909	0.417	0.909	2.43376e-06
Slc15a3	1.57939e-10	-0.996017	0.111	0.682	2.81589e-06
Hebp1	1.64558e-10	-0.966441	0.167	0.7	2.93391e-06
Ppfia4	1.74105e-10	-0.73933	0.306	0.85	3.10412e-06
Tnfaip8l2	1.76126e-10	-0.881446	0.25	0.823	3.14016e-06
Acer3	1.83788e-10	-0.934604	0.167	0.713	3.27676e-06
Git2	2.41762e-10	-0.826142	0.389	0.891	4.31037e-06
Tmsb4x	2.78518e-10	-0.54317	0.972	1	4.96571e-06
Lrba	2.94824e-10	-0.904805	0.194	0.785	5.25642e-06
Ogfrl1	3.16922e-10	-0.953268	0.111	0.705	5.65039e-06
Fam102b	3.21978e-10	-0.811832	0.25	0.813	5.74055e-06
Pmp22	3.30688e-10	-0.865332	0.278	0.901	5.89584e-06
Slc1a3	3.42787e-10	-0.958718	0.139	0.717	6.11155e-06
Rnf130	3.63407e-10	-0.795567	0.333	0.865	6.47918e-06
Csf3r	3.66374e-10	-0.899503	0.25	0.769	6.53208e-06
Mef2c	4.21131e-10	-0.660305	0.611	0.963	7.50835e-06
Fscn1	4.29106e-10	-0.899989	0.306	0.841	7.65054e-06
Cmtm6	4.54707e-10	-0.783035	0.389	0.901	8.10698e-06
Ccr5	4.88141e-10	-0.889127	0.333	0.908	8.70306e-06
Oxct1	4.89591e-10	-0.909827	0.111	0.696	8.72892e-06
Lrp1	5.12297e-10	-0.668628	0.278	0.863	9.13374e-06
Nav2	5.32643e-10	-0.754084	0.333	0.855	9.4965e-06
Chd9	5.55118e-10	-0.922888	0.25	0.753	9.8972e-06
Tcn2	5.63038e-10	-0.70291	0.306	0.851	1.00384e-05
AC149090.1	5.88872e-10	-0.737402	0.583	0.968	1.0499e-05
Ptms	5.89325e-10	-0.754969	0.361	0.872	1.05071e-05
Lrrc3	6.03273e-10	-0.912464	0.139	0.651	1.07557e-05
Scoc	6.07701e-10	-0.71774	0.278	0.839	1.08347e-05
Tspan7	7.03419e-10	-0.812488	0.167	0.714	1.25413e-05
Tbxas1	7.28299e-10	-0.83446	0.222	0.779	1.29849e-05
Rtn3	7.28962e-10	-0.83566	0.222	0.774	1.29967e-05
Cd302	8.04455e-10	-0.837047	0.139	0.684	1.43426e-05
Serinc3	8.63496e-10	-0.641767	0.5	0.918	1.53953e-05
Ecscr	8.71504e-10	-0.927097	0.167	0.743	1.5538e-05
Tpp1	9.50187e-10	-0.806515	0.25	0.777	1.69409e-05
Cebpb	9.59839e-10	-0.893409	0.222	0.759	1.7113e-05
Adora3	1.00058e-09	-0.871742	0.111	0.639	1.78394e-05
Pnp	1.07433e-09	-0.639143	0.417	0.922	1.91542e-05
Cnn2	1.13789e-09	0.836141	0.306	0.063	2.02875e-05
Sppl2a	1.21247e-09	-0.8614	0.278	0.754	2.16171e-05
P4ha1	1.2553e-09	-0.886149	0.139	0.655	2.23808e-05
Samsn1	1.41031e-09	-0.836669	0.333	0.814	2.51443e-05
Tgfb1	1.68088e-09	-0.635285	0.417	0.914	2.99685e-05
Pla2g15	1.68518e-09	-0.649025	0.278	0.857	3.00451e-05
Cebpd	1.76354e-09	-0.928875	0.111	0.653	3.14422e-05
Asph	1.87361e-09	-0.744839	0.333	0.853	3.34046e-05
Mtus1	1.87842e-09	-0.865776	0.167	0.699	3.34904e-05
Fgd2	2.16542e-09	-0.843354	0.278	0.773	3.86072e-05
Scarb2	2.57365e-09	-0.798948	0.111	0.661	4.58857e-05
Adam15	2.68624e-09	-0.804166	0.194	0.697	4.7893e-05
Cltc	2.70407e-09	-0.790059	0.389	0.843	4.82109e-05
Wasf2	2.92751e-09	-0.799822	0.417	0.892	5.21946e-05
Comt	2.94214e-09	-0.645126	0.333	0.891	5.24553e-05
Man1a2	3.15911e-09	-0.819313	0.25	0.789	5.63238e-05
Phf14	3.19353e-09	-0.828501	0.25	0.784	5.69374e-05
Adam10	3.69686e-09	-0.786851	0.278	0.762	6.59113e-05
Cd22	4.3318e-09	0.543695	0.306	0.07	7.72317e-05
Dhrs3	4.55921e-09	-0.592142	0.194	0.683	8.12862e-05
Itgb2	5.22104e-09	-0.756489	0.306	0.837	9.30859e-05
Commd8	5.23794e-09	-0.708356	0.361	0.859	9.33872e-05
Gna15	5.44701e-09	-0.612477	0.194	0.75	9.71148e-05
Dusp6	5.46894e-09	-0.708634	0.278	0.809	9.75057e-05
Nptn	5.63239e-09	-0.749244	0.306	0.844	0.00010042
Adap2os	5.67625e-09	-0.827884	0.111	0.605	0.000101202
Plek	6.01379e-09	-0.840851	0.25	0.712	0.00010722
Sgce	6.58859e-09	-0.681549	0.111	0.621	0.000117468
Trpc4ap	6.82489e-09	-0.782877	0.111	0.619	0.000121681
Abi3	8.98111e-09	-0.600405	0.389	0.877	0.000160124
Bin1	9.02381e-09	-0.734161	0.444	0.927	0.000160885
Bri3	1.01824e-08	-0.769931	0.361	0.848	0.000181543
Adap2	1.04323e-08	-0.52485	0.222	0.825	0.000185997
Ptpre	1.05672e-08	-0.756225	0.25	0.795	0.000188403
Cd300a	1.09438e-08	-0.761787	0.139	0.66	0.000195117
Lcp2	1.12964e-08	-0.772423	0.083	0.605	0.000201404
Pkn1	1.20775e-08	-0.782621	0.139	0.648	0.000215329
Plod1	1.22321e-08	-0.789821	0.167	0.648	0.000218087
Gusb	1.34431e-08	-0.653532	0.333	0.837	0.000239678
Laptm4a	1.36764e-08	-0.472807	0.528	0.94	0.000243836
Tmed5	1.39441e-08	-0.777728	0.306	0.792	0.00024861
Mtdh	1.46479e-08	-0.584291	0.667	0.967	0.000261157
Cmtm7	1.47009e-08	-0.721854	0.389	0.871	0.000262102
Ctsc	1.51103e-08	-0.656135	0.472	0.94	0.000269401
Tmcc3	1.57493e-08	-0.483021	0.389	0.877	0.000280793
Lpar6	1.57706e-08	-0.708058	0.222	0.75	0.000281174
Fez2	1.59521e-08	-0.714909	0.167	0.648	0.00028441
Ddost	1.62748e-08	-0.570217	0.278	0.75	0.000290164
B4galt1	1.66865e-08	-0.778406	0.194	0.667	0.000297504
Hsd17b11	1.79914e-08	-0.679366	0.167	0.671	0.000320768
Ncf2	2.15206e-08	-0.706256	0.222	0.689	0.00038369
Lims1	2.15412e-08	-0.785536	0.25	0.72	0.000384057
Cxxc5	2.30348e-08	-0.769639	0.25	0.709	0.000410688
Fam167b	2.46353e-08	-0.798424	0.139	0.657	0.000439223
Dennd4a	2.57801e-08	-0.782154	0.278	0.782	0.000459633
Tspan3	2.6636e-08	-0.749658	0.139	0.621	0.000474893
Plod3	2.73207e-08	-0.761647	0.222	0.657	0.0004871
Tnfrsf21	2.73228e-08	-0.724294	0.139	0.616	0.000487139
Slc29a3	2.746e-08	-0.542416	0.306	0.821	0.000489584
Ssh2	2.94556e-08	-0.577681	0.528	0.918	0.000525164
Rin2	2.96965e-08	-0.796733	0.139	0.618	0.000529458
Usp2	3.10213e-08	-0.816848	0.194	0.684	0.000553079
Zeb2os	3.155e-08	-0.760328	0.139	0.609	0.000562505
St3gal6	3.15729e-08	-0.582783	0.417	0.883	0.000562913
Ski	3.19469e-08	-0.693333	0.222	0.739	0.000569582
Snrnp70	3.22801e-08	-0.698876	0.417	0.919	0.000575521
Cd84	3.32128e-08	-0.756363	0.417	0.881	0.00059215
Ptafr	3.48244e-08	-0.799965	0.111	0.596	0.000620884
Tspan14	3.49606e-08	-0.697808	0.139	0.653	0.000623313
Sec14l1	3.51613e-08	-0.746044	0.028	0.513	0.00062689
Irf5	3.5295e-08	-0.715748	0.222	0.763	0.000629274
C3ar1	3.5639e-08	-0.925295	0.139	0.617	0.000635408
Pomp	3.65634e-08	-0.661787	0.306	0.811	0.000651889
Dstn	3.81965e-08	-0.789695	0.194	0.619	0.000681005
Atp6ap1	3.85073e-08	-0.325755	0.333	0.804	0.000686546
Tubgcp5	3.95595e-08	-0.802349	0.278	0.728	0.000705307
Lpcat2	4.39622e-08	-0.658259	0.444	0.947	0.000783801
Runx1	4.44677e-08	-0.804673	0.194	0.67	0.000792814
Gns	4.51484e-08	-0.620824	0.472	0.906	0.000804952
Tsc22d4	4.70943e-08	-0.656825	0.472	0.9	0.000839644
Ccni	4.75464e-08	-0.600619	0.333	0.776	0.000847705
Tm9sf2	4.76182e-08	-0.663838	0.194	0.684	0.000848985
Il2rg	4.80491e-08	0.737411	0.333	0.084	0.000856668
Macf1	4.9896e-08	-0.7376	0.361	0.872	0.000889596
Atp6v0a2	5.033e-08	-0.743705	0.083	0.6	0.000897333
Serinc1	5.20486e-08	-0.488724	0.306	0.836	0.000927975
Rsrp1	5.61632e-08	-0.588302	0.611	0.975	0.00100133
Herc2	5.65833e-08	-0.724394	0.25	0.725	0.00100882
Grina	5.67335e-08	-0.702917	0.222	0.699	0.0010115
Spred1	5.6823e-08	-0.769685	0.056	0.521	0.0010131
Gpr155	5.78814e-08	-0.770374	0.139	0.618	0.00103197
Mapk3	5.88611e-08	-0.723258	0.167	0.65	0.00104943
Atp8a1	6.17227e-08	-0.772539	0.139	0.602	0.00110045
Dync1i2	6.25408e-08	-0.752487	0.306	0.762	0.00111504
Txndc5	6.43999e-08	1.12442	0.528	0.238	0.00114819
Pld3	6.71111e-08	-0.790624	0.083	0.568	0.00119652
Tcirg1	6.91726e-08	-0.741487	0.194	0.671	0.00123328
Susd3	7.1611e-08	-0.639861	0.306	0.823	0.00127675
Itgav	7.2711e-08	-0.752449	0.111	0.566	0.00129636
Sox4	7.59679e-08	-0.800102	0.194	0.669	0.00135443
Ncf1	8.54331e-08	-0.704843	0.389	0.815	0.00152319
Plekho1	8.70133e-08	-0.488872	0.417	0.886	0.00155136
Tmed9	9.35439e-08	-0.550227	0.472	0.881	0.00166779
Bmyc	9.44472e-08	-0.697672	0.361	0.791	0.0016839
Tubb2a	9.73785e-08	-0.750015	0.111	0.604	0.00173616
Os9	1.02875e-07	-0.662628	0.25	0.722	0.00183415
Rilpl2	1.06102e-07	0.488759	0.306	0.078	0.0018917
Wnk1	1.10101e-07	-0.69	0.444	0.903	0.00196299
Pld1	1.13555e-07	-0.730327	0.056	0.529	0.00202457
Fam91a1	1.14031e-07	-0.752899	0.167	0.594	0.00203306
Tnfrsf1a	1.1541e-07	-0.695025	0.194	0.684	0.00205765
Ints6l	1.18771e-07	-0.760025	0.194	0.632	0.00211757
Asap1	1.239e-07	-0.728497	0.194	0.636	0.00220901
Bcl2	1.25728e-07	0.790101	0.5	0.193	0.0022416
Lpcat3	1.2825e-07	-0.684054	0.139	0.651	0.00228656
Dnm2	1.3169e-07	-0.668891	0.139	0.616	0.0023479
Evi2a	1.37148e-07	-0.686706	0.361	0.839	0.00244521
Elmo1	1.37322e-07	-0.710709	0.361	0.833	0.00244831
Cysltr1	1.42138e-07	-0.663916	0.139	0.582	0.00253418
Rasal3	1.43151e-07	-0.720708	0.139	0.561	0.00255224
Cd86	1.51716e-07	-0.688573	0.25	0.718	0.00270495
Cd164	1.59957e-07	-0.632445	0.306	0.77	0.00285188
2020-09-01	1.68984e-07	0.692012	0.306	0.081	0.00301281
Cebpg	1.72339e-07	-0.490788	0.306	0.71	0.00307263
Skap2	1.74301e-07	-0.270528	0.222	0.744	0.00310761
Spint1	1.80816e-07	-0.320263	0.167	0.644	0.00322377
Tfe3	1.93423e-07	-0.656373	0.167	0.607	0.00344854
Tns3	1.93826e-07	-0.731325	0.139	0.576	0.00345573
Tpst2	1.97434e-07	-0.672549	0.222	0.727	0.00352005
Lhfpl2	2.22693e-07	-0.750671	0.139	0.579	0.00397039
Col27a1	2.23051e-07	-0.773891	0.194	0.617	0.00397678
Gpr84	2.23373e-07	-0.89341	0.056	0.512	0.00398252
Nmt1	2.29155e-07	-0.651102	0.306	0.757	0.0040856
Junb	2.31939e-07	-0.740627	0.333	0.773	0.00413524
Gimap1	2.38297e-07	1.0523	0.556	0.257	0.00424859
Hpgd	2.38337e-07	-0.599316	0.361	0.872	0.00424931
Nfia	2.51399e-07	-0.791943	0.111	0.565	0.0044822
Ppp1r14b	2.61958e-07	-0.559073	0.306	0.759	0.00467045
Eif4h	2.7209e-07	-0.625668	0.167	0.624	0.0048511
Arhgap15	2.90179e-07	0.718468	0.417	0.146	0.00517361
Nfe2l2	2.93441e-07	-0.661963	0.25	0.708	0.00523176
Picalm	2.95463e-07	-0.471387	0.389	0.89	0.00526781
Hck	3.01459e-07	-0.626735	0.194	0.721	0.00537471
Ctc1	3.05653e-07	-0.703411	0.222	0.649	0.0054495
Sat1	3.15322e-07	-0.670927	0.472	0.919	0.00562188
Rhog	3.17904e-07	-0.598518	0.278	0.719	0.00566791
Tmem176b	3.18831e-07	-0.658597	0.444	0.944	0.00568444
Syngr2	3.19341e-07	-0.616605	0.333	0.855	0.00569352
Pdia6	3.22137e-07	-0.592232	0.444	0.881	0.00574338
Ccl6	3.26589e-07	-0.721528	0.167	0.631	0.00582275
Retreg1	3.26706e-07	-0.544065	0.333	0.821	0.00582483
Bsg	3.46123e-07	-0.438052	0.583	0.95	0.00617103
Bcl2a1b	3.4964e-07	-0.699651	0.194	0.669	0.00623373
Heatr5a	3.64524e-07	-0.706513	0.083	0.521	0.0064991
Pik3r1	3.67351e-07	-0.572288	0.25	0.755	0.0065495
Ssbp4	3.80786e-07	-0.66007	0.278	0.722	0.00678904
Zfp36l2	3.86829e-07	-0.601235	0.472	0.9	0.00689677
Pdgfb	3.95273e-07	-0.509643	0.139	0.636	0.00704733
Ppp1r9a	4.12128e-07	-0.744309	0.111	0.539	0.00734783
Ccng2	4.16796e-07	-0.491148	0.222	0.7	0.00743106
AC160336.1	4.25023e-07	-0.690736	0.333	0.842	0.00757773
Bmp2k	4.26045e-07	-0.581664	0.444	0.88	0.00759596
Nuak1	4.56934e-07	-0.704848	0.028	0.462	0.00814667
Fkbp15	4.59445e-07	-0.687472	0.083	0.498	0.00819144
Zfp710	4.87727e-07	-0.693126	0.25	0.655	0.00869569
Cacna1a	5.01276e-07	-0.76788	0.139	0.577	0.00893726
Il10ra	5.16839e-07	-0.539085	0.306	0.779	0.00921472
Glmp	5.27738e-07	-0.568366	0.278	0.71	0.00940905
Plcl2	5.32793e-07	-0.29892	0.083	0.526	0.00949917
Gas6	5.47333e-07	-0.743952	0.111	0.549	0.00975839
Edem2	5.52359e-07	-0.413764	0.333	0.834	0.00984801
Ep300	5.58553e-07	-0.61643	0.25	0.672	0.00995844
Adrb2	5.6562e-07	-0.558025	0.25	0.702	0.0100844
Cadm1	5.78098e-07	-0.860172	0.083	0.511	0.0103069
Lyn	5.94705e-07	-0.607481	0.5	0.913	0.010603
Sall3	5.9778e-07	-0.732658	0.111	0.549	0.0106578
Lyz2	6.00622e-07	-1.40279	0.333	0.709	0.0107085
Slamf9	6.03279e-07	-0.740634	0.083	0.532	0.0107559
Pik3cg	6.03515e-07	-0.683019	0.194	0.633	0.0107601
Tifa	6.17946e-07	-0.384766	0.222	0.676	0.0110174
Upk1b	6.23268e-07	-0.629179	0.25	0.715	0.0111123
Sh3glb1	6.37798e-07	-0.55811	0.5	0.91	0.0113713
Tmem176a	6.42406e-07	-0.585806	0.361	0.871	0.0114535
Rnf149	6.4617e-07	-0.685475	0.083	0.532	0.0115206
Adgre1	6.53172e-07	-0.636243	0.278	0.728	0.0116454
Dpysl2	6.79253e-07	-0.368661	0.306	0.713	0.0121104
Kcnk13	7.00966e-07	-0.648521	0.083	0.492	0.0124975
Hspb3	7.04241e-07	-0.683106	0.056	0.472	0.0125559
Arrb2	7.1825e-07	-0.59117	0.306	0.745	0.0128057
Pnpla7	7.32581e-07	-0.70238	0.139	0.561	0.0130612
Slc9a9	7.334e-07	-0.664103	0.056	0.491	0.0130758
Extl3	7.35024e-07	-0.419896	0.028	0.484	0.0131047
Gdi2	7.35655e-07	-0.566337	0.556	0.949	0.013116
Rab14	7.36617e-07	-0.343264	0.5	0.93	0.0131331
Irf2bp2	7.41887e-07	-0.681277	0.361	0.779	0.0132271
1700017B05Rik	7.53305e-07	-0.629786	0.278	0.736	0.0134307
Selenos	7.69996e-07	-0.636872	0.333	0.8	0.0137283
Gna12	8.08179e-07	-0.605115	0.167	0.6	0.014409
Jun	8.27261e-07	-0.60161	0.278	0.704	0.0147492
Sdc4	8.56414e-07	0.44066	0.306	0.083	0.015269
Ppt1	8.64705e-07	-0.551177	0.333	0.809	0.0154168
Slc12a9	8.70144e-07	-0.628632	0.139	0.595	0.0155138
Tcf7l2	9.38767e-07	-0.689588	0.056	0.467	0.0167373
Eef1b2	9.41697e-07	0.765931	0.861	0.908	0.0167895
Npc1	9.71452e-07	-0.595386	0.194	0.641	0.01732
Plgrkt	1.01159e-06	-0.530145	0.278	0.736	0.0180356
Bhlhe41	1.02254e-06	-0.685129	0.361	0.791	0.0182309
Tmed7	1.02798e-06	-0.568571	0.25	0.711	0.0183278
Canx	1.10059e-06	-0.446338	0.556	0.908	0.0196225
Slc11a1	1.11915e-06	-0.370003	0.194	0.648	0.0199532
Hps3	1.12044e-06	-0.66412	0.222	0.657	0.0199763
Glul	1.1484e-06	-0.4814	0.389	0.891	0.0204749
Tlr7	1.15573e-06	-0.689615	0.139	0.538	0.0206056
Fermt3	1.16241e-06	-0.629689	0.333	0.738	0.0207245
Mbnl2	1.19431e-06	-0.544998	0.278	0.699	0.0212934
Tmbim6	1.20262e-06	-0.510963	0.583	0.964	0.0214416
Zmiz1	1.2507e-06	-0.427383	0.25	0.744	0.0222987
Mt1	1.27537e-06	-0.787706	0.111	0.525	0.0227386
Klf3	1.28059e-06	-0.661737	0.306	0.74	0.0228316
Ywhae	1.2971e-06	-0.594197	0.472	0.873	0.023126
Gatm	1.37642e-06	-0.724643	0.167	0.59	0.0245401
Mlxipl	1.38752e-06	-0.589573	0.139	0.591	0.0247382
Cnot8	1.40606e-06	-0.637999	0.111	0.493	0.0250686
Slc16a6	1.40803e-06	-0.640512	0.306	0.696	0.0251038
2020-03-07	1.45894e-06	-0.672966	0.194	0.584	0.0260114
Atp6v1c1	1.47391e-06	-0.626603	0.056	0.473	0.0262783
St3gal5	1.50496e-06	-0.610794	0.194	0.61	0.0268319
Sgpl1	1.53956e-06	-0.634179	0.111	0.544	0.0274487
Rsu1	1.57037e-06	-0.619548	0.139	0.558	0.027998
Slc6a6	1.59962e-06	-0.682042	0.194	0.629	0.0285196
Dtx4	1.62257e-06	-0.619484	0.056	0.487	0.0289289
Ralb	1.62577e-06	-0.640146	0.167	0.536	0.0289858
App	1.63991e-06	-0.543517	0.25	0.715	0.029238
Sec62	1.64664e-06	-0.494528	0.472	0.846	0.0293579
Skil	1.65919e-06	-0.641267	0.389	0.773	0.0295817
Dip2b	1.68537e-06	-0.67565	0.222	0.632	0.0300484
Abcc5	1.7268e-06	-0.608852	0.167	0.58	0.0307871
Gmpr2	1.73213e-06	-0.615465	0.056	0.469	0.0308821
Clec4a2	1.73348e-06	-0.423904	0.167	0.62	0.0309062
Myo1f	1.7432e-06	-0.611897	0.111	0.53	0.0310795
Zfp90	1.74688e-06	-0.627172	0.111	0.534	0.031145
Vps35	1.75538e-06	-0.273784	0.111	0.568	0.0312966
Fbrsl1	1.79032e-06	-0.464359	0.25	0.676	0.0319196
mt-Co1	1.79128e-06	0.679644	0.944	0.988	0.0319368
BC037034	1.80339e-06	-0.603406	0.139	0.591	0.0321526
Ssr1	1.84035e-06	-0.545842	0.194	0.645	0.0328115
Crip1	1.85741e-06	0.840276	0.361	0.119	0.0331157
Nrp1	1.86744e-06	-0.417721	0.139	0.56	0.0332946
Lgals3bp	1.92008e-06	-0.758518	0.056	0.454	0.0342332
Clasp2	1.95158e-06	-0.64795	0.194	0.591	0.0347948
Mkln1	1.99803e-06	-0.642828	0.278	0.706	0.0356228
H2-K1	2.03309e-06	0.602348	0.889	0.917	0.0362479
Naaa	2.09446e-06	-0.674884	0.111	0.494	0.0373421
Nipa2	2.10568e-06	-0.470471	0.222	0.607	0.0375421
Sowahc	2.18728e-06	-0.652837	0.167	0.561	0.038997
Rab1a	2.25465e-06	-0.614734	0.167	0.59	0.0401981
Leprotl1	2.28698e-06	-0.583595	0.056	0.475	0.0407745
Prkcd	2.293e-06	-0.583356	0.389	0.793	0.0408819
Sppl3	2.31434e-06	-0.619007	0.139	0.526	0.0412624
P4hb	2.34628e-06	-0.62988	0.25	0.643	0.0418318
Cebpzos	2.34929e-06	-0.689992	0.194	0.588	0.0418854
Actr2	2.37111e-06	-0.549456	0.472	0.847	0.0422745
Acp2	2.42035e-06	-0.626755	0.194	0.628	0.0431524
Serp1	2.44238e-06	1.084	0.694	0.552	0.0435451
Fbxl3	2.46228e-06	-0.595222	0.083	0.489	0.0438999
Fam212a	2.46791e-06	-0.552004	0.194	0.606	0.0440003
Setd5	2.5723e-06	-0.649256	0.167	0.566	0.0458615
Tmem135	2.57585e-06	-0.532722	0.139	0.55	0.0459247
Soga1	2.72368e-06	-0.62936	0.083	0.498	0.0485606
H2-DMb1	2.76968e-06	-0.627521	0.306	0.717	0.0493805
Smap2	2.78402e-06	-0.401101	0.528	0.907	0.0496364
Odc1	2.83422e-06	0.931664	0.333	0.111	0.0505313
Zfp652	2.83577e-06	-0.594375	0.222	0.661	0.050559
Atp6v1g1	2.8853e-06	-0.580085	0.417	0.845	0.051442
Atox1	2.9586e-06	-0.680609	0.361	0.723	0.0527489
Dnajb14	3.01194e-06	-0.728099	0.139	0.525	0.0536999
Ppp1r18	3.02126e-06	-0.608789	0.278	0.665	0.053866
Rptor	3.07046e-06	-0.619139	0.139	0.515	0.0547432
Mlph	3.08179e-06	-0.646879	0.111	0.505	0.0549452
Fam49b	3.08556e-06	-0.449918	0.528	0.934	0.0550125
Tnrc18	3.1261e-06	-0.534384	0.111	0.544	0.0557352
Pex2	3.29313e-06	-0.584452	0.083	0.47	0.0587132
Klk8	3.30406e-06	-0.524126	0.194	0.626	0.0589081
Tsc22d3	3.30935e-06	0.998145	0.5	0.231	0.0590023
Naa35	3.32297e-06	-0.524361	0.25	0.696	0.0592452
Trim8	3.36606e-06	-0.576309	0.139	0.549	0.0600135
Bank1	3.40093e-06	1.10961	0.444	0.2	0.0606351
Sort1	3.41235e-06	-0.426165	0.139	0.542	0.0608388
Tmco1	3.44606e-06	-0.56979	0.361	0.775	0.0614398
Tacc1	3.46822e-06	-0.563659	0.472	0.826	0.0618349
Myo1b	3.61057e-06	-0.651686	0.139	0.563	0.0643729
Gnb2	3.65043e-06	-0.543998	0.472	0.865	0.0650835
Akirin2	3.65148e-06	-0.613544	0.278	0.664	0.0651023
Wsb1	3.68334e-06	-0.544495	0.333	0.756	0.0656703
Dock8	3.72057e-06	-0.609218	0.306	0.69	0.066334
Ehd4	3.86579e-06	-0.638389	0.222	0.614	0.0689232
Thrsp	3.92057e-06	-0.64414	0.167	0.557	0.0698998
B430010I23Rik	3.96766e-06	-0.699542	0.083	0.456	0.0707395
Hfe	3.99146e-06	-0.620433	0.111	0.474	0.0711638
H2-Q7	4.0549e-06	0.74675	0.472	0.213	0.0722948
Clec4a3	4.16285e-06	-0.684165	0.111	0.497	0.0742194
Tmem30a	4.22956e-06	-0.604176	0.25	0.682	0.0754087
Maml3	4.27779e-06	-0.66106	0.167	0.535	0.0762687
Selenof	4.28888e-06	-0.442317	0.5	0.89	0.0764664
Arpc3	4.32538e-06	-0.474104	0.472	0.864	0.0771171
Prex1	4.32861e-06	-0.596317	0.111	0.511	0.0771747
Ufsp2	4.61069e-06	-0.52369	0.056	0.483	0.0822039
Ilvbl	4.69425e-06	-0.572509	0.056	0.444	0.0836939
Eif4a1	4.70004e-06	-0.390454	0.417	0.879	0.083797
Tlr13	4.79571e-06	-0.603028	0.111	0.491	0.0855028
Ntpcr	4.91847e-06	-0.283334	0.306	0.73	0.0876915
Nisch	5.07807e-06	-0.54551	0.25	0.669	0.0905368
Sh3bp5	5.11758e-06	0.655177	0.361	0.137	0.0912413
Csad	5.14351e-06	-0.621824	0.139	0.539	0.0917037
Ssbp2	5.16729e-06	-0.613914	0.139	0.539	0.0921275
Fcgr2b	5.21946e-06	-0.567423	0.361	0.811	0.0930577
Rac1	5.25629e-06	-0.503664	0.5	0.923	0.0937143
Tnfrsf11a	5.30765e-06	-0.606513	0.056	0.44	0.09463
Camk2n1	5.31499e-06	-0.681398	0.083	0.482	0.094761
Casp8	5.41618e-06	-0.422406	0.222	0.65	0.096565
Fcho2	5.42762e-06	-0.63024	0.333	0.681	0.0967691
Sdcbp	5.48462e-06	-0.375218	0.361	0.782	0.0977853
Dnmt3a	5.49362e-06	-0.286408	0.139	0.563	0.0979458
Nckap1l	5.85609e-06	-0.351754	0.361	0.79	0.104408
Fuca1	6.27956e-06	-0.413297	0.361	0.828	0.111958
Gnai2	6.30754e-06	-0.553842	0.556	0.964	0.112457
Tlr3	6.31498e-06	-0.630663	0.083	0.449	0.11259
Cflar	6.39627e-06	-0.599523	0.389	0.753	0.114039
Smad7	6.50403e-06	-0.417567	0.333	0.771	0.11596
Atp6ap2	6.6475e-06	-0.369131	0.389	0.808	0.118518
Tardbp	6.74616e-06	-0.421401	0.194	0.652	0.120277
Arhgap39	6.76597e-06	-0.588303	0.083	0.451	0.120631
Pak2	6.9288e-06	-0.460335	0.389	0.74	0.123534
Kpnb1	7.01673e-06	-0.585163	0.056	0.437	0.125101
Zkscan3	7.34369e-06	-0.597517	0.139	0.536	0.130931
Emc3	7.49228e-06	-0.476666	0.222	0.618	0.13358
Abhd6	7.75447e-06	-0.596207	0.139	0.546	0.138254
Atp1a1	7.81423e-06	-0.367807	0.167	0.574	0.13932
H2-Ob	8.16805e-06	1.10399	0.444	0.201	0.145628
Mknk1	8.63327e-06	-0.562316	0.139	0.535	0.153923
Dapp1	8.75436e-06	-0.506448	0.278	0.643	0.156081
Nucb1	8.864e-06	-0.43658	0.278	0.695	0.158036
Slc36a1	8.86491e-06	-0.612176	0.111	0.454	0.158053
Tgs1	8.95332e-06	-0.648977	0.194	0.578	0.159629
Selenow	9.16881e-06	0.852134	0.583	0.36	0.163471
Sf3b1	9.24334e-06	-0.503017	0.444	0.865	0.164799
Srrm2	9.31844e-06	-0.498455	0.528	0.935	0.166139
Acox3	9.57269e-06	-0.58136	0.111	0.506	0.170672
Pla2g4a	9.66311e-06	-0.586849	0.056	0.437	0.172284
Rap1gds1	9.66532e-06	-0.554084	0.222	0.603	0.172323
Eng	9.83358e-06	-0.566358	0.056	0.417	0.175323
0610040J01Rik	9.90761e-06	-0.581087	0.167	0.519	0.176643
Mcfd2	9.94187e-06	-0.383706	0.167	0.567	0.177254
Tra2a	1.01875e-05	-0.442604	0.389	0.808	0.181633
Adam17	1.02901e-05	-0.604965	0.25	0.624	0.183461
P2rx4	1.05035e-05	-0.639961	0.194	0.561	0.187266
Lgals8	1.06217e-05	-0.569825	0.111	0.485	0.189375
Sfi1	1.07591e-05	-0.377268	0.222	0.68	0.191824
Rab2a	1.0861e-05	-0.350392	0.222	0.646	0.19364
mt-Co3	1.09812e-05	0.503246	1	0.993	0.195783
Gmip	1.1127e-05	-0.586819	0.25	0.59	0.198383
Snx10	1.11786e-05	-0.566396	0.056	0.446	0.199303
Atp2b1	1.14763e-05	-0.584415	0.417	0.768	0.204611
Capn3	1.16645e-05	-0.588427	0.194	0.572	0.207966
Gm31243	1.18899e-05	0.537697	0.306	0.103	0.211986
Tnfsf13b	1.2166e-05	-0.576587	0.139	0.546	0.216908
Atp1b3	1.218e-05	-0.490608	0.333	0.714	0.217157
Gcnt1	1.23526e-05	-0.569866	0.222	0.588	0.220234
Rcbtb2	1.23783e-05	-0.569374	0.083	0.461	0.220692
Trio	1.26052e-05	-0.55454	0.028	0.406	0.224738
Lipa	1.26278e-05	-0.592986	0.139	0.513	0.22514
Lpin2	1.31451e-05	-0.500972	0.167	0.589	0.234363
Dlst	1.31583e-05	-0.566366	0.083	0.429	0.234599
Tor1aip1	1.31831e-05	-0.500432	0.333	0.784	0.235041
Jam2	1.34348e-05	-0.577023	0.139	0.504	0.239528
Khk	1.44007e-05	-0.515886	0	0.358	0.25675
Arhgef40	1.45668e-05	-0.509269	0.139	0.523	0.259712
Mbnl1	1.48946e-05	-0.387682	0.611	0.967	0.265556
St6galnac4	1.531e-05	-0.467125	0.194	0.575	0.272961
Ptpra	1.58975e-05	-0.409121	0.417	0.8	0.283437
Leprot	1.59007e-05	-0.478224	0.222	0.635	0.283493
Gcn1l1	1.64571e-05	-0.505348	0.222	0.633	0.293413
Glb1	1.67145e-05	-0.56227	0.056	0.403	0.298003
Dnase2a	1.68736e-05	-0.308936	0.222	0.62	0.300839
Fuca2	1.70697e-05	-0.553213	0.167	0.522	0.304336
mt-Co2	1.73622e-05	0.607856	0.917	0.989	0.309551
Nxpe3	1.75102e-05	0.330207	0.333	0.113	0.312189
Nfic	1.75847e-05	-0.37222	0.194	0.597	0.313517
Tor1b	1.76555e-05	-0.54404	0.028	0.379	0.314779
Vamp8	1.78108e-05	-0.500596	0.472	0.806	0.317548
Spire1	1.79639e-05	-0.541446	0.083	0.457	0.320278
Itga6	1.85502e-05	-0.60039	0.139	0.509	0.330732
Pttg1ip	1.86555e-05	-0.55643	0.25	0.626	0.332608
Stard9	1.88166e-05	-0.59372	0.139	0.469	0.335481
Atxn2	1.89219e-05	-0.557755	0.056	0.401	0.337358
9530068E07Rik	1.93159e-05	-0.533713	0.222	0.593	0.344383
Nagpa	1.93798e-05	-0.542795	0.111	0.483	0.345522
Pigt	1.97942e-05	-0.522789	0.139	0.501	0.35291
Icam1	2.036e-05	-0.615848	0.194	0.559	0.362998
Tbc1d16	2.05311e-05	-0.542043	0.111	0.461	0.366049
Fgd4	2.05433e-05	-0.553476	0	0.349	0.366267
mt-Cytb	2.09241e-05	0.536194	0.917	0.985	0.373056
Eef2k	2.11582e-05	-0.573373	0.139	0.482	0.37723
Naga	2.15017e-05	-0.47675	0.111	0.465	0.383353
B4galt4	2.17802e-05	-0.552937	0.139	0.491	0.388319
Pafah1b1	2.32913e-05	-0.479202	0.333	0.715	0.41526
Snx24	2.33785e-05	-0.542241	0.056	0.395	0.416815
Slc12a2	2.3522e-05	-0.608833	0.222	0.571	0.419374
Abca1	2.38044e-05	-0.588338	0.222	0.593	0.424408
Clta	2.40768e-05	-0.430229	0.611	0.944	0.429266
Adprh	2.47017e-05	-0.55429	0.222	0.57	0.440407
Arl8b	2.48496e-05	-0.33972	0.167	0.563	0.443044
Nfam1	2.48613e-05	-0.572537	0.167	0.53	0.443252
Cep350	2.50496e-05	-0.549153	0.028	0.371	0.446609
Cmklr1	2.52533e-05	-0.558324	0.083	0.424	0.450241
Tsg101	2.55189e-05	-0.522692	0.083	0.448	0.454977
Clec5a	2.58584e-05	-0.574365	0.111	0.447	0.461029
Sema4d	2.66975e-05	-0.494147	0.25	0.641	0.47599
Arpc1b	2.69339e-05	-0.4584	0.583	0.921	0.480205
Mob1a	2.71276e-05	-0.503319	0.25	0.628	0.483658
Cryl1	2.72571e-05	-0.439771	0.139	0.523	0.485967
Bmpr2	2.78674e-05	-0.557472	0.139	0.515	0.496848
Tulp4	2.79236e-05	-0.54266	0.056	0.406	0.497849
Zdhhc20	2.84366e-05	-0.48252	0.222	0.603	0.506996
Fcgrt	2.85298e-05	-0.549311	0.194	0.548	0.508658
Pid1	2.85999e-05	-0.317888	0.167	0.515	0.509908
Ccnd1	2.88556e-05	-0.662895	0.194	0.56	0.514466
Amfr	2.93258e-05	-0.535243	0.139	0.468	0.522849
Spcs1	2.93813e-05	-0.371273	0.361	0.723	0.52384
Nfix	2.94842e-05	-0.553868	0.056	0.42	0.525674
Ankrd11	2.99223e-05	-0.561298	0.389	0.741	0.533485
Msrb2	3.10388e-05	-0.536441	0.111	0.439	0.55339
Cd34	3.15062e-05	-0.603079	0.194	0.547	0.561725
Slc7a7	3.21384e-05	-0.552864	0.222	0.572	0.572995
Tifab	3.33415e-05	-0.545183	0.167	0.522	0.594446
Adrb1	3.33949e-05	-0.588802	0.083	0.427	0.595399
Tjp1	3.35492e-05	-0.569931	0.167	0.513	0.598148
Tspan31	3.39442e-05	-0.405859	0.194	0.581	0.605191
Stard3	3.44699e-05	-0.423087	0.222	0.596	0.614563
Arpc4	3.52448e-05	-0.400154	0.333	0.701	0.62838
Reep3	3.53339e-05	-0.446824	0.25	0.65	0.629968
Ttc28	3.54259e-05	-0.587166	0.194	0.555	0.631609
Sar1b	3.56555e-05	-0.463095	0.167	0.558	0.635702
Taok1	3.57576e-05	-0.57702	0.222	0.53	0.637523
Rilpl1	3.61103e-05	-0.454481	0.167	0.507	0.64381
Tm9sf3	3.67444e-05	-0.347166	0.389	0.787	0.655116
Taz	3.70278e-05	-0.443821	0.25	0.658	0.660169
Kcnk6	3.76052e-05	-0.275776	0.111	0.49	0.670462
Ubash3b	3.80017e-05	-0.424259	0.25	0.625	0.677533
Foxn3	3.84517e-05	-0.300564	0.389	0.786	0.685556
Pald1	4.06303e-05	-0.541989	0.139	0.454	0.724398
Snta1	4.14454e-05	-0.526522	0.111	0.424	0.73893
Pou2f2	4.18213e-05	-0.416649	0.444	0.906	0.745632
Cds1	4.31726e-05	-0.508715	0.056	0.403	0.769725
Rp2	4.39239e-05	-0.538347	0.278	0.618	0.783118
Srsf9	4.41525e-05	-0.349454	0.417	0.808	0.787195
Erp29	4.49333e-05	-0.407417	0.667	0.953	0.801115
Hook3	4.49888e-05	-0.320753	0.306	0.675	0.802106
Son	4.52207e-05	-0.448105	0.639	0.968	0.80624
Lat2	4.55209e-05	-0.479233	0.278	0.68	0.811593
Arl6ip1	4.57167e-05	-0.343379	0.556	0.902	0.815084
Cebpz	4.72804e-05	-0.497977	0.306	0.683	0.842962
Emc7	4.73375e-05	-0.45677	0.333	0.695	0.84398
Il6st	4.8174e-05	-0.363465	0.306	0.732	0.858894
Garnl3	4.90186e-05	-0.503692	0.028	0.365	0.873953
Nrros	4.97101e-05	-0.547634	0.306	0.615	0.886282
Ndufc2	5.00221e-05	-0.424651	0.361	0.716	0.891844
Ddx5	5.05479e-05	-0.395637	0.722	0.982	0.901218
P2rx7	5.22538e-05	-0.536268	0.167	0.495	0.931632
Rgmb	5.24173e-05	-0.489028	0.083	0.437	0.934548
Arhgap31	5.38746e-05	-0.544773	0.139	0.487	0.960531
Sipa1l2	5.42651e-05	-0.519661	0.083	0.427	0.967493
Acads	5.42908e-05	-0.318887	0.167	0.52	0.96795
Dpy19l4	5.43261e-05	-0.549145	0.167	0.476	0.968581
Specc1	5.45799e-05	-0.551366	0.278	0.614	0.973105
Ncbp3	5.48315e-05	-0.535375	0.083	0.409	0.977591
Klf6	5.512e-05	-0.558922	0.25	0.62	0.982735
Xlr	5.55773e-05	-0.392217	0.111	0.442	0.990888
Txndc15	5.56647e-05	-0.294307	0.222	0.6	0.992446
Map4	5.64062e-05	-0.569395	0.194	0.5	1
Ikzf1	5.6568e-05	-0.361983	0.417	0.785	1
Wdr26	5.81103e-05	-0.542831	0.278	0.636	1
Trafd1	5.89057e-05	-0.509509	0.083	0.414	1
Erf	5.9073e-05	-0.397917	0.111	0.443	1
Etv5	5.96776e-05	-0.495883	0.083	0.444	1
Galnt1	5.98258e-05	-0.495178	0.222	0.602	1
Mid1ip1	6.09731e-05	-0.451158	0.222	0.581	1
Arl10	6.21816e-05	-0.487857	0.167	0.552	1
St13	6.25121e-05	-0.499857	0.361	0.705	1
Ctnnb1	6.29169e-05	-0.456777	0.278	0.655	1
Rpn2	6.30892e-05	-0.281511	0.472	0.835	1
Jagn1	6.31508e-05	-0.471979	0.056	0.399	1
Dock10	6.34287e-05	-0.4453	0.444	0.862	1
Cdk2ap1	6.42264e-05	-0.52798	0.194	0.528	1
Atp8a2	6.4393e-05	-0.317793	0.111	0.454	1
Ulk2	6.65459e-05	-0.270877	0.139	0.493	1
Arhgap17	6.72877e-05	-0.315887	0.306	0.736	1
Bach1	6.7618e-05	-0.547405	0.194	0.523	1
Tuba1b	6.76795e-05	-0.418347	0.417	0.84	1
Tmem37	6.90063e-05	-0.440463	0.278	0.607	1
Lap3	7.28746e-05	-0.342185	0.194	0.558	1
Stx16	7.37839e-05	-0.475541	0.25	0.58	1
Serpinf1	7.49308e-05	-0.515866	0.056	0.391	1
Nlrp3	7.52406e-05	-0.470547	0	0.313	1
Stab1	7.54532e-05	-0.514741	0.111	0.446	1
Ppt2	7.61771e-05	-0.487256	0.111	0.427	1
Sirt2	7.6349e-05	-0.45674	0.139	0.476	1
Clcn4	7.66704e-05	-0.509994	0.111	0.438	1
Tkt	7.68367e-05	-0.523197	0.222	0.53	1
Jmjd1c	7.68997e-05	-0.423796	0.361	0.769	1
Srsf10	7.79277e-05	-0.485668	0.222	0.585	1
Slc40a1	7.85267e-05	-0.557924	0.139	0.46	1
Btg2	7.87191e-05	-0.429	0.417	0.788	1
Comtd1	8.06372e-05	-0.433693	0.139	0.474	1
Slc4a7	8.08754e-05	-0.308512	0.222	0.595	1
Ank2	8.14143e-05	-0.539737	0.139	0.467	1
Ramp1	8.19224e-05	-0.608733	0.083	0.385	1
Camk1d	8.23148e-05	-0.541708	0.111	0.46	1
Capza1	8.3044e-05	-0.502406	0.194	0.516	1
Tab2	8.31081e-05	-0.527597	0.333	0.642	1
Eid1	8.58011e-05	-0.506391	0.028	0.342	1
Tmed3	8.72426e-05	-0.289442	0.306	0.698	1
Tom1l1	8.76229e-05	-0.476984	0.056	0.389	1
Fbxw4	8.79512e-05	-0.461617	0.111	0.469	1
Il1a	9.10108e-05	-0.552812	0.111	0.419	1
Calr	9.18815e-05	-0.357582	0.667	0.953	1
N4bp1	9.2208e-05	-0.415431	0.111	0.455	1
4931406C07Rik	9.22089e-05	-0.489803	0.028	0.337	1
Camkk2	9.33802e-05	-0.520547	0.083	0.395	1
Arid5b	9.4217e-05	-0.439924	0.222	0.602	1
Tmem100	9.62215e-05	-0.434744	0.111	0.47	1
Paqr7	9.70578e-05	-0.449993	0.028	0.335	1
Lrrk1	9.72241e-05	-0.48517	0.167	0.502	1
Slc25a36	9.75038e-05	-0.519549	0.139	0.468	1
Hsbp1	0.000100735	-0.425601	0.333	0.678	1
Gna13	0.000101895	-0.484753	0.222	0.572	1
Pdgfa	0.000101939	-0.517963	0	0.305	1
Immt	0.000102331	-0.53014	0.167	0.485	1
Hps4	0.000107	-0.410273	0.278	0.625	1
Sqor	0.000107405	-0.47714	0.056	0.355	1
Clstn1	0.000107864	-0.507771	0.139	0.429	1
Arhgap27	0.00010792	-0.488462	0.056	0.355	1
Arid1a	0.000110085	-0.418259	0.333	0.696	1
Hnrnph1	0.000110466	-0.424172	0.278	0.679	1
Rock2	0.000110676	-0.455627	0.361	0.759	1
Tial1	0.000111941	-0.50544	0.222	0.568	1
Acyp1	0.000113144	0.38511	0.306	0.109	1
Msl1	0.000113426	-0.473739	0.083	0.419	1
Ccdc47	0.000113885	-0.495956	0.278	0.629	1
Il7r	0.000113923	-0.655698	0.083	0.383	1
Gnaq	0.00012014	-0.491524	0.194	0.513	1
Papss1	0.000120444	-0.333723	0.25	0.602	1
Cln3	0.000121901	-0.496319	0.167	0.484	1
Psma1	0.000123368	-0.381988	0.222	0.632	1
Vwa5a	0.000126273	-0.493331	0.111	0.406	1
Akr1a1	0.000127039	-0.445012	0.5	0.802	1
Kpna3	0.000127288	-0.480237	0.083	0.392	1
Slc46a1	0.0001301	-0.464764	0.028	0.326	1
Tex261	0.000130524	-0.471151	0.25	0.614	1
Fli1	0.000130919	-0.267738	0.306	0.681	1
Mfap3	0.000131463	-0.506373	0.167	0.504	1
Pea15a	0.00013422	-0.514053	0.111	0.432	1
Lpcat1	0.000134968	-0.478224	0.139	0.499	1
Abcd2	0.000135652	-0.52669	0.139	0.432	1
Ncln	0.000137531	-0.462441	0.056	0.35	1
Cdk6	0.000137949	-0.561745	0.083	0.392	1
Srsf11	0.000141022	-0.368583	0.389	0.785	1
Vhl	0.000142056	-0.424242	0	0.295	1
Aplp2	0.000142229	-0.46183	0.167	0.494	1
Snx17	0.000142384	-0.255258	0.333	0.698	1
Gpr160	0.000142736	-0.509738	0.083	0.374	1
Twf2	0.00014776	-0.268449	0.306	0.697	1
Tmx4	0.00015021	-0.501934	0.167	0.485	1
Ddx17	0.00015133	-0.360321	0.417	0.735	1
Tap2	0.000153547	-0.412437	0.167	0.504	1
Zfp644	0.00015537	-0.495413	0.361	0.68	1
Rgl2	0.000155622	-0.482323	0.111	0.425	1
Stx7	0.000157992	-0.301707	0.417	0.766	1
Agpat3	0.000159533	-0.475986	0.111	0.426	1
Ythdf2	0.00016059	-0.470191	0.222	0.555	1
Osbpl11	0.000161296	-0.382472	0.111	0.432	1
Tmem208	0.000165787	-0.410864	0.278	0.582	1
Spsb1	0.000166446	-0.437489	0	0.291	1
Klhl9	0.000166486	-0.460297	0.167	0.475	1
Cabin1	0.000171061	-0.439384	0.028	0.337	1
Pdlim4	0.000172721	-0.512239	0.139	0.409	1
Luc7l2	0.000175225	-0.306955	0.556	0.923	1
Eef2	0.000175387	0.598757	0.806	0.913	1
Tram1	0.000178822	-0.287253	0.389	0.755	1
Rassf2	0.000179487	-0.50774	0.278	0.604	1
Mfsd11	0.000179538	-0.445076	0.056	0.363	1
1810011H11Rik	0.000180896	-0.497917	0.167	0.455	1
Gapdh	0.000182559	-0.490241	0.556	0.907	1
Uhrf2	0.000184697	-0.473938	0.194	0.526	1
Zfp326	0.00018496	-0.341769	0.056	0.366	1
Zfp691	0.000185033	-0.457667	0.028	0.316	1
Celf1	0.000185054	-0.3981	0.278	0.648	1
Bclaf1	0.000186393	-0.447286	0.417	0.728	1
Cep170	0.000189262	-0.483686	0.222	0.551	1
Colgalt1	0.000191365	-0.463865	0.194	0.492	1
Fmnl3	0.000194568	-0.395219	0.194	0.531	1
Tmem222	0.000195756	-0.42753	0.056	0.343	1
Zufsp	0.000197741	-0.385391	0.25	0.588	1
Vars	0.000198209	0.714821	0.444	0.231	1
Etv1	0.000200806	-0.488461	0.056	0.356	1
Il13ra1	0.00020112	-0.395017	0.167	0.468	1
Nectin2	0.000201572	-0.470054	0.083	0.396	1
Madd	0.000201737	-0.454975	0.028	0.334	1
Renbp	0.000205692	-0.265997	0.056	0.391	1
Rictor	0.000206528	-0.51228	0.083	0.365	1
Pip4k2a	0.000208209	-0.372957	0.361	0.675	1
Abcc3	0.000208704	-0.46863	0.111	0.42	1
Gmfb	0.000209238	-0.455831	0.056	0.35	1
Zfp148	0.000209559	-0.432102	0.139	0.481	1
Frrs1	0.000213532	-0.528054	0.194	0.477	1
Rack1	0.000214222	0.526179	0.806	0.942	1
Tmem170b	0.000214335	-0.477146	0.111	0.414	1
Apbb2	0.000214795	-0.526297	0.083	0.362	1
Dnajb11	0.00021673	-0.470722	0.278	0.591	1
Tmem165	0.000219208	-0.3285	0.194	0.528	1
Nfatc2	0.000225233	-0.412033	0	0.282	1
Dnajc1	0.000230593	-0.337822	0.111	0.447	1
Agmo	0.000231551	-0.310242	0.083	0.404	1
Vdac2	0.000231742	-0.352088	0.5	0.853	1
Wls	0.000233361	-0.500009	0.25	0.563	1
Gdpd3	0.000234219	-0.451556	0.361	0.743	1
Rnf103	0.000236253	-0.432083	0.028	0.31	1
Usp12	0.000236293	-0.313467	0.028	0.334	1
Arl6ip5	0.000236449	-0.408276	0.278	0.64	1
Tmem63a	0.000237106	-0.447927	0.111	0.432	1
Soat1	0.000237722	-0.445139	0.139	0.46	1
Tpbgl	0.000237764	-0.465753	0.083	0.376	1
Il10rb	0.000243657	-0.371195	0.361	0.723	1
Ablim1	0.000244532	0.719568	0.333	0.145	1
Supt20	0.000244613	-0.46484	0.25	0.607	1
Arglu1	0.000244881	-0.337154	0.5	0.888	1
Litaf	0.000247531	-0.489664	0.167	0.446	1
Mon2	0.000248069	-0.450088	0.083	0.394	1
Abr	0.000248403	-0.44826	0.056	0.35	1
Hsd17b12	0.000248448	-0.441221	0.167	0.474	1
Ccdc88a	0.000248819	-0.544977	0.056	0.343	1
I830077J02Rik	0.000249627	-0.471816	0.111	0.414	1
Rtn4rl1	0.000251573	-0.480463	0.083	0.361	1
Capg	0.000252019	0.930622	0.5	0.281	1
3222401L13Rik	0.000254884	-0.342419	0.139	0.451	1
Pnisr	0.000257561	-0.405312	0.472	0.856	1
Fam46a	0.000258559	-0.463777	0.194	0.522	1
Khdrbs3	0.000260187	-0.515215	0.083	0.365	1
Irf2	0.000260298	-0.426997	0.361	0.696	1
Dmtf1	0.000263666	-0.470258	0.139	0.464	1
Arhgap22	0.000269153	-0.44096	0.056	0.335	1
Ifnar1	0.000269297	-0.476952	0.139	0.415	1
Cop1	0.000271626	-0.453417	0.083	0.378	1
Sipa1	0.000272417	-0.393184	0.361	0.705	1
Stt3a	0.000272676	-0.279932	0.222	0.557	1
Vps4b	0.000273792	-0.467234	0.194	0.516	1
Farsb	0.000275196	0.40728	0.333	0.145	1
B230219D22Rik	0.000275794	-0.491245	0.306	0.615	1
Zswim8	0.000275987	-0.455269	0.083	0.367	1
Plpp1	0.000276701	-0.46626	0.111	0.403	1
Tsc22d2	0.000280795	-0.250551	0.111	0.434	1
Zc3h7a	0.000281957	-0.492436	0.222	0.514	1
Mfhas1	0.000283175	-0.454038	0.056	0.349	1
Hnrnpa2b1	0.000297628	-0.348093	0.639	0.952	1
Ggt5	0.000301056	-0.439868	0.028	0.303	1
Abcb4	0.000302454	-0.467665	0.056	0.343	1
Copa	0.000302938	-0.316922	0.278	0.575	1
Tlr2	0.000303585	-0.586263	0.222	0.516	1
Man2b2	0.000312377	-0.456523	0.167	0.449	1
Alg1	0.000312622	-0.278025	0.028	0.326	1
Zcchc6	0.000314564	-0.458682	0.278	0.594	1
Aup1	0.000317456	-0.396886	0.306	0.649	1
Ubn2	0.000319346	-0.517896	0.361	0.642	1
Pon2	0.000319736	-0.284785	0.25	0.58	1
Ptma	0.000319784	0.64058	0.778	0.942	1
Pdk1	0.000321373	-0.453269	0.167	0.473	1
Phc3	0.000323135	-0.445687	0.111	0.43	1
Rab12	0.000323734	-0.444252	0.083	0.366	1
Cux1	0.000330324	-0.405122	0.222	0.592	1
Scamp5	0.000331366	-0.459699	0.111	0.389	1
Slc30a9	0.000332003	-0.444531	0.083	0.362	1
Smc1a	0.000334221	-0.492108	0.139	0.431	1
Lfng	0.000340242	-0.465024	0.111	0.387	1
Npl	0.000342524	-0.403503	0.028	0.3	1
Vapa	0.000345595	-0.361802	0.389	0.77	1
Gpsm3	0.000348968	-0.369599	0.306	0.648	1
Ang	0.000350589	-0.454188	0.083	0.365	1
Pafah1b2	0.000351129	-0.387014	0	0.268	1
Rab6b	0.000352361	-0.455616	0.056	0.326	1
Pon3	0.00035773	-0.287626	0.222	0.576	1
Rap2a	0.000358702	-0.509804	0.167	0.439	1
Paip1	0.000359	-0.407373	0.028	0.298	1
Lgals9	0.000360385	-0.382848	0.222	0.583	1
Sdf4	0.000361844	-0.419184	0.444	0.762	1
Smox	0.000364266	-0.442819	0.111	0.385	1
Celf2	0.000366688	-0.373266	0.528	0.903	1
Tmem173	0.000367214	-0.254951	0.472	0.874	1
Dcaf8	0.000374967	-0.429878	0.194	0.547	1
Sumf1	0.000376023	-0.421289	0.056	0.323	1
0610037L13Rik	0.000389646	-0.416058	0.056	0.345	1
Rasa4	0.000389744	-0.380669	0.194	0.51	1
Usf2	0.00039164	-0.354177	0.361	0.709	1
Acap2	0.000392089	-0.257143	0.194	0.555	1
Cyp4v3	0.000394335	-0.413239	0.056	0.324	1
Nras	0.000403288	-0.445166	0.111	0.411	1
Maz	0.000406434	-0.434882	0.139	0.444	1
Prkar1a	0.00041591	-0.257197	0.333	0.676	1
Tpd52	0.000421437	-0.49242	0.222	0.497	1
Clip1	0.000422575	-0.30347	0.194	0.525	1
Yif1b	0.000429147	-0.439591	0.222	0.513	1
Snrpa	0.000430982	-0.40991	0.083	0.388	1
Gimap6	0.000435822	0.68568	0.389	0.196	1
Ndufa9	0.000443834	-0.434015	0.222	0.519	1
Slc29a1	0.000446009	-0.429735	0.111	0.395	1
Senp2	0.000448377	-0.427005	0.278	0.567	1
Rapsn	0.000449826	-0.422042	0.028	0.307	1
Cxcl16	0.0004554	-0.429568	0.111	0.405	1
Hsd17b4	0.000457692	-0.418	0.111	0.411	1
Clic1	0.000459262	-0.383707	0.667	0.958	1
Cndp2	0.000465512	-0.335072	0.167	0.506	1
Gabbr1	0.00046667	-0.406884	0.028	0.302	1
Ly96	0.000468436	-0.451319	0.083	0.353	1
Kif21b	0.000473059	-0.39732	0.222	0.545	1
Fus	0.000473848	-0.332847	0.611	0.933	1
Ankrd44	0.000479805	-0.360227	0.389	0.764	1
2020-09-11	0.000486951	0.640962	0.278	0.109	1
Gsap	0.000487173	-0.442761	0.083	0.36	1
Htra2	0.000488291	-0.4374	0.139	0.412	1
Itpripl2	0.000488373	-0.434741	0.083	0.377	1
Tia1	0.000489698	-0.480588	0.333	0.628	1
Crybb1	0.00049137	-0.302834	0.222	0.525	1
Galc	0.000496237	-0.435228	0.056	0.33	1
Adcy7	0.000498374	-0.306974	0.222	0.565	1
Lst1	0.000500079	-0.471145	0.222	0.538	1
Hist1h4d	0.000509028	-0.542289	0.056	0.33	1
Zmym5	0.000510916	-0.387245	0.083	0.37	1
Tns1	0.000512749	-0.479999	0.139	0.391	1
Hmgb1	0.000512841	-0.288313	0.556	0.914	1
Usp15	0.00051721	-0.421115	0.194	0.479	1
Plekhf2	0.000519438	-0.392117	0.111	0.42	1
Mvb12b	0.000521084	-0.367602	0.056	0.346	1
Wdr81	0.000535528	-0.391018	0.028	0.286	1
Apc	0.000537984	-0.468538	0.194	0.489	1
Gde1	0.000543703	-0.332915	0.139	0.449	1
Brk1	0.000548208	-0.337787	0.444	0.786	1
Ago1	0.000550044	-0.364758	0.028	0.306	1
Fhod1	0.000554201	-0.372859	0	0.254	1
Mia3	0.000565277	-0.461952	0.167	0.441	1
Fam76b	0.000568654	-0.445983	0.139	0.431	1
Zfp157	0.000575635	-0.311969	0.028	0.307	1
Ly6k	0.00057835	0.762262	0.306	0.129	1
Tpcn1	0.000582627	-0.398848	0.083	0.384	1
Gm5086	0.000587883	-0.435388	0.111	0.363	1
Hhex	0.000588684	-0.438388	0.306	0.646	1
BC035044	0.000598262	-0.369644	0.139	0.436	1
Ten1	0.00059865	-0.387683	0.056	0.331	1
Xiap	0.000605242	-0.373068	0.278	0.617	1
2510009E07Rik	0.000612467	-0.436442	0.056	0.32	1
Mef2d	0.000616296	-0.443588	0.139	0.385	1
Socs6	0.00061767	-0.398962	0.028	0.292	1
Ptbp2	0.000622291	-0.392165	0.028	0.292	1
Gm26778	0.000630464	-0.416818	0.028	0.282	1
Tmx3	0.000638414	-0.414094	0.222	0.529	1
Tlr12	0.000649091	-0.39389	0.028	0.296	1
Synj1	0.000651225	-0.449846	0.111	0.367	1
Alas1	0.000659417	-0.288673	0.139	0.456	1
Cln8	0.000665088	-0.461629	0.111	0.353	1
Tgfa	0.00066787	-0.425229	0.083	0.333	1
Arhgef2	0.000675695	-0.353355	0.222	0.521	1
Ube3c	0.000680032	-0.360268	0.028	0.3	1
Atg3	0.000688326	-0.4031	0.083	0.354	1
Lifr	0.000689452	-0.429053	0.083	0.359	1
Trim30a	0.000691711	-0.412441	0.083	0.386	1
Atp6v1e1	0.000695104	-0.459778	0.194	0.471	1
Krtcap2	0.000699514	0.70107	0.694	0.677	1
Abcg2	0.000705364	-0.369544	0.028	0.297	1
Sec22b	0.000712784	-0.387101	0.056	0.307	1
Diaph2	0.000713975	-0.37107	0.139	0.449	1
Bcl2l1	0.000714622	-0.372534	0.028	0.296	1
Ywhaz	0.000730887	-0.373262	0.389	0.717	1
Stag1	0.000737776	-0.40257	0.167	0.477	1
Dennd5a	0.000737817	-0.365246	0.111	0.375	1
Ccl12	0.000738707	-0.887223	0.083	0.365	1
Rassf4	0.000740836	-0.495169	0.222	0.495	1
Heca	0.000746913	-0.428	0.111	0.376	1
Aftph	0.000747182	-0.408007	0.194	0.511	1
Ncstn	0.000747358	-0.319362	0.194	0.495	1
Npnt	0.000749145	-0.480858	0.056	0.303	1
Atf1	0.00075127	-0.401097	0.139	0.421	1
Tecr	0.000753011	-0.304797	0.444	0.764	1
Bcap31	0.00075549	-0.347294	0.417	0.745	1
Ccdc93	0.000755832	-0.3668	0.083	0.37	1
Cap1	0.000760167	-0.315495	0.444	0.779	1
Zscan26	0.000760867	-0.399934	0.111	0.385	1
Slc12a6	0.000765219	-0.329572	0.222	0.553	1
Tm7sf3	0.000765944	-0.366677	0.028	0.292	1
Clgn	0.000768756	-0.388626	0.028	0.275	1
Batf3	0.00077645	-0.410366	0.028	0.275	1
Ctnna1	0.000780573	-0.376134	0.028	0.293	1
Cd180	0.000784763	-0.38724	0.444	0.689	1
Crk	0.000796534	-0.371112	0.111	0.402	1
Il17ra	0.000799088	-0.273497	0.194	0.513	1
Sft2d2	0.000799296	-0.410161	0.25	0.507	1
Cops4	0.000805472	-0.396823	0.25	0.557	1
Map7d1	0.000805948	-0.413698	0.111	0.386	1
Vav1	0.000828396	-0.390171	0.361	0.685	1
Dcakd	0.000831753	-0.407021	0.083	0.342	1
Retreg2	0.000834005	-0.390378	0.083	0.355	1
Med12l	0.000834719	-0.453252	0.111	0.36	1
Cldnd1	0.000835999	-0.415205	0.278	0.543	1
Mgat2	0.000841872	-0.361016	0.306	0.589	1
Tnfrsf1b	0.000842502	-0.427997	0.167	0.433	1
Vps18	0.00086458	-0.368402	0.056	0.323	1
Ube2n	0.000867466	-0.410594	0.25	0.522	1
Aph1a	0.000868138	-0.392921	0.194	0.456	1
Qrich1	0.000868254	-0.298806	0.111	0.378	1
Cmtm3	0.000875378	-0.430974	0.194	0.436	1
Cyba	0.000879986	-0.290186	0.722	0.978	1
Cept1	0.000880702	-0.414045	0.194	0.46	1
Metap2	0.00088264	-0.43894	0.25	0.553	1
Ykt6	0.000885036	-0.383035	0.083	0.352	1
Ptdss2	0.000888407	-0.363493	0.028	0.271	1
Tmem206	0.000897658	-0.367019	0.028	0.276	1
Tuba1a	0.000897927	-0.428329	0.194	0.48	1
Cep68	0.000903502	-0.328403	0.083	0.345	1
Accs	0.000907456	-0.370297	0.028	0.273	1
Ddx3x	0.000909909	-0.479641	0.333	0.597	1
Ptpn1	0.000912804	-0.345827	0.417	0.794	1
Ctnnbip1	0.000914791	-0.384061	0.028	0.27	1
Rogdi	0.000919441	-0.360169	0.25	0.552	1
Ildr2	0.000919543	-0.445276	0.083	0.336	1
Pgrmc1	0.000920054	-0.397874	0.139	0.412	1
Rreb1	0.000920876	-0.271084	0.194	0.477	1
Tmem256	0.000930134	-0.412222	0.194	0.484	1
Mgat4b	0.000930793	-0.297296	0.083	0.357	1
Ssr2	0.000933544	-0.357069	0.278	0.622	1
Rsrc2	0.000939961	-0.369119	0.389	0.758	1
Psmc2	0.000948045	-0.379309	0.222	0.536	1
Trim44	0.000960373	-0.301249	0.111	0.404	1
Trim28	0.00096259	-0.41856	0.139	0.394	1
Lnpep	0.000965295	-0.364973	0.306	0.578	1
Tcp11l2	0.00096783	0.452454	0.361	0.177	1
Ppid	0.0009702	-0.3989	0.111	0.359	1
Peli2	0.000971121	-0.418303	0.111	0.357	1
Gpr146	0.000981302	-0.442768	0.194	0.473	1
Aim2	0.000982283	-0.34102	0.139	0.47	1
Poldip3	0.000984486	-0.369678	0.167	0.447	1
Tmem33	0.000992485	-0.430509	0.333	0.632	1
4933406I18Rik	0.000995972	-0.371187	0.028	0.277	1
Wdr44	0.000996031	-0.481471	0.222	0.479	1
Arhgap4	0.00100411	-0.422077	0.167	0.453	1
Mettl7a1	0.00100842	-0.376979	0.056	0.314	1
Sik2	0.00102836	-0.46001	0.083	0.322	1
Tex264	0.00103932	-0.391719	0.083	0.32	1
Maml2	0.00104584	-0.33346	0.083	0.355	1
Il4ra	0.00104819	-0.259702	0.111	0.375	1
Slc39a1	0.00104991	-0.384823	0.139	0.41	1
Ube2e3	0.0010506	-0.401612	0.167	0.421	1
Lactb	0.00105209	-0.391164	0.167	0.482	1
Acaa1a	0.0010555	-0.389958	0.139	0.411	1
Tet3	0.00105848	-0.317224	0.194	0.477	1
Ttyh3	0.00106828	-0.427174	0.222	0.468	1
Parvg	0.00106958	-0.424116	0.167	0.421	1
Txnl1	0.00106984	-0.336249	0.194	0.491	1
Rnpepl1	0.00107741	-0.410626	0.111	0.351	1
Atp6v1b2	0.00108773	-0.430043	0.222	0.481	1
Prkcsh	0.00108869	-0.291684	0.167	0.437	1
Snx6	0.0010934	-0.438578	0.306	0.581	1
Dram2	0.00109886	-0.333148	0.222	0.538	1
Chn2	0.00109925	-0.415985	0.167	0.426	1
Mcrip1	0.00109972	-0.361331	0.222	0.501	1
Idh2	0.00112156	-0.385673	0.222	0.509	1
Mxi1	0.00112358	-0.363165	0.056	0.31	1
B3glct	0.00113093	-0.387029	0.028	0.264	1
Ftl1	0.00114735	-0.315682	0.889	0.984	1
Cd151	0.00114758	-0.394958	0.139	0.409	1
Psmd13	0.00115749	-0.387112	0.139	0.399	1
Atpif1	0.00116228	-0.304758	0.444	0.74	1
Tox4	0.00116821	-0.392164	0.139	0.414	1
Tbpl1	0.00117071	-0.368177	0.083	0.351	1
Shisa5	0.00118671	0.955884	0.694	0.649	1
0610009B22Rik	0.00118725	-0.377885	0.056	0.29	1
Cbl	0.00119346	-0.340089	0.361	0.679	1
Ltbr	0.00119369	-0.368692	0.083	0.333	1
Zfp277	0.00119839	-0.327764	0.083	0.367	1
Larp4b	0.0012052	-0.39126	0.222	0.496	1
Cmas	0.00120577	-0.304068	0.25	0.565	1
Cerk	0.0012133	-0.398883	0.25	0.542	1
Padi2	0.00121658	-0.377038	0.083	0.352	1
Csnk1a1	0.00121796	-0.255854	0.389	0.775	1
Psma7	0.00121886	-0.398169	0.361	0.649	1
0610012G03Rik	0.00122622	-0.417399	0.139	0.409	1
Plxna4	0.00122832	-0.432938	0.056	0.291	1
Kdm2b	0.00123451	-0.430161	0.194	0.47	1
Abcd3	0.00124311	-0.400991	0.083	0.323	1
Ctbp2	0.00125004	-0.413491	0.139	0.374	1
Gmpr	0.001251	-0.364415	0.056	0.3	1
Arid2	0.00125277	-0.37937	0.083	0.334	1
Psmd1	0.00125873	-0.346019	0.083	0.347	1
Bzw1	0.00126392	-0.337841	0.361	0.637	1
Pdzd8	0.00127504	-0.417882	0.111	0.365	1
Ubb	0.00128023	0.257249	0.972	0.976	1
Abcg1	0.00128089	-0.415137	0.167	0.446	1
B4gat1	0.00131031	-0.381254	0.111	0.353	1
Vrk2	0.00132214	-0.415577	0.139	0.385	1
Ncoa4	0.00132998	-0.375345	0.111	0.386	1
Fam45a	0.00134561	-0.38286	0.083	0.329	1
Ly6e	0.00135417	0.405006	0.889	0.973	1
H2-T22	0.00136134	0.412097	0.389	0.193	1
Ptov1	0.00136164	-0.264166	0.139	0.417	1
Ubc	0.00136185	-0.347939	0.583	0.892	1
Cmtm8	0.0013724	-0.37283	0.028	0.258	1
Chmp5	0.00140351	-0.317214	0.167	0.432	1
Tada3	0.00140524	-0.350931	0.028	0.257	1
Arap3	0.00141028	-0.390506	0.083	0.314	1
Napg	0.00141159	-0.34681	0.056	0.322	1
Stard3nl	0.00141606	-0.29033	0.167	0.448	1
Rnf180	0.00142515	-0.286351	0.083	0.347	1
Slc15a4	0.00143519	-0.433864	0.25	0.499	1
Rab18	0.00144696	-0.319648	0.167	0.467	1
Tmem159	0.00145172	-0.33512	0.028	0.256	1
Rbm26	0.001455	-0.347744	0.278	0.602	1
Mtmr6	0.00146313	-0.382465	0.083	0.321	1
Rnf11	0.0014689	-0.379227	0.083	0.338	1
Phf20l1	0.00147171	-0.339988	0.222	0.518	1
Clint1	0.00148044	-0.345473	0.25	0.536	1
Nxf1	0.00149408	-0.319893	0.25	0.536	1
Elk3	0.00150572	-0.326599	0.25	0.582	1
Pum2	0.00151886	-0.344031	0.306	0.599	1
Gm16118	0.00151923	-0.397222	0.083	0.315	1
Mpp6	0.00152348	-0.397766	0.167	0.432	1
Washc2	0.0015272	-0.418879	0.167	0.434	1
Sla	0.00154439	-0.390908	0.306	0.574	1
Crebbp	0.00155317	-0.409644	0.25	0.507	1
Pex13	0.00155907	-0.345406	0.056	0.297	1
Tln2	0.00158419	-0.303143	0.111	0.386	1
Myh9	0.00158745	-0.264697	0.306	0.602	1
Cant1	0.00158786	-0.353856	0.056	0.294	1
Fbxl14	0.00160337	-0.380289	0.083	0.318	1
Ctbs	0.00160524	-0.251709	0.083	0.364	1
Cask	0.00160708	-0.342682	0.111	0.359	1
Igsf6	0.00160922	-0.401603	0.028	0.253	1
Slc25a45	0.00161111	-0.419885	0.167	0.391	1
Gpx1	0.0016136	-0.286594	0.5	0.844	1
Tmem68	0.0016227	-0.386706	0.111	0.36	1
Helz	0.00162908	-0.401559	0.139	0.397	1
Ebf3	0.00163654	-0.373804	0.056	0.281	1
Rab31	0.00164185	-0.334327	0.028	0.263	1
Mgat5	0.00164492	-0.378314	0.111	0.378	1
Srrm1	0.00165188	-0.386209	0.417	0.724	1
Bicd2	0.00165653	-0.419144	0.139	0.39	1
Rab5b	0.0016598	-0.348172	0.083	0.341	1
Cacna1d	0.00166879	-0.259831	0.111	0.367	1
Srd5a3	0.00167406	-0.394468	0.25	0.517	1
2900097C17Rik	0.00167868	-0.358659	0.139	0.424	1
Cpeb2	0.00167996	-0.361516	0.028	0.252	1
Cyth3	0.00168761	-0.392055	0.083	0.308	1
Gp9	0.00169184	-0.398844	0.083	0.329	1
Kcnk12	0.00169244	-0.368623	0.083	0.326	1
Svbp	0.00173184	-0.336252	0.194	0.52	1
Pgam1	0.00174276	-0.320552	0.25	0.547	1
Mfsd1	0.00175468	-0.389516	0.167	0.436	1
Slc16a3	0.00175575	-0.347201	0.028	0.267	1
Prpf19	0.00175612	-0.385546	0.111	0.34	1
Emc10	0.00176061	-0.339218	0.306	0.577	1
Lcp1	0.00177364	-0.26309	0.528	0.851	1
Slc35c2	0.00178122	-0.388688	0.139	0.375	1
Rbm6	0.00178734	-0.360131	0.167	0.437	1
Glt8d1	0.00179239	-0.354875	0.056	0.28	1
Arl11	0.00179281	-0.366617	0.056	0.292	1
Kmt2c	0.00180765	-0.311612	0.222	0.491	1
Phf20	0.00181151	-0.409151	0.167	0.434	1
Ccr6	0.00181584	-0.31169	0.333	0.6	1
Hif1a	0.00181807	-0.44922	0.25	0.504	1
Cwf19l2	0.00181824	-0.382881	0.194	0.494	1
Wwc2	0.00189248	-0.369061	0.028	0.256	1
Ldlrad4	0.00190622	-0.386417	0.111	0.334	1
Ilk	0.00192663	-0.381097	0.167	0.402	1
Ebp	0.00192998	-0.3636	0.278	0.561	1
Mindy2	0.00193603	-0.368935	0.25	0.554	1
Oma1	0.00193975	-0.346629	0.056	0.294	1
Nudt3	0.00197224	-0.376487	0.167	0.413	1
Srsf6	0.00197394	-0.294282	0.306	0.585	1
Tmem50a	0.00198971	-0.25071	0.667	0.933	1
Secisbp2l	0.00201054	-0.392939	0.139	0.384	1
Rab6a	0.0020179	-0.375	0.083	0.331	1
Mapre2	0.00203865	-0.398549	0.139	0.349	1
Vkorc1	0.00203977	-0.295339	0.222	0.521	1
Setd1b	0.00204875	-0.377586	0.111	0.359	1
Cyhr1	0.00204912	-0.323681	0.111	0.39	1
Hectd1	0.00206032	-0.381686	0.222	0.512	1
Ap2m1	0.00210839	-0.262918	0.25	0.512	1
Rab10	0.00211279	-0.380248	0.25	0.522	1
Zfp292	0.00211292	-0.32118	0.306	0.582	1
Asxl2	0.00211427	-0.432297	0.25	0.501	1
Mob4	0.00211642	-0.30783	0.194	0.488	1
Trmt1l	0.00211672	-0.333695	0.167	0.431	1
Gga2	0.00212266	0.482375	0.278	0.126	1
Rhoq	0.00212816	-0.387663	0.167	0.425	1
Fndc3b	0.00213007	-0.376234	0.056	0.274	1
R3hdm1	0.00213294	-0.310753	0.306	0.551	1
Tnrc6b	0.00217887	-0.351704	0.361	0.671	1
Cables1	0.00219784	-0.412449	0.194	0.416	1
Irf2bpl	0.00224045	-0.312493	0.278	0.538	1
Btbd7	0.00224076	-0.392909	0.139	0.401	1
Nck1	0.0022565	-0.395942	0.167	0.394	1
Bcl2a1a	0.00225812	-0.404468	0.194	0.43	1
Tmem109	0.00226836	-0.348676	0.222	0.474	1
Flot1	0.00227229	-0.352963	0.056	0.285	1
Ube4a	0.00231709	-0.376818	0.083	0.306	1
Puf60	0.00231821	-0.353916	0.194	0.467	1
Vps9d1	0.0023264	-0.403663	0.167	0.395	1
Dgkd	0.0023306	-0.358442	0.25	0.502	1
Klhl6	0.00234445	-0.382441	0.167	0.432	1
Ddx18	0.00235942	-0.34372	0.194	0.479	1
A830008E24Rik	0.00236306	-0.493779	0.139	0.345	1
Tax1bp3	0.00236476	-0.335142	0.056	0.282	1
Adipor1	0.00239061	-0.364512	0.222	0.506	1
Zmynd11	0.00241313	-0.364285	0.222	0.503	1
Cers2	0.00243058	-0.300905	0.333	0.625	1
Ms4a6b	0.00243092	-0.511177	0.222	0.458	1
Slfn8	0.00245679	-0.38449	0.222	0.483	1
Mfng	0.00247664	-0.366038	0.194	0.415	1
Uba5	0.00250071	-0.250451	0.111	0.359	1
Itch	0.00250591	-0.350855	0.333	0.615	1
Hipk2	0.00250639	-0.345981	0.056	0.282	1
Gkap1	0.00251243	-0.388196	0.056	0.277	1
Plbd2	0.00252076	-0.34034	0.25	0.541	1
2610001J05Rik	0.00254235	-0.344385	0.111	0.369	1
Sbf2	0.00256834	-0.288714	0.139	0.433	1
Znfx1	0.00262124	-0.386776	0.111	0.327	1
Cbx1	0.00262247	-0.365628	0.25	0.543	1
Fyco1	0.00265429	-0.315036	0.056	0.296	1
Vrk1	0.00267256	-0.336545	0.083	0.313	1
Ddah2	0.00267591	-0.340547	0.083	0.321	1
Cul1	0.00267763	-0.274628	0.333	0.618	1
Siah1a	0.00268926	-0.361563	0.111	0.332	1
Ostm1	0.00269303	-0.343362	0.056	0.275	1
Leng8	0.00270443	-0.300549	0.361	0.668	1
Strn3	0.00270566	-0.340002	0.194	0.424	1
Igfbp4	0.00270988	-0.387336	0.083	0.316	1
Commd9	0.00272519	-0.361325	0.111	0.319	1
Tsen34	0.00274292	-0.322212	0.083	0.327	1
Elovl1	0.00276159	-0.367755	0.222	0.483	1
Gcnt2	0.00276763	-0.399075	0.083	0.301	1
Trpm2	0.00277756	-0.367475	0.056	0.266	1
Tubb2b	0.00278653	-0.341856	0.083	0.311	1
Dctn4	0.00279277	-0.342401	0.25	0.531	1
Nxt2	0.0028062	-0.337941	0.056	0.276	1
Gm6277	0.00281026	-0.398798	0.083	0.302	1
Glg1	0.00281206	-0.366744	0.194	0.479	1
Casd1	0.00281903	-0.378861	0.139	0.365	1
Rhot1	0.0028489	-0.373371	0.111	0.326	1
Chuk	0.00285341	-0.254795	0.056	0.303	1
Itpripl1	0.0028561	-0.38353	0.222	0.488	1
Fam53b	0.00287217	-0.374028	0.194	0.44	1
Gipc1	0.0028818	-0.322998	0.056	0.275	1
Tm2d2	0.00290009	-0.333085	0.333	0.59	1
Tet2	0.00290454	-0.260729	0.111	0.374	1
Il11ra1	0.00294187	-0.304848	0.056	0.291	1
Spast	0.00295435	-0.320605	0.056	0.289	1
Coro1b	0.00295896	-0.268395	0.278	0.555	1
Clk4	0.00296233	-0.35043	0.167	0.428	1
Smim15	0.00296415	-0.32987	0.139	0.409	1
BC028528	0.00298649	-0.277905	0.222	0.499	1
Erlin2	0.00299203	-0.347013	0.083	0.305	1
Abca3	0.00302363	-0.366132	0.167	0.4	1
Dync1h1	0.00303727	-0.264665	0.167	0.455	1
Dctn2	0.00304054	-0.348626	0.306	0.583	1
Lyl1	0.00304282	-0.293463	0.306	0.62	1
Rtn1	0.0030429	-0.376138	0.083	0.313	1
Utp3	0.00305806	-0.289888	0.194	0.469	1
Cd72	0.00307148	0.838192	0.361	0.201	1
Hcls1	0.00307165	-0.357239	0.333	0.638	1
Fbxl5	0.00307176	-0.348875	0.111	0.357	1
2020-09-07	0.00315824	-0.34724	0.417	0.71	1
Taok2	0.00316411	-0.369724	0.111	0.327	1
Nek6	0.00317199	-0.264161	0.111	0.35	1
Epc1	0.00317495	-0.376246	0.167	0.411	1
Zfp703	0.00317862	-0.363127	0.083	0.298	1
Tspan13	0.00322541	-0.389493	0.417	0.645	1
Tango2	0.00322757	-0.344421	0.139	0.369	1
Mbtps2	0.00323457	-0.326812	0.056	0.287	1
Slfn9	0.0032472	-0.333354	0.083	0.315	1
Wdr1	0.00325082	-0.347529	0.278	0.542	1
Cdc42	0.00325556	-0.32664	0.694	0.952	1
Gak	0.00325916	-0.31293	0.056	0.278	1
Gramd1a	0.00326394	-0.377598	0.167	0.391	1
Calu	0.00326939	-0.347506	0.111	0.351	1
Tmem9b	0.00327199	-0.358608	0.167	0.408	1
Dusp3	0.00329368	-0.385026	0.111	0.342	1
Ldha	0.00331407	-0.397215	0.278	0.559	1
Tm9sf4	0.00333728	-0.282293	0.167	0.435	1
B4galt6	0.00333962	-0.377055	0.083	0.287	1
Lasp1	0.00337152	-0.374794	0.222	0.483	1
Etv6	0.00340163	-0.329936	0.083	0.311	1
Trim2	0.00340629	-0.306933	0.111	0.331	1
Prpf38b	0.00340991	-0.28765	0.361	0.67	1
Prpf39	0.00340995	-0.364103	0.167	0.436	1
Ubap2l	0.00341112	-0.28134	0.361	0.669	1
Zfand6	0.00341658	-0.302151	0.278	0.537	1
Flcn	0.00344266	-0.330495	0.083	0.312	1
Cpsf6	0.00344975	-0.279303	0.361	0.621	1
Klhdc8b	0.00347247	-0.41072	0.194	0.393	1
Smpd1	0.00349001	-0.321322	0.083	0.313	1
Chd7	0.00349707	-0.365887	0.361	0.613	1
Fis1	0.00352717	0.701393	0.694	0.589	1
Tmem243	0.00354958	-0.27395	0.333	0.671	1
Gripap1	0.0035829	-0.271822	0.083	0.332	1
Kdsr	0.00358622	-0.312503	0.056	0.274	1
Gm26853	0.00358796	-0.354099	0.111	0.345	1
Surf4	0.0036013	-0.260632	0.25	0.516	1
Far1	0.00365194	-0.283892	0.167	0.441	1
Crat	0.00366576	-0.299084	0.056	0.288	1
Srsf3	0.00366992	-0.261504	0.5	0.827	1
Rheb	0.00367126	-0.30558	0.278	0.564	1
Flii	0.00367996	-0.349875	0.111	0.335	1
Ing4	0.00368505	-0.370756	0.278	0.507	1
Tgm2	0.00369296	-0.352223	0.083	0.285	1
Tmem144	0.00372486	-0.33099	0.083	0.316	1
Abhd17b	0.00375097	0.639416	0.361	0.192	1
Icosl	0.0037742	-0.360054	0.111	0.343	1
Wdr45b	0.00379897	-0.318232	0.167	0.415	1
Dhx9	0.00380653	-0.319915	0.25	0.501	1
Ccdc22	0.00381842	-0.312799	0.056	0.258	1
Znrf1	0.00382381	-0.362219	0.139	0.367	1
Smarcc1	0.00383687	-0.287575	0.056	0.275	1
Crot	0.00383883	-0.352737	0.139	0.385	1
9030624J02Rik	0.00384058	-0.347626	0.111	0.322	1
Ppp6r1	0.00385035	-0.358619	0.194	0.446	1
AU020206	0.00385603	-0.371077	0.25	0.475	1
Atat1	0.00385646	-0.334992	0.083	0.308	1
Fam172a	0.00389778	-0.364778	0.167	0.393	1
Emc1	0.00394022	-0.318302	0.056	0.269	1
Slc35a5	0.00401256	-0.350826	0.167	0.376	1
Rcsd1	0.00402661	-0.354413	0.361	0.626	1
Gnb1	0.00404605	-0.331713	0.444	0.705	1
Fkbp5	0.00407109	-0.348945	0.083	0.299	1
Slc31a2	0.00409126	-0.347739	0.111	0.317	1
Spag9	0.00412976	-0.33318	0.25	0.484	1
Cdc5l	0.0041433	-0.401543	0.167	0.394	1
Hspa14	0.00415111	-0.307093	0.056	0.266	1
Nsmce3	0.00416993	-0.327523	0.167	0.404	1
Glrx3	0.00417717	-0.342933	0.222	0.464	1
Nudt9	0.00418764	-0.32612	0.167	0.402	1
Smap1	0.00422622	-0.368608	0.25	0.515	1
Zfp91	0.00425398	-0.390302	0.25	0.487	1
Stambpl1	0.00425943	-0.308378	0.056	0.268	1
Ppp1r10	0.00426868	-0.388372	0.278	0.537	1
Brd2	0.00428472	-0.308189	0.278	0.542	1
Sptlc2	0.00438049	-0.362119	0.278	0.491	1
Itga9	0.00441004	-0.350304	0.056	0.252	1
Eml4	0.00441942	-0.377645	0.278	0.511	1
Atp6v0a1	0.00444654	-0.376682	0.222	0.44	1
Tmem168	0.00445717	-0.359275	0.194	0.407	1
Polb	0.00446725	-0.338098	0.083	0.293	1
Rnf167	0.00446815	-0.32924	0.278	0.536	1
Procr	0.00453108	-0.346019	0.111	0.325	1
AI314180	0.00453345	-0.35887	0.139	0.378	1
Kras	0.00453796	-0.39715	0.194	0.394	1
Ankrd17	0.00454404	-0.382965	0.306	0.54	1
Zbtb18	0.00454995	-0.293401	0.25	0.476	1
Acbd3	0.0046087	-0.268186	0.194	0.437	1
Riok3	0.00462	-0.281307	0.056	0.281	1
Mgea5	0.0046286	-0.251782	0.083	0.315	1
Usp8	0.00467378	-0.312558	0.333	0.59	1
Sdhd	0.00467907	-0.332742	0.167	0.401	1
Esf1	0.00472165	-0.284977	0.056	0.283	1
Tmem141	0.00472422	-0.341614	0.139	0.356	1
Tcea1	0.0047278	-0.332076	0.222	0.475	1
Znrf2	0.00473927	-0.388772	0.333	0.543	1
Mbtd1	0.00478431	-0.27727	0.111	0.34	1
Safb	0.00479996	-0.270597	0.167	0.42	1
Cstb	0.0048012	-0.407021	0.194	0.432	1
Tpd52l2	0.00483057	-0.329376	0.139	0.365	1
Zranb1	0.00483084	-0.329672	0.111	0.34	1
Fbxl20	0.0048445	-0.277015	0.167	0.395	1
Psen1	0.00484759	-0.302081	0.056	0.272	1
Fgfr1op	0.00485132	-0.321752	0.083	0.292	1
Camsap1	0.00487071	-0.328011	0.056	0.26	1
Higd1a	0.00488037	-0.325084	0.111	0.326	1
Api5	0.00489933	-0.29879	0.083	0.316	1
Phkb	0.00491251	-0.357482	0.083	0.275	1
Iffo1	0.00493275	-0.342455	0.194	0.451	1
Fam117b	0.00495411	-0.305545	0.167	0.409	1
Spen	0.00495631	-0.342754	0.111	0.319	1
Lrrc8d	0.00497858	-0.292997	0.083	0.308	1
Ahcyl1	0.00500748	-0.338812	0.083	0.292	1
P3h2	0.00501998	-0.346085	0.111	0.309	1
Ap3b1	0.00502911	-0.370791	0.139	0.346	1
Stx4a	0.00505604	-0.313975	0.139	0.386	1
Eif1	0.00510334	0.45203	0.806	0.968	1
Tmem214	0.0051757	-0.329046	0.083	0.275	1
C1galt1c1	0.00520036	-0.312257	0.083	0.289	1
Kif1b	0.00526124	-0.404782	0.167	0.365	1
Rhoa	0.00528388	-0.293763	0.583	0.939	1
Klf7	0.00530701	-0.409023	0.167	0.407	1
Usp22	0.00532289	-0.329632	0.139	0.367	1
Large1	0.00532935	-0.356506	0.139	0.342	1
Klhl7	0.00532942	-0.341687	0.111	0.313	1
Kdelr2	0.00533482	-0.25307	0.278	0.57	1
Vps50	0.00534097	-0.271797	0.111	0.322	1
Rhoh	0.00538688	-0.283034	0.472	0.816	1
Nedd8	0.00538972	-0.312755	0.389	0.633	1
Chd4	0.00548048	-0.319364	0.306	0.599	1
Ranbp2	0.00551318	-0.378653	0.167	0.39	1
Pik3r5	0.00552805	-0.30074	0.083	0.289	1
Atxn2l	0.00556879	-0.357313	0.278	0.485	1
Pnpla2	0.00558196	-0.304878	0.056	0.256	1
Gm40841	0.00558501	-0.32092	0.056	0.259	1
Rffl	0.00566543	-0.301526	0.056	0.257	1
Cd3eap	0.00566845	-0.366303	0.111	0.319	1
Ggh	0.0056793	-0.336724	0.111	0.316	1
Ap2a2	0.00571923	-0.325936	0.111	0.337	1
Rnf115	0.0057312	-0.327418	0.111	0.322	1
Trp53	0.0057523	-0.320987	0.278	0.485	1
Pwwp2a	0.00580057	-0.379828	0.306	0.536	1
Arhgap30	0.00583594	-0.293499	0.361	0.659	1
Rab39	0.00585604	-0.253085	0.056	0.261	1
Arl8a	0.00594682	-0.335872	0.25	0.489	1
Rftn1	0.00595391	0.467848	0.278	0.134	1
Tmed4	0.00596702	-0.329605	0.222	0.451	1
Hnrnpl	0.00599755	-0.337631	0.389	0.64	1
Nsd3	0.00599957	-0.342537	0.333	0.583	1
Cdkn1b	0.00601043	-0.325837	0.167	0.383	1
Luc7l3	0.00603028	-0.26564	0.361	0.646	1
Borcs8	0.00608379	0.375002	0.389	0.222	1
Wsb2	0.00609725	-0.282166	0.111	0.311	1
Galnt11	0.00618849	-0.355522	0.194	0.413	1
Pik3c2a	0.00619259	-0.281156	0.056	0.269	1
Fam50a	0.00621308	-0.307976	0.083	0.292	1
AI413582	0.00625851	-0.334727	0.111	0.313	1
Rcn2	0.00627245	-0.278119	0.194	0.435	1
Smad1	0.0062809	-0.337712	0.139	0.34	1
Snx13	0.00628871	-0.316918	0.111	0.326	1
Mrps10	0.00636075	-0.336074	0.139	0.359	1
Gm3448	0.00640527	-0.343231	0.194	0.428	1
Usp34	0.00641263	-0.366287	0.194	0.432	1
Otub1	0.00656435	-0.324164	0.139	0.355	1
Cuedc2	0.00659506	-0.346135	0.25	0.484	1
D10Wsu102e	0.00662024	0.992354	0.278	0.15	1
Tmem260	0.00663263	-0.322893	0.083	0.302	1
Slc23a2	0.00664053	-0.323118	0.111	0.321	1
Pura	0.00664923	-0.282124	0.472	0.749	1
Hist3h2a	0.00667316	-0.2997	0.111	0.333	1
Gxylt1	0.00668503	-0.35782	0.139	0.345	1
Arrb1	0.00673514	-0.314981	0.111	0.307	1
Ext2	0.00673932	-0.320999	0.139	0.338	1
Zdhhc5	0.0067693	-0.272069	0.056	0.256	1
Emc2	0.00677049	-0.298094	0.111	0.319	1
Rbm15	0.00679549	-0.26817	0.056	0.255	1
Dync1li2	0.00682607	-0.299815	0.056	0.256	1
Abhd17c	0.00684247	-0.297881	0.139	0.363	1
Washc3	0.00686156	-0.268688	0.056	0.268	1
Usp48	0.00686159	-0.332875	0.111	0.305	1
Abcf1	0.00690457	-0.350616	0.139	0.358	1
Gnpda1	0.00691337	-0.28512	0.056	0.253	1
Nf1	0.00693259	-0.310376	0.194	0.407	1
Mettl5	0.00693475	-0.259261	0.056	0.269	1
Snrk	0.00694719	-0.339698	0.139	0.342	1
Rbpms	0.00697852	-0.28975	0.056	0.253	1
Lsp1	0.00701103	0.62835	0.5	0.368	1
Suclg2	0.00705121	-0.305907	0.083	0.293	1
Gsdme	0.00705235	-0.2528	0.111	0.323	1
Fibp	0.00707406	-0.338979	0.194	0.404	1
Grpel1	0.00712414	-0.327554	0.167	0.371	1
Usp24	0.00716906	-0.277871	0.139	0.385	1
Trim27	0.00717473	-0.323069	0.111	0.298	1
Hagh	0.00720973	-0.312665	0.111	0.304	1
Ss18	0.00724482	-0.330307	0.139	0.338	1
Cpsf7	0.00745051	-0.267467	0.056	0.251	1
Fam168a	0.00748981	-0.331849	0.167	0.402	1
Tnfsf12	0.00752165	-0.328068	0.111	0.311	1
Cln5	0.00758646	-0.343179	0.194	0.417	1
Sf3b4	0.00763008	-0.250298	0.111	0.305	1
Slc26a2	0.00767243	-0.304973	0.111	0.328	1
Tmem199	0.00772472	-0.275387	0.111	0.338	1
Dcaf12	0.00772516	-0.282107	0.083	0.304	1
Eef1g	0.00773244	0.725877	0.639	0.637	1
Hs2st1	0.00780361	-0.283394	0.083	0.304	1
Prpsap1	0.00780571	-0.305965	0.139	0.329	1
Scmh1	0.00781903	-0.281951	0.111	0.344	1
Ago3	0.00782705	-0.262513	0.111	0.339	1
Gpaa1	0.00792215	-0.313962	0.111	0.306	1
Mrpl48	0.00796291	-0.257148	0.111	0.336	1
Tmub2	0.00801286	-0.278055	0.111	0.317	1
Pfdn5	0.00804606	0.618129	0.722	0.868	1
Mvb12a	0.00810434	0.606516	0.389	0.228	1
Pcif1	0.00812217	-0.307257	0.111	0.325	1
BC005561	0.00815545	-0.397677	0.222	0.433	1
Ipo11	0.00820285	-0.314924	0.083	0.272	1
Caprin1	0.00822081	-0.344419	0.278	0.527	1
Lrrcc1	0.00828174	-0.307837	0.083	0.277	1
Prkd3	0.00828324	-0.309168	0.111	0.328	1
Glyr1	0.00828366	-0.271742	0.167	0.399	1
mt-Nd4	0.00832924	0.308316	0.861	0.975	1
Mpc1	0.00833026	-0.255818	0.333	0.562	1
Zfp445	0.00838867	-0.256398	0.139	0.367	1
Papd4	0.0084018	-0.309701	0.111	0.318	1
Srp68	0.00846212	-0.297709	0.083	0.277	1
Dcun1d5	0.00854334	-0.29803	0.25	0.499	1
Baz1b	0.00855415	-0.27708	0.167	0.413	1
Acvr1	0.00857478	-0.251209	0.056	0.26	1
Sec61b	0.00857818	0.686352	0.639	0.645	1
Anapc2	0.0085925	-0.288239	0.083	0.28	1
Tmem259	0.00862797	-0.29969	0.167	0.407	1
Rraga	0.00862831	-0.320727	0.167	0.366	1
Rif1	0.00863161	-0.343107	0.083	0.278	1
Plxdc1	0.00866146	-0.312495	0.083	0.259	1
Dusp7	0.00872222	-0.331037	0.167	0.376	1
Smdt1	0.00873842	-0.305358	0.306	0.523	1
Pafah1b3	0.00880337	0.787756	0.417	0.266	1
Tnks2	0.00880446	-0.255381	0.25	0.456	1
Marcksl1	0.00880859	-0.343737	0.111	0.321	1
Ccdc88b	0.00883313	-0.285455	0.111	0.299	1
Trmt1	0.00884292	-0.261438	0.111	0.311	1
Pak1ip1	0.0089035	-0.309068	0.139	0.337	1
Tmem245	0.00892369	-0.361193	0.194	0.395	1
Lpl	0.00897535	-1.01985	0.083	0.266	1
Fam208a	0.00899997	-0.3277	0.25	0.488	1
Snapc5	0.00900244	-0.282082	0.139	0.346	1
Olfml2b	0.00903184	-0.344085	0.139	0.333	1
Elavl1	0.00913246	-0.285919	0.278	0.506	1
Mmgt2	0.00925258	-0.260626	0.083	0.296	1
Hmbox1	0.00925265	-0.30266	0.083	0.266	1
Pfdn1	0.00930442	-0.292904	0.083	0.28	1
Creb3	0.00941411	-0.284939	0.139	0.351	1
Rnh1	0.00949401	-0.309953	0.278	0.501	1
Uggt1	0.00949559	-0.282597	0.111	0.323	1
Gnpda2	0.00951996	-0.313136	0.111	0.304	1
Prrc2a	0.00956086	-0.294396	0.306	0.52	1
Pfkfb4	0.00957654	-0.274178	0.083	0.271	1
Sipa1l1	0.0096565	-0.318724	0.167	0.36	1
Dido1	0.00967404	-0.326121	0.222	0.42	1
Sh2b2	0.00971523	-0.308798	0.083	0.255	1
Samm50	0.00972522	-0.278401	0.167	0.399	1
Tmem41b	0.00972637	-0.288341	0.083	0.268	1
Gsk3b	0.00974946	-0.317772	0.444	0.672	1
Hs6st1	0.00976079	-0.292262	0.139	0.344	1
Ddhd2	0.00983032	-0.343979	0.167	0.359	1
Copb1	0.0098509	-0.26111	0.25	0.512	1
Galnt7	0.00986975	-0.254357	0.111	0.326	1
Stag2	0.00989397	-0.34223	0.278	0.481	1
Pdcd4	0.00989825	0.655678	0.528	0.432	1
4931406P16Rik	0.0101069	-0.303358	0.083	0.261	1
Pirb	0.010119	-0.314593	0.111	0.31	1
Fam168b	0.0101355	-0.269195	0.139	0.357	1
Atp6v1h	0.0102037	-0.282355	0.111	0.324	1
Ehbp1l1	0.0102322	-0.264295	0.083	0.293	1
Snx4	0.0102917	-0.328565	0.111	0.279	1
Arpc1a	0.0102953	-0.276533	0.25	0.474	1
Mob3c	0.0102979	-0.305357	0.111	0.326	1
Rgs1	0.0103052	-0.389663	0.111	0.292	1
Cisd2	0.010326	-0.289469	0.278	0.506	1
Il18	0.0103412	-0.278605	0.083	0.276	1
Klhl18	0.0105217	-0.291419	0.083	0.266	1
Prpsap2	0.0105448	-0.328884	0.167	0.359	1
Kmt5b	0.0106648	-0.288335	0.222	0.446	1
Ythdf3	0.0107571	-0.271264	0.139	0.36	1
Ywhag	0.0108888	-0.340697	0.194	0.387	1
Zfp646	0.0109317	-0.309118	0.083	0.259	1
Tfpi	0.0110475	-0.27695	0.083	0.268	1
Nudcd3	0.0110973	-0.278372	0.333	0.557	1
Cnot3	0.0111309	-0.25702	0.222	0.421	1
Tbk1	0.0111426	-0.284839	0.167	0.37	1
H3f3a	0.0111734	0.551934	0.722	0.94	1
Ppp5c	0.0112119	-0.273793	0.111	0.307	1
Tor3a	0.011259	-0.267666	0.139	0.372	1
Usp40	0.0112673	-0.314689	0.111	0.298	1
Med22	0.0112705	-0.288194	0.083	0.26	1
Etfb	0.0113046	-0.279699	0.167	0.37	1
Sbno1	0.0113308	-0.282631	0.306	0.549	1
Chmp1b	0.0114428	-0.261324	0.083	0.278	1
2310035C23Rik	0.0115053	-0.316645	0.167	0.359	1
1110059G10Rik	0.0116014	-0.31698	0.139	0.331	1
Lactb2	0.0116546	-0.29273	0.139	0.345	1
Srp72	0.011675	-0.289188	0.222	0.434	1
Ddx3y	0.011769	-0.337992	0.222	0.41	1
Man2a2	0.0118365	-0.266467	0.194	0.43	1
Dyrk2	0.0118478	-0.329204	0.167	0.354	1
Slc35f6	0.0118808	-0.306532	0.111	0.285	1
Arhgap25	0.0119083	-0.298744	0.25	0.469	1
Wipf1	0.0119685	-0.317325	0.222	0.441	1
Lrch3	0.0119757	-0.309863	0.111	0.282	1
Rab35	0.0119991	-0.301961	0.222	0.433	1
Rgl1	0.012091	-0.339646	0.139	0.296	1
Mfsd14a	0.0121316	-0.283229	0.194	0.432	1
Gpatch8	0.0121605	-0.257022	0.278	0.555	1
Gatad1	0.0123483	-0.296146	0.083	0.251	1
Pcm1	0.012364	-0.337333	0.194	0.403	1
Ptbp1	0.0124871	-0.2559	0.167	0.415	1
Zfp706	0.0124921	0.479754	0.667	0.725	1
Mtpn	0.0124936	-0.295238	0.25	0.445	1
Cenpx	0.0125417	-0.262543	0.139	0.36	1
Tbcb	0.012676	-0.26501	0.222	0.451	1
Ppp4r3a	0.0126837	-0.317922	0.194	0.409	1
Efcab14	0.0127963	-0.327866	0.222	0.425	1
Rere	0.0128096	-0.305602	0.222	0.447	1
Clcn3	0.0128417	-0.342258	0.194	0.392	1
Rgs19	0.0129395	-0.271816	0.306	0.569	1
Pbxip1	0.0130284	-0.334376	0.278	0.469	1
Mrpl17	0.0130666	-0.288883	0.167	0.386	1
Nrbp1	0.0130681	-0.267469	0.194	0.428	1
Rbm42	0.0130902	-0.264708	0.167	0.359	1
Bnip3l	0.0131192	-0.287774	0.444	0.67	1
Mroh1	0.0131437	-0.269179	0.083	0.262	1
Nfya	0.0132277	-0.303387	0.139	0.343	1
Vps26a	0.0132371	-0.270155	0.167	0.38	1
G3bp2	0.0132406	-0.308458	0.389	0.642	1
Lztfl1	0.01348	-0.297061	0.111	0.297	1
Acsl4	0.013481	-0.270522	0.194	0.392	1
St3gal2	0.0135305	-0.277424	0.111	0.306	1
Trip12	0.0137387	-0.312408	0.222	0.417	1
Slc38a9	0.0137979	-0.319665	0.278	0.467	1
Ap3d1	0.0139418	-0.28852	0.111	0.306	1
Cds2	0.0139419	-0.263094	0.111	0.305	1
Tgfbrap1	0.0139677	-0.291443	0.111	0.294	1
Fry	0.0140755	-0.327323	0.111	0.314	1
Ebna1bp2	0.0140829	-0.270127	0.111	0.296	1
Cops9	0.0141573	-0.323557	0.389	0.57	1
Slc2a8	0.014173	-0.274433	0.083	0.252	1
Emc8	0.0143348	-0.260634	0.083	0.265	1
Pcyox1	0.0144837	-0.273519	0.083	0.267	1
Dock2	0.0145118	-0.269357	0.389	0.678	1
Snapin	0.0145171	-0.297882	0.167	0.352	1
2810403A07Rik	0.0146439	-0.284802	0.139	0.318	1
Tmem101	0.0146486	-0.272553	0.083	0.251	1
Arhgap12	0.0146504	-0.285337	0.222	0.447	1
Pepd	0.0147324	-0.285741	0.194	0.398	1
Ndfip1	0.0147475	-0.290299	0.139	0.33	1
Tmcc1	0.0147511	-0.286713	0.222	0.44	1
Kpna4	0.0147563	-0.303994	0.333	0.545	1
Mtif2	0.014934	-0.268945	0.111	0.307	1
Nap1l1	0.0152356	0.992752	0.444	0.364	1
Epn1	0.0154127	-0.261802	0.389	0.622	1
Vegfb	0.01558	-0.28941	0.167	0.373	1
Numa1	0.0156316	-0.322611	0.333	0.532	1
Orai2	0.0157656	-0.288338	0.111	0.287	1
Cdc40	0.0158161	0.330716	0.194	0.408	1
Ccpg1	0.0158282	-0.278226	0.111	0.281	1
Nbeal1	0.0159151	-0.305735	0.139	0.327	1
Arl1	0.0159192	-0.255882	0.417	0.588	1
Rrp1	0.0160133	-0.267392	0.333	0.542	1
Paxbp1	0.0160533	-0.250075	0.083	0.267	1
Rab3ip	0.0160691	-0.250722	0.083	0.266	1
Mtr	0.0160833	-0.296836	0.111	0.266	1
Gm42418	0.0161795	0.270976	0.889	0.992	1
Brox	0.016187	-0.293005	0.139	0.31	1
Pknox1	0.0162507	-0.273461	0.083	0.26	1
Bag1	0.0166445	-0.30868	0.306	0.531	1
Pigx	0.0166596	-0.30132	0.222	0.407	1
Ndfip2	0.0166742	-0.25579	0.333	0.609	1
Mbd2	0.0166837	0.395593	0.444	0.316	1
Txn1	0.016782	0.602816	0.528	0.408	1
Chmp2b	0.0171035	-0.301271	0.111	0.263	1
Acsl5	0.0171713	-0.274057	0.167	0.35	1
Plscr3	0.0172139	-0.275765	0.111	0.273	1
Angptl7	0.0172205	-0.298945	0.111	0.276	1
Adprhl2	0.0172971	-0.278234	0.111	0.272	1
Ube3a	0.0174628	-0.276293	0.417	0.642	1
Xpot	0.0177388	-0.272074	0.083	0.251	1
Cops8	0.0179051	-0.264482	0.167	0.359	1
Gtpbp4	0.0181149	-0.331093	0.194	0.397	1
Mtfr1l	0.0181184	-0.274412	0.194	0.382	1
Stk10	0.0184846	-0.276981	0.167	0.357	1
Commd7	0.018642	-0.285711	0.222	0.434	1
Cbfa2t3	0.0187536	-0.30878	0.083	0.256	1
Trib1	0.018816	-0.321646	0.111	0.274	1
Ttc3	0.0188838	-0.333943	0.194	0.374	1
Lacc1	0.0190159	-0.275266	0.139	0.334	1
Mepce	0.0191268	-0.274167	0.111	0.279	1
Fau	0.0191518	0.764742	0.889	0.987	1
Glipr1	0.0192498	0.758493	0.306	0.185	1
Ypel5	0.0195223	-0.262038	0.111	0.284	1
Zmpste24	0.0197206	-0.299463	0.222	0.394	1
Ralgps2	0.0199422	0.707335	0.417	0.299	1
Snx1	0.0200517	-0.274304	0.167	0.352	1
Tor1aip2	0.020105	-0.25306	0.111	0.282	1
Midn	0.0201987	-0.250139	0.083	0.255	1
Stx6	0.020256	-0.256703	0.111	0.285	1
Nop56	0.0203433	-0.305522	0.222	0.398	1
Fam193a	0.0204328	-0.250192	0.222	0.429	1
Smad5	0.0205554	-0.274952	0.111	0.285	1
Chd8	0.0206945	-0.291375	0.194	0.41	1
Pabpc1	0.0207503	0.447677	0.694	0.867	1
Brd7	0.020804	-0.253422	0.194	0.431	1
Cdc37l1	0.0211366	-0.309499	0.306	0.478	1
Setdb1	0.0213677	-0.273276	0.111	0.279	1
Chsy1	0.0214771	-0.251132	0.083	0.253	1
Tmem258	0.0215175	0.40491	0.639	0.609	1
Mcm3	0.0216455	-0.253015	0.083	0.252	1
Hsp90ab1	0.0218498	0.397182	0.806	0.927	1
Asb2	0.0219616	-0.313806	0.167	0.322	1
Rsbn1	0.021983	-0.259065	0.167	0.37	1
Dok1	0.021983	-0.25483	0.222	0.406	1
Rac2	0.0220157	0.914287	0.583	0.62	1
Furin	0.0221056	-0.287678	0.167	0.325	1
Elf2	0.0224319	-0.260931	0.194	0.388	1
Mapkapk2	0.0226211	-0.269857	0.167	0.347	1
Fbxo11	0.0227573	-0.260233	0.111	0.281	1
Sdf2	0.0231108	-0.286524	0.278	0.471	1
Scamp3	0.0232436	-0.289268	0.25	0.42	1
Srgn	0.0233112	0.61274	0.722	0.851	1
D1Ertd622e	0.0237036	-0.272605	0.194	0.395	1
Slc46a3	0.023756	-0.285117	0.194	0.36	1
Hspa9	0.0241796	-0.270128	0.167	0.366	1
Prrc2c	0.0242187	-0.26933	0.417	0.673	1
Clec2d	0.0242968	0.548618	0.417	0.289	1
Ppdpf	0.024472	0.396366	0.361	0.248	1
Dpf2	0.0247146	-0.27014	0.167	0.338	1
Brd9	0.0248673	-0.268626	0.222	0.399	1
Zfp36l1	0.0249442	-0.295282	0.5	0.707	1
Rbm3	0.0250979	0.511903	0.639	0.748	1
Bet1	0.0251784	-0.255437	0.111	0.274	1
Ndufs1	0.0252574	-0.266576	0.111	0.263	1
Mtch2	0.0254779	-0.289679	0.25	0.424	1
Paip2	0.0254882	0.67764	0.556	0.597	1
Ap1b1	0.0255151	-0.252573	0.111	0.27	1
Cspp1	0.0255798	-0.311109	0.222	0.426	1
Cdk5rap3	0.0259955	-0.273773	0.139	0.292	1
Tpi1	0.0260011	-0.322398	0.25	0.448	1
Slc43a2	0.0260304	-0.287569	0.167	0.342	1
Ighm	0.0262106	3.08754	0.556	0.77	1
2510002D24Rik	0.0263936	0.437611	0.361	0.224	1
Ythdc1	0.0265254	-0.266209	0.278	0.482	1
Rbm33	0.0269364	-0.305794	0.194	0.345	1
Eif3h	0.0271129	0.690152	0.639	0.682	1
Exosc2	0.0272843	-0.584644	0.139	0.29	1
Gpr65	0.0273047	-0.341894	0.111	0.264	1
Narf	0.0274829	-0.274722	0.139	0.286	1
H2-Q4	0.0274891	0.524264	0.389	0.272	1
Lsm5	0.0275583	0.456582	0.389	0.246	1
Lyst	0.0276449	0.717071	0.361	0.258	1
Add3	0.027925	0.478185	0.417	0.289	1
Uqcr10	0.0279559	-0.295601	0.361	0.55	1
Lrrc8a	0.0281206	-0.278309	0.167	0.316	1
Tpm4	0.0281212	0.340121	0.278	0.151	1
Cript	0.028539	-0.251766	0.194	0.378	1
[truncated: 301 more rows]

[truncated: 1 more sheets: ctrl mg vs PLX-treated mg]
